# Supplementary material for: A machine learning-based service for estimating quality of genomes using PATRIC
Source: BMC Bioinformatics. 2019 Oct 3;20:486. doi: 10.1186/s12859-019-3068-y (PMC6775668; doi:10.1186/s12859-019-3068-y)
Supplement: Supplementary file 1 — Additional file 1 EvalCon genome names. This file contains (row index, genome name) tuples for both the training data matrix and the converged matrix. [file 12859_2019_3068_MOESM1_ESM.txt]

0	100226	Streptomyces coelicolor A3(2)
1	1002809	Solibacillus silvestris StLB046
2	1005048	Collimonas fungivorans Ter331
3	1005058	Gallibacterium anatis UMN179
4	1006551	Klebsiella oxytoca KCTC 1686
5	1007096	Oscillibacter ruminantium GH1
6	1007105	Pusillimonas sp. T7-7
7	101510	Rhodococcus jostii RHA1
8	1026882	Methylophaga aminisulfidivorans MP
9	1028307	Enterobacter aerogenes KCTC 2190
10	103690	Nostoc sp. PCC 7120
11	1045004	Oenococcus kitaharae DSM 17330
12	1048339	Sporichthya polymorpha DSM 43042
13	1049789	Leptospira broomii str. 5399
14	1051632	Sulfobacillus acidophilus TPY
15	106370	Frankia sp. Ccl3
16	1069080	Succinispira mobilis DSM 6222
17	1069534	Lactobacillus ruminis ATCC 27782
18	1073972	Arthromitus sp. SFB-mouse-NYU
19	1078846	Methylovulum miyakonense HT12
20	1085623	Glaciecola nitratireducens FR1064
21	1088868	Commensalibacter intestini A911
22	1112215	Salinibacterium sp. PAMC 21357
23	1117647	Simiduia agarivorans SA1 = DSM 21679
24	1120924	Acinetobacter baylyi DSM 14961 = CIP 107474
25	1121428	Desulfotomaculum hydrothermale Lam5 = DSM 18033
26	1121451	Desulfovibrio hydrothermalis AM13 = DSM 14728
27	1121862	Endozoicomonas elysicola DSM 22380
28	1121876	Fangia hongkongensis DSM 21703
29	1122132	Kaistia granuli DSM 23481
30	1122135	Kiloniella laminariae DSM 19542
31	1122137	Kordiimonas gwangyangensis DSM 19435
32	1122228	Metascardovia criceti DSM 17774
33	1123236	Salinimonas chungwhensis DSM 16280
34	1123502	Wohlfahrtiimonas chitiniclastica DSM 18708
35	1131462	Dehalobacter sp. CF
36	1132443	Methylosarcina fibrata AML-C10
37	1140	Synechococcus elongatus PCC 7942
38	1146883	Blastococcus saxobsidens DD2
39	1147128	Bifidobacterium asteroides PRL2011
40	1148	Synechocystis sp. PCC 6803
41	1156986	Diplorickettsia massiliensis 20B
42	115711	Chlamydophila pneumoniae AR39
43	1157951	Providencia stuartii MRSN 2154
44	1162668	Leptospirillum ferrooxidans C2-3
45	1163389	Francisella noatunensis subsp. orientalis str. Toba 04
46	1166018	Fibrella aestuarina
47	1169145	Cryocola sp. 340MFSha3.1
48	1171373	Propionibacterium acidipropionici ATCC 4875
49	1171377	Bibersteinia trehalosi USDA-ARS-USMARC-192
50	1172188	Terracoccus sp. 273MFTsu3.1
51	1173022	Crinalium epipsammum PCC 9333
52	1173026	Gloeocapsa sp. PCC 7428
53	1179773	Saccharothrix espanaensis DSM 44229
54	1184607	Austwickia chelonae NBRC 105200
55	1185876	Fibrisoma limi
56	1191523	Melioribacter roseus P3M
57	1193729	Endolissoclinum patella L2
58	1195246	Alishewanella agri BL06
59	1199245	secondary endosymbiont of Ctenarytaina eucalypti Thao2000
60	1203568	Dermabacter sp. HFH0086
61	1203605	Propionibacterium sp. oral taxon 192 str. F0372
62	1209989	Tepidanaerobacter acetatoxydans Re1
63	1215343	Liberibacter crescens BT-1
64	1218108	Empedobacter brevis NBRC 14943 = ATCC 43319
65	122587	Neisseria meningitidis Z2491
66	1230341	Salimicrobium sp. MJ3
67	123214	Persephonella marina EX-H1
68	1234409	Catellicoccus marimammalium M35/04/3
69	1234679	Carnobacterium maltaromaticum LMA28
70	1235755	Salinicoccus carnicancri Crm
71	1235794	Enterorhabdus caecimuris B7
72	1238674	Weissella ceti NC36
73	1248916	Sandarakinorhabdus sp. AAP62
74	1255043	Thioalkalivibrio nitratireducens DSM 14787
75	1260251	Spiribacter salinus M19-40
76	1278308	Zimmermannella faecalis ATCC 13722
77	1279017	Microbulbifer variabilis ATCC 700307
78	1279038	Novispirillum itersonii subsp. itersonii ATCC 12639
79	1298593	Thalassolituus oleivorans MIL-1
80	13035	Dactylococcopsis salina PCC 8305
81	1303518	Chthonomonas calidirosea T49
82	1316932	Mannheimia haemolytica M42548
83	134287	secondary endosymbiont of Heteropsylla cubana Thao2000
84	134676	Actinoplanes sp. SE50/110
85	137722	Azospirillum sp. B510
86	138119	Desulfitobacterium sp. Y51
87	1538	Clostridium ljungdahlii
88	155920	Xylella fastidiosa Ann-1
89	156586	Flavobacteria sp. BBFL7
90	156889	Magnetococcus sp. MC-1
91	158878	Staphylococcus aureus subsp. aureus Mu50
92	158879	Staphylococcus aureus subsp. aureus N315
93	159087	Dechloromonas aromatica RCB
94	160488	Pseudomonas putida KT2440
95	160490	Streptococcus pyogenes M1 GAS
96	160491	Streptococcus pyogenes str. Manfredo
97	160492	Xylella fastidiosa 9a5c
98	163164	Wolbachia sp. endosymbiont of Drosophila melanogaster
99	164546	Cupriavidus taiwanensis
100	167555	Prochlorococcus marinus str. NATL1A
101	167879	Colwellia psychrerythraea 34H
102	169963	Listeria monocytogenes EGD-e
103	171101	Streptococcus pneumoniae R6
104	176279	Staphylococcus epidermidis RP62A
105	176299	Agrobacterium tumefaciens str. C58
106	177437	Desulfobacterium autotrophicum HRM2
107	177439	Desulfotalea psychrophila LSv54
108	178306	Pyrobaculum aerophilum str. IM2
109	180281	Cyanobium sp. PCC 7001
110	182217	Helicobacter cetorum MIT 00-7128
111	186497	Pyrococcus furiosus DSM 3638
112	187272	Alkalilimnicola ehrlichii MLHE-1
113	187303	Methylocystis sp. SC2
114	187420	Methanothermobacter thermautotrophicus str. Delta H
115	188937	Methanosarcina acetivorans C2A
116	190192	Methanopyrus kandleri AV19
117	190304	Fusobacterium nucleatum subsp. nucleatum ATCC 25586
118	190485	Xanthomonas campestris pv. campestris ATCC 33913
119	190486	Xanthomonas axonopodis pv. citri str. 306
120	190650	Caulobacter crescentus CB15
121	192952	Methanosarcina mazei Go1
122	194439	Chlorobium tepidum TLS
123	195099	Campylobacter jejuni RM1221
124	195103	Clostridium perfringens ATCC 13124
125	196162	Nocardioides sp. JS614
126	196164	Corynebacterium efficiens YS-314
127	196627	Corynebacterium glutamicum ATCC 13032
128	197221	Thermosynechococcus elongatus BP-1
129	198094	Bacillus anthracis str. Ames
130	198215	Shigella flexneri 2a str. 2457T
131	203119	Clostridium thermocellum ATCC 27405
132	203120	Leuconostoc mesenteroides subsp. mesenteroides ATCC 8293
133	203122	Saccharophagus degradans 2-40
134	203123	Oenococcus oeni PSU-1
135	203124	Trichodesmium erythraeum IMS101
136	203275	Tannerella forsythia ATCC 43037
137	203907	Blochmannia floridanus
138	204536	Sulfurihydrogenibium azorense Az-Fu1
139	204669	Acidobacteria bacterium Ellin345
140	204773	Herminiimonas arsenicoxydans
141	205914	Haemophilus somnus 129PT
142	205921	Streptococcus agalactiae A909
143	205922	Pseudomonas fluorescens PfO-1
144	207559	Desulfovibrio desulfuricans G20
145	208964	Pseudomonas aeruginosa PAO1
146	209261	Salmonella enterica subsp. enterica serovar Typhi Ty2
147	210007	Streptococcus mutans UA159
148	211586	Shewanella oneidensis MR-1
149	212042	Anaplasma phagocytophilum HZ
150	212717	Clostridium tetani E88
151	216432	Croceibacter atlanticus HTCC2559
152	216596	Rhizobium leguminosarum bv. viciae 3841
153	217	Helicobacter mustelae 43772
154	218491	Erwinia carotovora subsp. atroseptica SCRI1043
155	218497	Chlamydophila abortus S26/3
156	219305	Micromonospora sp. ATCC 39149
157	221109	Oceanobacillus iheyensis HTE831
158	221988	Mannheimia succiniciproducens MBEL55E
159	222891	Neorickettsia sennetsu str. Miyayama
160	223926	Vibrio parahaemolyticus RIMD 2210633
161	224308	Bacillus subtilis subsp. subtilis str. 168
162	224324	Aquifex aeolicus VF5
163	224325	Archaeoglobus fulgidus DSM 4304
164	224326	Borrelia burgdorferi B31
165	224911	Bradyrhizobium japonicum USDA 110
166	224914	Brucella melitensis 16M
167	226185	Enterococcus faecalis V583
168	226186	Bacteroides thetaiotaomicron VPI-5482
169	226900	Bacillus cereus ATCC 14579
170	227882	Streptomyces avermitilis MA-4680
171	228405	Hyphomonas neptunium ATCC 15444
172	228410	Nitrosomonas europaea ATCC 19718
173	229193	Yersinia pestis biovar Medievalis str. 91001
174	232721	Acidovorax sp. JS42
175	233412	Haemophilus ducreyi 35000HP
176	234267	Solibacter usitatus Ellin6076
177	234826	Anaplasma marginale str. St. Maries
178	235279	Helicobacter hepaticus ATCC 51449
179	235909	Geobacillus kaustophilus HTA426
180	237727	Erythrobacter sp. NAP1
181	240015	Acidobacterium capsulatum ATCC 51196
182	240016	Verrucomicrobium spinosum DSM 4136
183	240292	Anabaena variabilis ATCC 29413
184	243090	Pirellula sp. 1
185	243160	Burkholderia mallei ATCC 23344
186	243161	Chlamydia muridarum Nigg
187	243164	Dehalococcoides ethenogenes 195
188	243230	Deinococcus radiodurans R1
189	243231	Geobacter sulfurreducens PCA
190	243232	Methanocaldococcus jannaschii DSM 2661
191	243233	Methylococcus capsulatus str. Bath
192	243265	Photorhabdus luminescens subsp. laumondii TTO1
193	243273	Mycoplasma genitalium G-37
194	243274	Thermotoga maritima MSB8
195	243275	Treponema denticola ATCC 35405
196	243276	Treponema pallidum subsp. pallidum str. Nichols
197	243277	Vibrio cholerae O1 biovar eltor str. N16961
198	243365	Chromobacterium violaceum ATCC 12472
199	244592	Labrenzia alexandrii DFL-11
200	246194	Carboxydothermus hydrogenoformans Z-2901
201	246195	Dichelobacter nodosus VCS1703A
202	246196	Mycobacterium smegmatis str. MC2 155
203	246197	Myxococcus xanthus DK 1622
204	246200	Ruegeria pomeroyi DSS-3
205	246201	Streptococcus mitis NCTC 12261
206	247156	Nocardia farcinica IFM 10152
207	247639	marine gamma proteobacterium HTCC2080
208	251221	Gloeobacter violaceus PCC 7421
209	252305	Oceanicola batsensis HTCC2597
210	257309	Corynebacterium diphtheriae NCTC 13129
211	257310	Bordetella bronchiseptica RB50
212	257311	Bordetella parapertussis 12822
213	257313	Bordetella pertussis Tohama I
214	257363	Rickettsia typhi str. Wilmington
215	258594	Rhodopseudomonas palustris CGA009
216	259536	Psychrobacter sp. 273-4
217	259564	Methanococcoides burtonii DSM 6242
218	261594	Bacillus anthracis str. 'Ames Ancestor'
219	262543	Exiguobacterium sibiricum 255-15
220	262698	Brucella abortus biovar 1 str. 9-941
221	262723	Mycoplasma synoviae 53
222	262724	Thermus thermophilus HB27
223	262768	Onion yellows phytoplasma OY-M
224	263358	Verrucosispora maris AB-18-032
225	263820	Picrophilus torridus DSM 9790
226	264198	Ralstonia eutropha JMP134
227	264201	Candidatus Protochlamydia amoebophila UWE25
228	264203	Zymomonas mobilis subsp. mobilis ZM4
229	264462	Bdellovibrio bacteriovorus HD100
230	264730	Pseudomonas syringae pv. phaseolicola 1448A
231	264731	Prevotella ruminicola 23
232	264732	Moorella thermoacetica ATCC 39073
233	265072	Methylobacillus flagellatus KT
234	265311	Mesoplasma florum L1
235	266117	Rubrobacter xylanophilus DSM 9941
236	266264	Cupriavidus metallidurans CH34
237	266265	Burkholderia xenovorans LB400
238	266779	Chelativorans sp. BNC1
239	266834	Sinorhizobium meliloti 1021
240	266835	Mesorhizobium loti MAFF303099
241	266940	Kineococcus radiotolerans SRS30216 = ATCC BAA-149
242	266940	Kineococcus radiotolerans SRS30216
243	267377	Methanococcus maripaludis S2
244	267608	Ralstonia solanacearum GMI1000
245	267671	Leptospira interrogans serovar Copenhageni str. Fiocruz L1-130
246	267747	Propionibacterium acnes KPA171202
247	267748	Mycoplasma mobile 163K
248	269483	Burkholderia cepacia R18194
249	269484	Ehrlichia canis str. Jake
250	269796	Rhodospirillum rubrum ATCC 11170
251	269797	Methanosarcina barkeri str. fusaro
252	269798	Cytophaga hutchinsonii ATCC 33406
253	269799	Geobacter metallireducens GS-15
254	269800	Thermobifida fusca YX
255	271065	Methylomicrobium alcaliphilum
256	272557	Aeropyrum pernix K1
257	272558	Bacillus halodurans C-125
258	272559	Bacteroides fragilis ATCC 25285
259	272561	Chlamydia trachomatis D/UW-3/CX
260	272562	Clostridium acetobutylicum ATCC 824
261	272564	Desulfitobacterium hafniense DCB-2
262	272568	Gluconacetobacter diazotrophicus PAl 5
263	272620	Klebsiella pneumoniae MGH 78578
264	272621	Lactobacillus acidophilus NCFM
265	272623	Lactococcus lactis subsp. lactis Il1403
266	272624	Legionella pneumophila subsp. pneumophila str. Philadelphia 1
267	272626	Listeria innocua Clip11262
268	272631	Mycobacterium leprae TN
269	272633	Mycoplasma penetrans HF-2
270	272634	Mycoplasma pneumoniae M129
271	272635	Mycoplasma pulmonis UAB CTIP
272	272843	Pasteurella multocida subsp. multocida str. Pm70
273	272844	Pyrococcus abyssi GE5
274	272942	Rhodobacter capsulatus SB1003
275	272943	Rhodobacter sphaeroides 2.4.1
276	273057	Sulfolobus solfataricus P2
277	273063	Sulfolobus tokodaii str. 7
278	273068	Thermoanaerobacter tengcongensis MB4
279	273075	Thermoplasma acidophilum DSM 1728
280	273116	Thermoplasma volcanium GSS1
281	273119	Ureaplasma parvum serovar 3 ATCC 700970
282	273121	Wolinella succinogenes DSM 1740
283	273123	Yersinia pseudotuberculosis IP 32953
284	279010	Bacillus licheniformis ATCC 14580
285	279238	Novosphingobium aromaticivorans DSM 12444
286	279714	Lutiella nitroferrum 2002
287	279808	Staphylococcus haemolyticus JCSC1435
288	281309	Bacillus thuringiensis serovar konkukian str. 97-27
289	281689	Desulfuromonas acetoxidans DSM 684
290	282458	Staphylococcus aureus subsp. aureus MRSA252
291	283165	Bartonella quintana str. Toulouse
292	283166	Bartonella henselae str. Houston-1
293	283942	Idiomarina loihiensis L2TR
294	287752	Aurantimonas manganoxydans SI85-9A1
295	288000	Bradyrhizobium sp. BTAi1
296	288705	Renibacterium salmoninarum ATCC 33209
297	289376	Thermodesulfovibrio yellowstonii DSM 11347
298	290315	Chlorobium limicola DSM 245
299	290318	Prosthecochloris vibrioformis DSM 265
300	290338	Citrobacter koseri ATCC BAA-895
301	290339	Cronobacter sakazakii ATCC BAA-894
302	290397	Anaeromyxobacter dehalogenans 2CP-C
303	290398	Chromohalobacter salexigens DSM 3043
304	290402	Clostridium beijerincki beijerinckii NCIMB 8052
305	290434	Borrelia garinii PBi
306	290512	Prosthecochloris aestuarii DSM 271
307	290633	Gluconobacter oxydans 621H
308	292415	Thiobacillus denitrificans ATCC 25259
309	292459	Symbiobacterium thermophilum IAM 14863
310	292805	Wolbachia endosymbiont strain TRS of Brugia malayi
311	293653	Streptococcus pyogenes MGAS5005
312	293826	Alkaliphilus metalliredigens QYMF
313	295358	Mycoplasma hyopneumoniae 232
314	296591	Polaromonas sp. JS666
315	297245	Legionella pneumophila str. Lens
316	297246	Legionella pneumophila str. Paris
317	298386	Photobacterium profundum SS9
318	298653	Frankia sp. EAN1pec
319	299768	Streptococcus thermophilus CNRZ1066
320	300267	Shigella dysenteriae Sd197
321	300852	Thermus thermophilus HB8
322	302409	Ehrlichia ruminantium str. Gardel
323	306264	Campylobacter upsaliensis RM3195
324	309798	Coprothermobacter proteolyticus DSM 5265
325	309799	Dictyoglomus thermophilum H-6-12
326	309801	Thermomicrobium roseum DSM 5159
327	309807	Salinibacter ruber DSM 13855
328	311403	Agrobacterium radiobacter K84
329	312153	Polynucleobacter sp. QLW-P1DMWA-1
330	312284	marine actinobacterium PHSC20C1
331	312309	Vibrio fischeri ES114
332	313589	Janibacter sp. HTCC2649
333	313590	Dokdonia donghaensis MED134
334	313594	Polaribacter irgensii 23-P
335	313595	Psychroflexus torquis ATCC 700755
336	313596	Robiginitalea biformata HTCC2501
337	313598	Tenacibaculum sp. MED152
338	313603	Flavobacteriales bacterium HTCC2170
339	314225	Erythrobacter litoralis HTCC2594
340	314230	Blastopirellula marina DSM 3645
341	314231	Fulvimarina pelagi HTCC2506
342	314232	Loktanella vestfoldensis SKA53
343	314254	Oceanicaulis alexandrii HTCC2633
344	314260	Parvularcula bermudensis HTCC2503
345	314262	Roseobacter sp. MED193
346	314264	Roseovarius sp. 217
347	314265	Roseovarius sp. HTCC2601
348	314266	Sphingomonas sp. SKA58
349	314267	Sulfitobacter sp. NAS-14.1
350	314275	Alteromonas macleodii 'Deep ecotype'
351	314283	Reinekea blandensis MED297
352	314285	Congregibacter litoralis KT71
353	314292	Photobacterium angustum S14
354	314345	Mariprofundus ferrooxydans PV-1
355	314607	beta proteobacterium KB13
356	314723	Borrelia hermsii DAH
357	316056	Rhodopseudomonas palustris BisB18
358	316067	Geobacter sp. FRC-32
359	316274	Herpetosiphon aurantiacus ATCC 23779
360	316275	Aliivibrio salmonicida LFI1238
361	316279	Synechococcus sp. CC9902
362	316407	Escherichia coli W3110
363	317025	Thiomicrospira crunogena XCL-2
364	317655	Sphingopyxis alaskensis RB2256
365	318161	Shewanella denitrificans OS217
366	318586	Paracoccus denitrificans PD1222
367	319225	Pelodictyon luteolum DSM 273
368	319795	Deinococcus geothermalis DSM 11300
369	321955	Brevibacterium linens BL2
370	321967	Lactobacillus casei ATCC 334
371	322710	Azotobacter vinelandii DJ
372	323097	Nitrobacter hamburgensis X14
373	323259	Methanospirillum hungatei JF-1
374	323261	Nitrosococcus oceani ATCC 19707
375	323848	Nitrosospira multiformis ATCC 25196
376	324057	Paenibacillus sp. JDR-2
377	324602	Chloroflexus aurantiacus J-10-fl
378	324925	Pelodictyon phaeoclathratiforme BU-1
379	325240	Shewanella baltica OS155
380	326297	Shewanella amazonensis SB2B
381	326298	Thiomicrospira denitrificans ATCC 33889
382	326424	Frankia alni ACN14a
383	326426	Bifidobacterium breve UCC2003
384	326442	Pseudoalteromonas haloplanktis TAC125
385	329726	Acaryochloris marina MBIC11017
386	330214	Candidatus Nitrospira defluvii
387	330779	Sulfolobus acidocaldarius DSM 639
388	331104	Blattabacterium sp. (Blattella germanica) str. Bge
389	334380	Orientia tsutsugamushi str. Ikeda
390	334390	Lactobacillus fermentum IFO 3956
391	334413	Finegoldia magna ATCC 29328
392	335283	Nitrosomonas eutropha C91
393	335284	Psychrobacter cryohalolentis K5
394	335541	Syntrophomonas wolfei subsp. wolfei str. Goettingen
395	335543	Syntrophobacter fumaroxidans MPOB
396	335992	Pelagibacter ubique HTCC1062
397	336407	Rickettsia bellii RML369-C
398	338187	Vibrio harveyi ATCC BAA-1116
399	338963	Pelobacter carbinolicus DSM 2380
400	338966	Pelobacter propionicus DSM 2379
401	338969	Rhodoferax ferrireducens DSM 15236
402	339671	Actinobacillus succinogenes 130Z
403	339860	Methanosphaera stadtmanae DSM 3091
404	340099	Thermoanaerobacter pseudethanolicus ATCC 33223
405	340102	Pyrobaculum arsenaticum DSM 13514
406	340177	Chlorobium chlorochromatii CaD3
407	342108	Magnetospirillum magneticum AMB-1
408	342610	Pseudoalteromonas atlantica T6c
409	347257	Mycoplasma agalactiae PG2
410	348780	Natronomonas pharaonis DSM 2160
411	349101	Rhodobacter sphaeroides ATCC 17029
412	349124	Halorhodospira halophila SL1
413	349161	Desulfotomaculum reducens MI-1
414	349163	Acidiphilium cryptum JF-5
415	349307	Methanosaeta thermophila PT
416	349521	Hahella chejuensis KCTC 2396
417	349741	Akkermansia muciniphila ATCC BAA-835
418	349968	Yersinia bercovieri ATCC 43970
419	350058	Mycobacterium vanbaaleni vanbaalenii PYR-1
420	350688	Alkaliphilus oremlandi oremlandii OhILAs
421	351160	Uncultured methanogenic archaeon RC-I
422	351348	Marinobacter hydrocarbonoclasticus aquaeolei VT8
423	351605	Geobacter uraniireducens Rf4
424	351607	Acidothermus cellulolyticus 11B
425	351627	Caldicellulosiruptor saccharolyticus DSM 8903
426	354242	Campylobacter jejuni subsp. jejuni 81-176
427	355278	Leptospira biflexa serovar Patoc strain 'Patoc 1 (Ames)'
428	357244	Orientia tsutsugamushi Boryong
429	357544	Helicobacter pylori HPAG1
430	357804	Psychromonas ingrahami ingrahamii 37
431	357808	Roseiflexus sp. RS-1
432	357809	Clostridium phytofermentans ISDg
433	358681	Brevibacillus brevis NBRC 100599
434	360095	Bartonella bacilliformis KC583
435	360106	Campylobacter fetus subsp. fetus 82-40
436	360107	Campylobacter hominis ATCC BAA-381
437	362242	Mycobacterium ulcerans Agy99
438	363253	Lawsonia intracellularis PHE/MN1-00
439	365046	Ramlibacter tataouinensis TTB310
440	367737	Arcobacter butzleri RM4018
441	367928	Bifidobacterium adolescentis ATCC 15703
442	368407	Methanoculleus marisnigri JR1
443	368408	Thermofilum pendens Hrk 5
444	36870	Wigglesworthia glossinidia endosymbiont of Glossina brevipalpis
445	369723	Salinispora tropica CNB-440
446	370438	Pelotomaculum thermopropionicum SI
447	372461	Buchnera aphidicola str. Cc (Cinara cedri)
448	373903	Halothermothrix orenii H 168
449	373994	Rivularia sp. PCC 7116
450	374463	Baumannia cicadellinicola str. Hc (Homalodisca coagulata)
451	374847	Korarchaeum cryptofilum OPF8
452	375286	Janthinobacterium sp. Marseille
453	375451	Roseobacter denitrificans OCh 114
454	376686	Flavobacterium johnsonia johnsoniae UW101
455	37692	Candidatus Phytoplasma mali
456	377629	Teredinibacter turnerae T7901
457	378753	Kocuria rhizophila DC2201
458	378806	Stigmatella aurantiaca DW4/3-1
459	379066	Gemmatimonas aurantiaca T-27
460	380394	Acidithiobacillus ferrooxidans ATCC 53993
461	380703	Aeromonas hydrophila subsp. hydrophila ATCC 7966
462	380749	Hydrogenobaculum sp. Y04AAS1
463	381764	Fervidobacterium nodosum Rt17-B1
464	382464	Verrucomicrobiae bacterium DG1235
465	382638	Helicobacter acinonychis str. Sheeba
466	383372	Roseiflexus castenholzi DSM 13941
467	384616	Pyrobaculum islandicum DSM 4184
468	386415	Clostridium novyi NT
469	387092	Nitratiruptor sp. SB155-2
470	387093	Sulfurovum sp. NBC37-1
471	387344	Lactobacillus brevis ATCC 367
472	388399	Sagittula stellata E-37
473	388413	Algoriphagus sp. PR1
474	388919	Streptococcus sanguinis SK36
475	390236	Borrelia afzelii PKo
476	390333	Lactobacillus delbrueckii subsp. bulgaricus ATCC 11842
477	391008	Stenotrophomonas maltophilia R551-3
478	391009	Thermosipho melanesiensis BI429
479	391037	Salinispora arenicola CNS-205
480	391165	Granulibacter bethesdensis CGDNIH1
481	391296	Streptococcus suis 98HAH33
482	391587	Kordia algicida OT-1
483	391600	Brevundimonas sp. BAL3
484	391616	Octadecabacter antarcticus 238
485	391619	Phaeobacter gallaeciensis BS107
486	391735	Verminephrobacter eiseniae EF01-2
487	391904	Bifidobacterium longum subsp. infantis ATCC 15697
488	392499	Sphingomonas wittichii RW1
489	392500	Shewanella woodyi ATCC 51908
490	393115	Francisella tularensis subsp. tularensis FSC198
491	393305	Yersinia enterocolitica subsp. enterocolitica 8081
492	393595	Alcanivorax borkumensis SK2
493	394503	Clostridium cellulolyticum H10
494	395019	Burkholderia multivorans ATCC 17616
495	395493	Beggiatoa alba B18LD
496	395494	Gallionella capsiferriformans ES-2
497	395495	Leptothrix cholodni SP-6
498	395965	Methylocella silvestris BL2
499	396513	Staphylococcus carnosus subsp. carnosus TM300
500	396588	Thioalkalivibrio sp. HL-EbGR7
501	397945	Acidovorax avenae subsp. citrulli AAC00-1
502	397948	Caldivirga maquilingensis IC-167
503	398578	Delftia acidovorans SPH-1
504	398580	Dinoroseobacter shibae DFL 12
505	398720	Leeuwenhoekiella blandensis MED217
506	398767	Geobacter lovleyi SZ
507	399549	Metallosphaera sedula DSM 5348
508	399550	Staphylothermus marinus F1
509	399726	Thermoanaerobacter sp. X514
510	399741	Serratia proteamaculans 568
511	399742	Enterobacter sp. 638
512	399795	Comamonas testosteroni KF-1
513	400667	Acinetobacter baumannii ATCC 17978
514	400668	Marinomonas sp. MWYL1
515	401473	Bifidobacterium dentium Bd1
516	402612	Flavobacterium psychrophilum JIP02/86
517	402880	Methanococcus maripaludis C5
518	402881	Parvibaculum lavamentivorans DS-1
519	403833	Petrotoga mobilis SJ95
520	404380	Geobacter bemidjiensis Bem
521	405948	Saccharopolyspora erythraea NRRL 2338
522	405955	Escherichia coli APEC O1
523	406327	Methanococcus vannieli vannielii SB
524	406818	Xenorhabdus bovienii SS-2004
525	410358	Methanocorpusculum labreanum Z
526	410359	Pyrobaculum calidifontis JCM 11548
527	411154	Gramella forsetii KT0803
528	411461	Dorea formicigenerans ATCC 27755
529	411466	Actinomyces odontolyticus ATCC 17982
530	411483	Faecalibacterium prausnitzii A2-165
531	411490	Anaerostipes caccae DSM 14662
532	411684	Hoeflea phototrophica DFL-43
533	411901	Bacteroides caccae ATCC 43185
534	412965	Vesicomyosocius okutanii HA
535	413999	Clostridium botulinum A str. ATCC 3502
536	415426	Hyperthermus butylicus DSM 5456
537	416269	Actinobacillus pleuropneumoniae L20
538	416591	Thermotoga lettingae TMO
539	419610	Methylobacterium extorquens PA1
540	419665	Methanococcus aeolicus Nankai-3
541	420246	Geobacillus thermodenitrificans NG80-2
542	420247	Methanobrevibacter smithii ATCC 35061
543	426355	Methylobacterium radiotolerans JCM 2831
544	426368	Methanococcus maripaludis C7
545	428406	Ralstonia pickettii 12D
546	429009	Ammonifex degensii KC4
547	431943	Clostridium kluyveri DSM 555
548	431947	Porphyromonas gingivalis ATCC 33277
549	434923	Coxiella burnetii CbuG_Q212
550	435590	Bacteroides vulgatus ATCC 8482
551	436114	Sulfurihydrogenibium sp. YO3AOP1
552	436308	Nitrosopumilus maritimus SCM1
553	438753	Azorhizobium caulinodans ORS 571
554	439235	Desulfatibacillum alkenivorans AK-01
555	439292	Bacillus selenitireducens MLS10
556	439375	Ochrobactrum anthropi ATCC 49188
557	439843	Salmonella enterica subsp. enterica serovar Schwarzengrund str. CVM19633
558	43989	Cyanothece sp. ATCC 51142
559	441768	Acholeplasma laidlawii PG-8A
560	442563	Bifidobacterium animalis subsp. lactis AD011
561	443254	Marinitoga piezophila KA3
562	443906	Clavibacter michiganensis subsp. michiganensis NCPPB 382
563	444157	Thermoproteus neutrophilus V24Sta
564	444158	Methanococcus maripaludis C6
565	444177	Lysinibacillus sphaericus C3-41
566	445932	Elusimicrobium minutum Pei191
567	445970	Alistipes putredinis DSM 17216
568	445971	Anaerofustis stercorihominis DSM 17244
569	445972	Anaerotruncus colihominis DSM 17241
570	445973	Clostridium bartlettii DSM 16795
571	445987	Borrelia valaisiana VS116
572	446462	Actinosynnema mirum DSM 43827
573	446466	Cellulomonas flavigena DSM 20109
574	446468	Nocardiopsis dassonvillei subsp. dassonvillei DSM 43111
575	446469	Sanguibacter keddiei keddieii DSM 10542
576	446470	Stackebrandtia nassauensis DSM 44728
577	446471	Xylanimonas cellulosilytica DSM 15894
578	448385	Sorangium cellulosum So ce 56
579	449447	Microcystis aeruginosa NIES-843
580	450851	Phenylobacterium zucineum HLK1
581	452471	Amoebophilus asiaticus 5a2
582	452637	Opitutus terrae PB90-1
583	452638	Polynucleobacter necessarius subsp. necessarius STIR1
584	452652	Kitasatospora setae KM-6054
585	452659	Rickettsia rickettsii str. Iowa
586	452662	Sphingobium japonicum UT26S
587	452863	Arthrobacter chlorophenolicus A6
588	453591	Ignicoccus hospitalis KIN4/I
589	45361	Mycoplasma conjunctivae
590	454166	Salmonella enterica subsp. enterica serovar Agona str. SL483
591	455632	Streptomyces griseus subsp. griseus NBRC 13350
592	456827	Candidatus Cloacamonas acidaminovorans
593	457570	Natranaerobius thermophilus JW/NM-WN-LF
594	458233	Macrococcus caseolyticus JCSC5402
595	458817	Shewanella halifaxensis HAW-EB4
596	465515	Micrococcus luteus NCTC 2665
597	467705	Streptococcus gordonii str. Challis substr. CH1
598	469378	Cryptobacterium curtum DSM 15641
599	469381	Dethiosulfovibrio peptidovorans DSM 11002
600	469596	Coprobacillus sp. 29_1
601	469618	Fusobacterium varium ATCC 27725
602	470146	Coprococcus comes ATCC 27758
603	471821	uncultured Termite group 1 bacterium phylotype Rs-D17
604	471852	Thermomonospora curvata DSM 43183
605	471853	Beutenbergia cavernae DSM 12333
606	471854	Dyadobacter fermentans DSM 18053
607	471855	Slackia heliotrinireducens DSM 20476
608	471856	Jonesia denitrificans DSM 20603
609	471857	Saccharomonospora viridis DSM 43017
610	471870	Bacteroides intestinalis DSM 17393
611	471871	Clostridium sporogenes ATCC 15579
612	477641	Modestobacter marinus BC501
613	477974	Desulforudis audaxviator MP104C
614	478749	Bryantella formatexigens DSM 14469
615	478801	Kytococcus sedentarius DSM 20547
616	479431	Nakamurella multipartita DSM 44233
617	479432	Streptosporangium roseum DSM 43021
618	479434	Sphaerobacter thermophilus DSM 20745
619	479435	Kribbella flavida DSM 17836
620	479436	Veillonella parvula DSM 2008
621	479437	Eggerthella lenta DSM 2243
622	481448	Methylacidiphilum infernorum V4
623	482234	Streptococcus canis FSL Z3-227
624	483216	Bacteroides eggerthii DSM 20697
625	483218	Bacteroides pectinophilus ATCC 43243
626	484019	Thermosipho africanus TCF52B
627	484022	Francisella philomiragia subsp. philomiragia ATCC 25017
628	485913	Ktedonobacter racemifer DSM 44963
629	485914	Halomicrobium mukohataei DSM 12286
630	485915	Desulfohalobium retbaense DSM 5692
631	485916	Desulfotomaculum acetoxidans DSM 771
632	485917	Pedobacter heparinus DSM 2366
633	485918	Chitinophaga pinensis DSM 2588
634	488538	alpha proteobacterium IMCC1322
635	490899	Desulfurococcus kamchatkensis 1221n
636	491915	Anoxybacillus flavithermus WK1
637	498211	Cellvibrio japonicus Ueda107
638	498217	Edwardsiella tarda EIB202
639	498761	Heliobacterium modesticaldum Ice1
640	499177	Clostridium sticklandii DSM 519
641	500635	Mitsuokella multacida DSM 20544
642	501479	Citreicella sp. SE45
643	504472	Spirosoma linguale DSM 74
644	504728	Meiothermus ruber DSM 1279
645	504832	Oligotropha carboxidovorans OM5
646	509169	Xanthomonas campestris pv. campestris str. B100
647	511051	Caldisericum exile AZM16c01
648	511062	Oceanimonas sp. GK1
649	511145	Escherichia coli str. K-12 substr. MG1655
650	511680	Butyrivibrio crossotus DSM 2876
651	512562	Helicobacter pylori Shi470
652	515618	Candidatus Riesia pediculicola USDA
653	515619	Eubacterium rectale ATCC 33656
654	515620	Eubacterium eligens ATCC 27750
655	515622	Butyrivibrio proteoclasticus B316
656	517417	Chlorobaculum parvum NCIB 8327
657	517418	Chloroherpeton thalassium ATCC 35110
658	518766	Rhodothermus marinus DSM 4252
659	519441	Streptobacillus moniliformis DSM 12112
660	519442	Halorhabdus utahensis DSM 12940
661	521003	Collinsella intestinalis DSM 13280
662	521011	Candidatus Methanosphaerula palustris E1-9c
663	521045	Kosmotoga olearia TBF 19.5.1
664	521095	Atopobium parvulum DSM 20469
665	521096	Tsukamurella paurometabola DSM 20162
666	521097	Capnocytophaga ochracea DSM 7271
667	521098	Alicyclobacillus acidocaldarius subsp. acidocaldarius DSM 446
668	521460	Anaerocellum thermophilum DSM 6725
669	521674	Planctomyces limnophilus DSM 3776
670	522306	Accumulibacter phosphatis clade IIA str. UW-1
671	523791	Kangiella koreensis DSM 16069
672	523794	Leptotrichia buccalis C-1013-b
673	523850	Thermococcus onnurineus NA1
674	525146	Desulfovibrio desulfuricans subsp. desulfuricans str. ATCC 27774
675	525280	Erysipelothrix rhusiopathiae ATCC 19414
676	525328	Lactobacillus iners DSM 13335
677	525364	Lactobacillus salivarius ATCC 11741
678	525897	Desulfomicrobium baculatum DSM 4028
679	525898	Sulfurospirillum deleyianum DSM 6946
680	525903	Thermanaerovibrio acidaminovorans DSM 6589
681	525904	Thermobaculum terrenum ATCC BAA-798
682	525909	Acidimicrobium ferrooxidans DSM 10331
683	525919	Anaerococcus prevoti prevotii DSM 20548
684	52598	Sulfitobacter sp. EE-36
685	526218	Sebaldella termitidis ATCC 33386
686	526222	Desulfovibrio salexigens DSM 2638
687	526224	Brachyspira murdochii DSM 12563
688	526225	Geodermatophilus obscurus DSM 43160
689	526227	Meiothermus silvanus DSM 9946
690	530564	Pirellula staleyi DSM 6068
691	533240	Cylindrospermopsis raciborskii CS-505
692	533247	Raphidiopsis brookii D9
693	535289	Diaphorobacter sp. TPSY
694	537021	Candidatus Liberibacter asiaticus str. psy62
695	537970	Helicobacter canadensis MIT 98-5491 (Prj:30719)
696	543728	Variovorax paradoxus S110
697	545694	Treponema primitia ZAS-2
698	545696	Holdemania filiformis DSM 12042
699	546269	Filifactor alocis ATCC 35896
700	546271	Selenomonas sputigena ATCC 35185
701	546274	Eikenella corrodens ATCC 23834
702	546414	Deinococcus deserti VCD115
703	550540	Ferrimonas balearica DSM 9799
704	551115	Trichormus azollae 0708
705	552396	Erysipelotrichaceae bacterium 5_2_54FAA
706	552526	Streptococcus equi subsp. zooepidemicus MGCS10565
707	552811	Dehalogenimonas lykanthroporepellens BL-DC-9
708	553190	Gardnerella vaginalis 409-05
709	553217	Enhydrobacter aerosaccus SK60
710	556267	Helicobacter winghamensis ATCC BAA-430
711	556268	Oxalobacter formigenes HOxBLS
712	557598	Laribacter hongkongensis HLHK9
713	557723	Haemophilus parasuis SH0165
714	561229	Dickeya zeae Ech1591
715	562970	Bacillus tusciae DSM 2912
716	562982	Gemella moribillum M424
717	563041	Helicobacter pylori G27
718	563178	Buchnera aphidicola str. 5A (Acyrthosiphon pisum)
719	563192	Bilophila wadsworthia 3_1_6
720	563194	Pediococcus acidilactici 7_4
721	565045	gamma proteobacterium NOR51-B
722	565654	Enterococcus casseliflavus EC10
723	566551	Cedecea davisae DSM 4568
724	570508	Helicobacter pylori P12
725	570509	Spiroplasma melliferum KC3
726	572265	Candidatus Hamiltonella defensa 5AT (Acyrthosiphon pisum)
727	572477	Allochromatium vinosum DSM 180
728	572479	Halanaerobium praevalens DSM 2228
729	572480	Arcobacter nitrofigilis DSM 7299
730	572544	Ilyobacter polytropus DSM 2926
731	572547	Aminobacterium colombiense DSM 12261
732	573065	Asticcacaulis excentricus CB 48
733	573370	Desulfovibrio magneticus RS-1
734	573413	Spirochaeta smaragdinae DSM 11293
735	574087	Acetohalobium arabaticum DSM 5501
736	575540	Isosphaera pallida ATCC 43644
737	575589	Acinetobacter radioresistens SH164
738	575594	Lactobacillus coleohominis 101-4-CHN
739	575609	Peptoniphilus sp. oral taxon 386 str. F0131
740	577650	Desulfobulbus propionicus DSM 2032
741	580327	Thermoanaerobacterium thermosaccharolyticum DSM 571
742	580331	Thermoanaerobacter italicus Ab9
743	580332	Sideroxydans lithotrophicus ES-1
744	582744	Methylovorus sp. SIP3-4
745	582899	Hyphomicrobium denitrificans ATCC 51888
746	583345	Methylotenera mobilis JLW8
747	583355	Coraliomargarita akajimensis DSM 45221
748	584708	Aminomonas paucivorans DSM 12260
749	585506	Weissella paramesenteroides ATCC 33313
750	589865	Desulfurivibrio alkaliphilus AHT2
751	590168	Thermotoga naphthophila RKU-10
752	590409	Dickeya dadantii Ech586
753	590998	Cellulomonas fimi ATCC 484
754	591001	Acidaminococcus fermentans DSM 20731
755	591365	Streptococcus intermedius JTH08
756	59196	Rickettsiella grylli
757	592010	Abiotrophia defectiva ATCC 49176
758	592022	Bacillus megaterium DSM319
759	592026	Catonella morbi ATCC 51271
760	592028	Dialister invisus DSM 15470
761	592029	Nonlabens dokdonensis DSW-6
762	592031	Eubacterium saphenum ATCC 49989
763	59374	Fibrobacter succinogenes subsp. succinogenes S85
764	593907	Cellvibrio gilvus ATCC 13127 ([Cellvibrio] gilvus ATCC 13127)
765	595494	Tolumonas auensis DSM 9187
766	596154	Alicycliphilus denitrificans K601
767	59748	Candidatus Phytoplasma australiense
768	598467	Brenneria sp. EniD312
769	598659	Nautilia profundicola AmH
770	600809	Blattabacterium sp. (Periplaneta americana) str. BPLAN
771	608534	Oribacterium sp. oral taxon 078 str. F0262
772	608538	Hydrogenobacter thermophilus TK-6
773	610130	Clostridium saccharolyticum WM1
774	626523	Shuttleworthia satelles DSM 14600
775	62928	Azoarcus sp. BH72
776	629741	Kingella oralis ATCC 51147
777	630626	Escherichia blattae DSM 4481
778	63186	Zobellia galactanivorans
779	632292	Caldicellulosiruptor hydrothermalis 108
780	632518	Caldicellulosiruptor owensensis OL
781	633131	Thalassiobium sp. R2A62
782	633149	Brevundimonas subvibrioides ATCC 15264
783	634176	Aggregatibacter aphrophilus NJ8700
784	634503	Edwardsiella ictaluri 93-146
785	635013	Thermincola sp. JR
786	63737	Nostoc punctiforme PCC 73102
787	637380	Bacillus cereus biovar anthracis str. CI
788	638300	Cardiobacterium hominis ATCC 15826
789	638301	Granulicatella adiacens ATCC 49175
790	638303	Thermocrinis albus DSM 14484
791	639282	Deferribacter desulfuricans SSM1
792	639283	Starkeya novella DSM 506
793	640081	Dechlorosoma suillum PS
794	64091	Halobacterium sp. NRC-1
795	641118	Ochrobactrum intermedium LMG 3301
796	641149	Neisseria sp. oral taxon 014 str. F0314
797	643562	Desulfovibrio aespoeensis Aspo-2
798	643867	Marivirga tractuosa DSM 4126
799	644282	Desulfarculus baarsii DSM 2075
800	644966	Thermaerobacter marianensis DSM 12885
801	645463	Clostridium difficile R20291
802	645512	Jonquetella anthropi E3_33 E1
803	645991	Syntrophobotulus glycolicus DSM 8271
804	648757	Rhodomicrobium vannielii ATCC 17100
805	648996	Thermovibrio ammonificans HB-1
806	649349	Leadbetterella byssophila DSM 17132
807	649638	Truepera radiovictrix DSM 17093
808	649639	Bacillus cellulosilyticus DSM 2522
809	65093	Halothece sp. PCC 7418
810	651182	Desulfobacula toluolica Tol2
811	653733	Desulfurispirillum indicum S5
812	655438	Cycloclasticus pugetii PS-1
813	655811	Anaerococcus vaginalis ATCC 51170
814	655815	Zunongwangia profunda SM-A87
815	657313	Ruminococcus torques L2-14
816	657314	Ruminococcus obeum A2-162
817	657321	Ruminococcus bromii L2-63
818	663278	Ethanoligenens harbinense YUAN-3
819	665571	Spirochaeta thermophila DSM 6192
820	666684	Afipia sp. 1NLS2
821	666685	Rhodanobacter sp. 2APBS1
822	66692	Bacillus clausii KSM-K16
823	667014	Thermodesulfatator indicus DSM 15286
824	667015	Bacteroides salanitronis DSM 18170
825	670487	Oceanithermus profundus DSM 14977
826	671143	Methylomirabilis oxyfera
827	675635	Pseudonocardia dioxanivorans CB1190
828	675812	Grimontia hollisae CIP 101886
829	675814	Vibrio coralliilyticus ATCC BAA-450
830	675817	Photobacterium damselae subsp. damselae CIP 102761
831	679192	Bulleidia extructa W1219
832	679197	Segniliparus rugosus ATCC BAA-974
833	680198	Streptomyces scabiei 87.22
834	685035	Citromicrobium bathyomarinum JL354
835	685727	Rhodococcus equi 103S
836	688269	Thermotoga thermarum DSM 5069
837	688270	Cellulophaga algicola DSM 14237
838	69014	Thermococcus kodakarensis KOD1
839	693216	Cronobacter turicensis z3032
840	693978	Riemerella anatipestifer DSM 15868
841	694427	Paludibacter propionicigenes WB4
842	694569	Aggregatibacter actinomycetemcomitans D7S-1
843	696127	Midichloria mitochondrii IricVA
844	696281	Desulfotomaculum ruminis DSM 2154
845	696747	Arthrospira platensis NIES-39
846	696748	Actinobacillus suis H91-0380
847	702113	Novosphingobium sp. PP1Y
848	70601	Pyrococcus horikoshii OT3
849	706191	Pantoea ananatis LMG 20103
850	706433	Solobacterium moorei F0204
851	706434	Megasphaera micronuciformis F0359
852	709032	Sulfuricurvum kujiense DSM 16994
853	709991	Odoribacter splanchnicus DSM 20712
854	710696	Intrasporangium calvum DSM 43043
855	71421	Haemophilus influenzae Rd KW20
856	716540	Erwinia amylovora ATCC 49946
857	716544	Waddlia chondrophila WSU 86-1044
858	717231	Flexistipes sinusarabici DSM 4947
859	717606	Paenibacillus curdlanolyticus YK9
860	717773	Thioalkalimicrobium cyclicum ALM1
861	717959	Alistipes shahii WAL 8301
862	717961	Eubacterium siraeum V10Sc8a
863	718255	Roseburia intestinalis XB6B4
864	741091	Rahnella sp. Y9602
865	742159	Achromobacter piechaudii ATCC 43553
866	742821	Sutterella wadsworthensis 3_1_45B
867	743718	Isoptericola variabilis 225
868	743720	Pseudomonas fulva 12-X
869	743721	Pseudoxanthomonas suwonensis 11-1
870	743722	Sphingobacterium sp. 21
871	744980	Roseibium sp. TrichSKD4
872	746697	Aequorivita sublithincola DSM 14238
873	749219	Moraxella catarrhalis RH4
874	749222	Nitratifractor salsuginis DSM 16511
875	749927	Amycolatopsis mediterranei U32
876	754252	Propionibacterium freudenreichii subsp. shermanii CIRM-BIA1
877	755732	Fluviicola taffensis DSM 16823
878	756067	Microcoleus vaginatus FGP-2
879	756272	Planctomyces brasiliensis DSM 5305
880	757424	Herbaspirillum seropedicae SmR1
881	760011	Spirochaeta coccoides DSM 17374
882	760142	Hippea maritima DSM 10411
883	760192	Haliscomenobacter hydrossis DSM 1100
884	76114	Azoarcus sp. EbN1
885	761193	Runella slithyformis DSM 19594
886	762948	Rothia dentocariosa ATCC 17931
887	765420	Oscillochloris trichoides DG6
888	765912	Thioflavicoccus mobilis 8321
889	767100	Parvimonas sp. oral taxon 110 str. F0139
890	768066	Halomonas elongata DSM 2581
891	768704	Desulfosporosinus meridiei DSM 13257
892	768710	Desulfosporosinus youngiae DSM 17734
893	795359	Thermodesulfobacterium sp. OPB45
894	83332	Mycobacterium tuberculosis H37Rv
895	83333	Escherichia coli K12
896	83334	Escherichia coli O157:H7
897	85643	Thauera sp. MZ1T
898	856793	Micavibrio aeruginosavorus ARL-13
899	857087	Methylomonas methanica MC09
900	857290	Scardovia wiggsiae F0424
901	85962	Helicobacter pylori 26695
902	85963	Helicobacter pylori J99
903	861360	Arthrobacter arilaitensis Re117
904	862517	Peptoniphilus duerdenii ATCC BAA-1640
905	862965	Haemophilus parainfluenzae T3T1
906	864564	Parascardovia denticolens DSM 10105
907	865937	Gillisia limnaea DSM 15749
908	865938	Weeksella virosa DSM 16922
909	866536	Belliella baltica DSM 15883
910	866775	Aerococcus urinae ACS-120-V-Col10a
911	867900	Cellulophaga lytica DSM 7489
912	867902	Ornithobacterium rhinotracheale DSM 15997
913	868864	Desulfurobacterium thermolithotrophum DSM 11699
914	869209	Treponema succinifaciens DSM 2489
915	869210	Marinithermus hydrothermalis DSM 14884
916	869212	Turneriella parva DSM 21527
917	870187	Thiothrix nivea DSM 5205
918	871585	Acinetobacter calcoaceticus PHEA-2
919	871968	Desulfitobacterium metallireducens DSM 15288
920	873533	Prevotella oralis ATCC 33269
921	880070	Cyclobacterium marinum DSM 745
922	880071	Flexibacter litoralis DSM 6794
923	880072	Desulfobacca acetoxidans DSM 11109
924	880073	Caldithrix abyssi DSM 13497
925	880591	Ketogulonicigenium vulgare Y25
926	882	Desulfovibrio vulgaris str. Hildenborough
927	882102	Vibrio anguillarum 775
928	882378	Burkholderia rhizoxinica HKI 454
929	883	Desulfovibrio vulgaris str. 'Miyazaki F'
930	883098	Bergeyella zoohelcum CCUG 30536
931	883111	Facklamia hominis CCUG 36813
932	883114	Helcococcus kunzii ATCC 51366
933	883161	Propionimicrobium lymphophilum ACS-093-V-SCH5
934	887898	Lautropia mirabilis ATCC 51599
935	888741	Kingella denitrificans ATCC 33394
936	889201	Streptococcus cristatus ATCC 51100
937	891968	Anaerobaculum mobile DSM 13181
938	903503	Moranella endobia PCIT
939	903814	Eubacterium limosum KIST612
940	907	Megasphaera elsdenii
941	908337	Eremococcus coleocola ACS-139-V-Col8
942	911045	Pseudovibrio sp. FO-BEG1
943	926556	Echinicola vietnamensis DSM 17526
944	926569	Anaerolinea thermophila UNI-1
945	929562	Emticicia oligotrophica DSM 17448
946	929563	Leptonema illini DSM 21528
947	929713	Niabella soli DSM 19437
948	931626	Acetobacterium woodii DSM 1030
949	937774	Taylorella equigenitalis MCE9
950	940190	Melissococcus plutonius ATCC 35311
951	945713	Ignavibacterium album JCM 16511
952	95666	Ureaplasma urealyticum serovar 12
953	96561	Desulfococcus oleovorans Hxd3
954	97084	Bacteriovorax marinus SJ
955	97393	Ferroplasma acidarmanus
956	979556	Microbacterium testaceum StLB037
957	983544	Lacinutrix sp. 5H-3-7-4
958	983545	Glaciecola sp. 4H-3-7+YE-5
959	983917	Rubrivivax gelatinosus IL144
960	983954	Methyloversatilis sp. RZ18-153
961	985867	Candidatus Odyssella thessalonicensis L13
962	991905	Polymorphum gilvum SL003B-26A1
963	99287	Salmonella typhimurium LT2
964	99598	Calothrix sp. PCC 7507
