# Supplementary material for: A machine learning-based service for estimating quality of genomes using PATRIC
Source: BMC Bioinformatics. 2019 Oct 3;20:486. doi: 10.1186/s12859-019-3068-y (PMC6775668; doi:10.1186/s12859-019-3068-y)
Supplement: Supplementary file 2 — Additional file 2 EvalCon training role names. This file contains (column index, role name) tuples for the training data matrix. [file 12859_2019_3068_MOESM2_ESM.txt]

0	1,2-dihydroxy-3-keto-5-methylthiopentene dioxygenase (EC 1.13.11.54)
1	1,2-phenylacetyl-CoA epoxidase, subunit A (EC 1.14.13.149)
2	1,2-phenylacetyl-CoA epoxidase, subunit B (EC 1.14.13.149)
3	1,2-phenylacetyl-CoA epoxidase, subunit C (EC 1.14.13.149)
4	1,2-phenylacetyl-CoA epoxidase, subunit D (EC 1.14.13.149)
5	1,2-phenylacetyl-CoA epoxidase, subunit E (EC 1.14.13.149)
6	1,4-alpha-glucan (glycogen) branching enzyme, GH-13-type (EC 2.4.1.18)
7	1,4-dihydroxy-2-naphthoyl-CoA hydrolase (EC 3.1.2.28) in menaquinone biosynthesis
8	1,4-dihydroxy-2-naphthoate polyprenyltransferase (EC 2.5.1.74)
9	1,4-dihydroxy-6-naphtoate synthase
10	1,6-anhydro-N-acetylmuramyl-L-alanine amidase
11	16S rRNA (cytidine(1402)-2'-O)-methyltransferase (EC 2.1.1.198)
12	16S rRNA (cytosine(967)-C(5))-methyltransferase (EC 2.1.1.176)
13	16S rRNA (guanine(966)-N(2))-methyltransferase (EC 2.1.1.171)
14	16S rRNA (uracil(1498)-N(3))-methyltransferase (EC 2.1.1.193)
15	16S rRNA (guanine(527)-N(7))-methyltransferase (EC 2.1.1.170)
16	16S rRNA (guanine(1516)-N(2))-methyltransferase (EC 2.1.1.242)
17	16S rRNA (guanine(1207)-N(2))-methyltransferase (EC 2.1.1.172)
18	16S rRNA (cytosine(1402)-N(4))-methyltransferase (EC 2.1.1.199)
19	16S rRNA processing protein RimM
20	1-deoxy-D-xylulose 5-phosphate reductoisomerase (EC 1.1.1.267)
21	1-deoxy-D-xylulose 5-phosphate synthase (EC 2.2.1.7)
22	1-phosphofructokinase (EC 2.7.1.56)
23	1-pyrroline-4-hydroxy-2-carboxylate deaminase (EC 3.5.4.22)
24	2,3,4,5-tetrahydropyridine-2,6-dicarboxylate N-acetyltransferase (EC 2.3.1.89)
25	2,3,4,5-tetrahydropyridine-2,6-dicarboxylate N-succinyltransferase (EC 2.3.1.117)
26	2,3-bisphosphoglycerate-independent phosphoglycerate mutase (EC 5.4.2.12)
27	2',3'-cyclic-nucleotide 2'-phosphodiesterase (EC 3.1.4.16)
28	2',3'-cyclic-nucleotide 2'-phosphodiesterase, Bsub YmdB
29	23S rRNA (guanosine(2251)-2'-O)-methyltransferase (EC 2.1.1.185)
30	23S rRNA (uridine(2552)-2'-O)-methyltransferase (EC 2.1.1.166)
31	23S rRNA (cytidine(2498)-2'-O)-methyltransferase (EC 2.1.1.186)
32	23S rRNA (uracil(1939)-C(5))-methyltransferase (EC 2.1.1.190)
33	23S rRNA (cytosine(1962)-C(5))-methyltransferase (EC 2.1.1.191)
34	23S rRNA (guanine(745)-N(1))-methyltransferase (EC 2.1.1.187)
35	23S rRNA (pseudouridine(1915)-N(3))-methyltransferase (EC 2.1.1.177)
36	23S rRNA (adenine(2030)-N(6))-methyltransferase (EC 2.1.1.266)
37	23S rRNA (guanine(1835)-N(2))-methyltransferase (EC 2.1.1.174)
38	23S rRNA (adenine(1618)-N(6))-methyltransferase (EC 2.1.1.181)
39	23S rRNA (guanine(2445)-N(2))-methyltransferase (EC 2.1.1.173)
40	23S rRNA (guanine(2069)-N(7))-methyltransferase (EC 2.1.1.264)
41	2,4-dihydroxyhept-2-ene-1,7-dioic acid aldolase (EC 4.1.2.52)
42	2,5-dioxovalerate dehydrogenase (EC 1.2.1.26)
43	2'-5' RNA ligase
44	2-amino-4-hydroxy-6-hydroxymethyldihydropteridine pyrophosphokinase (EC 2.7.6.3)
45	2-C-methyl-D-erythritol 2,4-cyclodiphosphate synthase (EC 4.6.1.12)
46	2-C-methyl-D-erythritol 4-phosphate cytidylyltransferase (EC 2.7.7.60)
47	2-dehydro-3-deoxygluconokinase (EC 2.7.1.45)
48	2-dehydro-3-deoxyphosphogluconate aldolase (EC 4.1.2.14)
49	2-dehydro-3-deoxy-D-gluconate 5-dehydrogenase (EC 1.1.1.127)
50	2-deoxy-D-gluconate 3-dehydrogenase (EC 1.1.1.125)
51	2-hydroxyhepta-2,4-diene-1,7-dioate isomerase (EC 5.3.3.-)
52	2-hydroxy-3-oxopropionate reductase (EC 1.1.1.60)
53	2-iminoacetate synthase (ThiH) (EC 4.1.99.19)
54	2-isopropylmalate synthase (EC 2.3.3.13)
55	2-keto-3-deoxy-D-arabino-heptulosonate-7-phosphate synthase I alpha (EC 2.5.1.54)
56	2-keto-3-deoxy-D-arabino-heptulosonate-7-phosphate synthase II (EC 2.5.1.54)
57	2-keto-3-deoxy-D-arabino-heptulosonate-7-phosphate synthase I beta (EC 2.5.1.54)
58	2-Keto-3-deoxy-D-manno-octulosonate-8-phosphate synthase (EC 2.5.1.55)
59	2-methoxy-6-polyprenyl-1,4-benzoquinol methylase (EC 2.1.1.201)
60	2-oxo-4-hydroxy-4-carboxy-5-ureidoimidazoline (OHCU) decarboxylase (EC 4.1.1.97)
61	2-oxoglutarate/2-oxoacid ferredoxin oxidoreductase, beta subunit (EC 1.2.7.-)
62	2-oxoglutarate/2-oxoacid ferredoxin oxidoreductase, gamma subunit (EC 1.2.7.-)
63	2-oxoglutarate/2-oxoacid ferredoxin oxidoreductase, alpha subunit (EC 1.2.7.-)
64	2-oxoglutarate/2-oxoacid ferredoxin oxidoreductase, delta subunit, ferredoxin-like 4Fe-4S binding protein (EC 1.2.7.-)
65	2-oxoglutarate decarboxylase (EC 4.1.1.71)
66	2-oxoglutarate dehydrogenase E1 component (EC 1.2.4.2)
67	2-phospho-L-lactate guanylyltransferase (EC 2.7.7.68)
68	2-polyprenyl-3-methyl-6-methoxy-1,4-benzoquinol hydroxylase
69	2-polyprenyl-3-methyl-6-methoxy-1,4-benzoquinol hydroxylase, coq7 type
70	2-polyprenyl-6-hydroxyphenyl methylase (EC 2.1.1.222)
71	2-polyprenyl-6-methoxyphenol hydroxylase
72	2-polyprenylphenol hydroxylase
73	2-succinyl-5-enolpyruvyl-6-hydroxy-3-cyclohexene-1-carboxylic-acid synthase (EC 2.2.1.9)
74	2-succinyl-6-hydroxy-2,4-cyclohexadiene-1-carboxylate synthase (EC 4.2.99.20)
75	3,4-dihydroxy-2-butanone 4-phosphate synthase (EC 4.1.99.12)
76	3'(2'),5'-bisphosphate nucleotidase (EC 3.1.3.7)
77	3',5'-cyclic-nucleotide phosphodiesterase (EC 3.1.4.17)
78	3'->5' exoribonuclease Bsu YhaM
79	3'-to-5' exoribonuclease RNase R
80	3'-to-5' oligoribonuclease (orn)
81	3'-to-5' oligoribonuclease A, Bacillus type
82	3-carboxy-cis,cis-muconate cycloisomerase (EC 5.5.1.2)
83	3-dehydroquinate dehydratase I (EC 4.2.1.10)
84	3-dehydroquinate dehydratase II (EC 4.2.1.10)
85	3-dehydroquinate synthase (EC 4.2.3.4)
86	3-demethylubiquinol 3-O-methyltransferase (EC 2.1.1.64)
87	3-deoxy-D-manno-octulosonate 8-phosphate phosphatase (EC 3.1.3.45)
88	3-deoxy-D-manno-octulosonic acid transferase (EC 2.4.99.12)(EC 2.4.99.13)
89	3-deoxy-manno-octulosonate cytidylyltransferase (EC 2.7.7.38)
90	3-hydroxydecanoyl-[ACP] dehydratase (EC 4.2.1.59)
91	3-hydroxyacyl-[acyl-carrier-protein] dehydratase, FabA form (EC 4.2.1.59)
92	3-hydroxyacyl-[acyl-carrier-protein] dehydratase, FabZ form (EC 4.2.1.59)
93	3-hydroxyacyl-CoA dehydrogenase [fadN-fadA-fadE operon] (EC 1.1.1.35)
94	3-hydroxyisobutyryl-CoA hydrolase (EC 3.1.2.4)
95	3-hydroxypropionate dehydrogenase (EC 1.1.1.298)
96	3-hydroxyisobutyrate dehydrogenase (EC 1.1.1.31)
97	3-isopropylmalate dehydrogenase (EC 1.1.1.85)
98	3-isopropylmalate dehydratase large subunit (EC 4.2.1.33)
99	3-isopropylmalate dehydratase small subunit (EC 4.2.1.33)
100	3-ketoacyl-CoA thiolase [fadN-fadA-fadE operon] (EC 2.3.1.16)
101	3-methyl-2-oxobutanoate hydroxymethyltransferase (EC 2.1.2.11)
102	3-methylmercaptopropionyl-CoA dehydrogenase (DmdC)
103	3'-nucleotidase (EC 3.1.3.6)
104	3-oxoacyl-[acyl-carrier-protein] synthase, KASI (EC 2.3.1.41)
105	3-oxoacyl-[acyl-carrier protein] reductase (EC 1.1.1.100), FadG
106	3-oxoadipyl-CoA thiolase (EC 2.3.1.174)
107	3-oxoadipate CoA-transferase subunit A (EC 2.8.3.6)
108	3-oxoadipate CoA-transferase subunit B (EC 2.8.3.6)
109	3-phosphoshikimate 1-carboxyvinyltransferase (EC 2.5.1.19)
110	3-polyprenyl-4-hydroxybenzoate carboxy-lyase (EC 4.1.1.98)
111	4-alpha-glucanotransferase (amylomaltase) (EC 2.4.1.25)
112	4-aminobutyraldehyde dehydrogenase (EC 1.2.1.19)
113	4-deoxy-L-threo-5-hexosulose-uronate ketol-isomerase (EC 5.3.1.17)
114	4-diphosphocytidyl-2-C-methyl-D-erythritol kinase (EC 2.7.1.148)
115	4-hydroxy-2-oxoglutarate aldolase (EC 4.1.3.16)
116	4-hydroxy-3-methylbut-2-enyl diphosphate reductase (EC 1.17.7.4)
117	(E)-4-hydroxy-3-methylbut-2-enyl-diphosphate synthase (flavodoxin) (EC 1.17.7.3)
118	4-hydroxyproline epimerase (EC 5.1.1.8)
119	4-hydroxybenzoate polyprenyltransferase (EC 2.5.1.39)
120	4-hydroxy-tetrahydrodipicolinate reductase (EC 1.17.1.8)
121	4-hydroxy-tetrahydrodipicolinate synthase (EC 4.3.3.7)
122	4'-phosphopantetheinyl transferase (EC 2.7.8.-)
123	[4Fe-4S] cluster assembly scaffold protein Mrp (=ApbC)
124	[4Fe-4S] cluster carrier protein NfuA
125	4Fe-4S ferredoxin, iron-sulfur binding
126	5-amino-6-(5-phosphoribosylamino)uracil reductase (EC 1.1.1.193)
127	5-aminolevulinate synthase (EC 2.3.1.37)
128	5-carboxymethyl-2-hydroxymuconate delta-isomerase (EC 5.3.3.10)
129	5-carboxymethyl-2-hydroxymuconate semialdehyde dehydrogenase (EC 1.2.1.60)
130	5-carboxymethyl-2-oxo-hex-3- ene-1,7-dioate decarboxylase (EC 4.1.1.68)
131	5-deoxy-glucuronate isomerase (EC 5.3.1.30)
132	5-formyltetrahydrofolate cyclo-ligase (EC 6.3.3.2)
133	5-hydroxyisourate hydrolase (EC 3.5.2.17)
134	5-keto-2-deoxygluconokinase (EC 2.7.1.92)
135	5-methyl-dCTP pyrophosphohydrolase (EC 3.6.1.-)
136	5-methyltetrahydropteroyltriglutamate--homocysteine methyltransferase (EC 2.1.1.14)
137	5-methyltetrahydrofolate--homocysteine methyltransferase (EC 2.1.1.13)
138	5'-methylthioadenosine nucleosidase (EC 3.2.2.16)
139	5'-methylthioadenosine phosphorylase (EC 2.4.2.28)
140	5'-nucleotidase SurE (EC 3.1.3.5)
141	5-oxoprolinase, HyuA-like domain (EC 3.5.2.9)
142	5-oxoprolinase, HyuB-like domain (EC 3.5.2.9)
143	6,7-dimethyl-8-ribityllumazine synthase (EC 2.5.1.78)
144	6-carboxy-5,6,7,8-tetrahydropterin synthase (EC 4.1.2.50)
145	6-phosphofructokinase (EC 2.7.1.11)
146	6-phosphogluconolactonase (EC 3.1.1.31)
147	6-phospho-3-hexuloisomerase (EC 5.3.1.27)
148	6-phosphogluconate dehydrogenase, decarboxylating (EC 1.1.1.44)
149	6-phosphogluconolactonase (EC 3.1.1.31), eukaryotic type
150	7-cyano-7-deazaguanine synthase (EC 6.3.4.20)
151	8-amino-7-oxononanoate synthase (EC 2.3.1.47)
152	AAA+ ATPase superfamily protein YifB/ComM, associated with DNA recombination
153	ABC transporter, ATP-binding protein (cluster 9, phospholipid)
154	ABC transporter, ATP-binding protein (cluster 15, trp?)
155	ABC transporter, ATP-binding protein (cluster 12, methionine/phosphonates)
156	ABC transporter, ATP-binding protein (cluster 13, osmolytes)
157	ABC transporter involved in cytochrome c biogenesis, CcmB subunit
158	ABC transporter involved in cytochrome c biogenesis, ATPase component CcmA
159	ABC transporter, permease protein (cluster 9, phospholipid)
160	ABC transporter, permease protein (cluster 15, trp?)
161	ABC transporter, permease protein (cluster 8, B12/iron complex)
162	ABC transporter, substrate-binding protein (cluster 9, phospholipid)
163	ABC transporter, substrate-binding protein (cluster 15, trp?)
164	ABC transporter, substrate-binding protein (cluster 13, osmolytes)
165	ABC-type Fe3+-siderophore transport system, permease 2 component
166	ABC-type Fe3+-siderophore transport system, permease component
167	ABC-type hemin transport system, ATPase component
168	Acetylornithine aminotransferase (EC 2.6.1.11)
169	Acetoacetyl-CoA reductase (EC 1.1.1.36)
170	Acetoacetyl-CoA synthetase (EC 6.2.1.16)
171	Acetyl-coenzyme A carboxyl transferase alpha chain (EC 6.4.1.2)
172	Acetyl-coenzyme A carboxyl transferase beta chain (EC 6.4.1.2)
173	Acetylornithine deacetylase (EC 3.5.1.16)
174	Acetaldehyde dehydrogenase (EC 1.2.1.10)
175	Acetoin dehydrogenase E1 component alpha-subunit (EC 2.3.1.190)
176	Acetoin dehydrogenase E1 component beta-subunit (EC 2.3.1.190)
177	Acetylglutamate kinase (EC 2.7.2.8)
178	Acetate permease ActP (cation/acetate symporter)
179	Acetolactate synthase small subunit (EC 2.2.1.6)
180	Aconitate hydratase (EC 4.2.1.3)
181	Aconitate hydratase 2 (EC 4.2.1.3)
182	Acryloyl-CoA reductase AcuI/YhdH (EC 1.3.1.84)
183	ACT domain protein
184	Acyl-ACP:1-acyl-sn-glycerol-3-phosphate acyltransferase (EC 2.3.1.n4)
185	Acyl-[acyl-carrier-protein]--UDP-N-acetylglucosamine O-acyltransferase (EC 2.3.1.129)
186	Acyl carrier protein phosphodiesterase (EC 3.1.4.14)
187	Acyl-coenzyme A thioesterase PaaD (Pse.pu.) (E. coli PaaI)
188	ADA regulatory protein
189	Adenosylhomocysteinase (EC 3.3.1.1)
190	Adenosylmethionine-8-amino-7-oxononanoate aminotransferase (EC 2.6.1.62)
191	Adenylate kinase (EC 2.7.4.3)
192	Adenosylcobinamide kinase (EC 2.7.1.156)
193	Adenylylsulfate kinase (EC 2.7.1.25)
194	Adenylosuccinate lyase (EC 4.3.2.2)
195	Adenosine (5')-pentaphospho-(5'')-adenosine pyrophosphohydrolase
196	Adenine phosphoribosyltransferase (EC 2.4.2.7)
197	Adenosylcobinamide-phosphate guanylyltransferase (EC 2.7.7.62)
198	Adenosylcobinamide-phosphate synthase (EC 6.3.1.10)
199	Adenylylsulfate reductase alpha-subunit (EC 1.8.99.2)
200	Adenylylsulfate reductase beta-subunit (EC 1.8.99.2)
201	Adenylyl-sulfate reductase [thioredoxin] (EC 1.8.4.10)
202	Adenylosuccinate synthetase (EC 6.3.4.4)
203	ADP compounds hydrolase NudE
204	ADP-dependent (S)-NAD(P)H-hydrate dehydratase (EC 4.2.1.136)
205	ADP-L-glycero-D-manno-heptose-6-epimerase (EC 5.1.3.20)
206	ADP-ribose pyrophosphatase (EC 3.6.1.13)
207	ADP-ribose pyrophosphatase of COG1058 family (EC 3.6.1.13)
208	Aerobic cobaltochelatase CobN subunit (EC 6.6.1.2)
209	Aerobic cobaltochelatase CobS subunit (EC 6.6.1.2)
210	Aerobic cobaltochelatase CobT subunit (EC 6.6.1.2)
211	Aerobic glycerol-3-phosphate dehydrogenase (EC 1.1.5.3)
212	Aerotolerance protein BatA
213	Aerotolerance protein BatB
214	Aerotolerance protein BatC
215	Aerotolerance protein BatD
216	Agmatinase (EC 3.5.3.11)
217	Agmatine deiminase (EC 3.5.3.12)
218	Alanine dehydrogenase (EC 1.4.1.1)
219	Alanine racemase (EC 5.1.1.1)
220	Alanine transaminase (EC 2.6.1.2)
221	Alanyl-tRNA synthetase (EC 6.1.1.7)
222	Aldehyde dehydrogenase B (EC 1.2.1.22)
223	Aldose 1-epimerase (EC 5.1.3.3)
224	Aliphatic amidase AmiE (EC 3.5.1.4)
225	Alkyl hydroperoxide reductase protein C (EC 1.11.1.15)
226	Alkyl hydroperoxide reductase protein F
227	Allantoinase (EC 3.5.2.5)
228	Allophanate hydrolase (EC 3.5.1.54)
229	Allophanate hydrolase 2 subunit 1 (EC 3.5.1.54)
230	Allophanate hydrolase 2 subunit 2 (EC 3.5.1.54)
231	Alpha-acetolactate decarboxylase (EC 4.1.1.5)
232	Alpha-amylase (EC 3.2.1.1)
233	Alpha-aspartyl dipeptidase Peptidase E (EC 3.4.13.21)
234	Alpha-D-ribose 1-methylphosphonate 5-phosphate C-P lyase (EC 4.7.1.1)
235	Alpha-D-ribose 1-methylphosphonate 5-triphosphate diphosphatase (EC 3.6.1.63)
236	Alpha-D-ribose 1-methylphosphonate 5-triphosphate synthase subunit PhnL (EC 2.7.8.37)
237	Alpha-D-ribose 1-methylphosphonate 5-triphosphate synthase subunit PhnI (EC 2.7.8.37)
238	Alpha-D-ribose 1-methylphosphonate 5-triphosphate synthase subunit PhnH (EC 2.7.8.37)
239	Alpha-D-ribose 1-methylphosphonate 5-triphosphate synthase subunit PhnG (EC 2.7.8.37)
240	alpha-mannosidase (EC 3.2.1.24)
241	Alpha-ribazole-5'-phosphate phosphatase (EC 3.1.3.73)
242	Altronate dehydratase (EC 4.2.1.7)
243	Altronate oxidoreductase (EC 1.1.1.58)
244	Amidophosphoribosyltransferase (EC 2.4.2.14)
245	Aminomethyltransferase (glycine cleavage system T protein) (EC 2.1.2.10)
246	Amino acid-binding ACT
247	Aminopeptidase C (EC 3.4.22.40)
248	Aminodeoxychorismate lyase (EC 4.1.3.38)
249	Amine oxidase, flavin-containing
250	Aminopeptidase S (Leu, Val, Phe, Tyr preference) (EC 3.4.11.24)
251	Aminodeoxyfutalosine synthase (EC 2.5.1.120)
252	Aminopeptidase YpdF (MP-, MA-, MS-, AP-, NP- specific)
253	AMP nucleosidase (EC 3.2.2.4)
254	AmpG permease
255	Anhydro-N-acetylmuramic acid kinase (EC 2.7.1.170)
256	Anthranilate phosphoribosyltransferase (EC 2.4.2.18)
257	Anthranilate phosphoribosyltransferase-like protein
258	Anthranilate synthase, amidotransferase component (EC 4.1.3.27)
259	Anthranilate synthase, aminase component (EC 4.1.3.27)
260	Antiholin-like protein LrgA
261	Anti-sigma F factor antagonist
262	ApaG protein
263	Apolipoprotein N-acyltransferase
264	Aquaporin Z
265	Archease
266	Archaetidylinositol phosphate synthase (EC 2.7.8.39)
267	Archaetidylserine synthase (EC 2.7.8.38)
268	Arginase (EC 3.5.3.1)
269	Arginine decarboxylase (EC 4.1.1.19)
270	Arginine deiminase (EC 3.5.3.6)
271	Arginine exporter protein ArgO
272	Arginine pathway regulatory protein ArgR, repressor of arg regulon
273	Argininosuccinate synthase (EC 6.3.4.5)
274	Arginyl-tRNA--protein transferase (EC 2.3.2.8)
275	Arginyl-tRNA synthetase (EC 6.1.1.19)
276	Arogenate dehydrogenase (EC 1.3.1.43)
277	Aromatic-amino-acid aminotransferase (EC 2.6.1.57)
278	Arsenite/antimonite:H+ antiporter ArsB
279	Arsenate reductase (EC 1.20.4.1) glutaredoxin-coupled, glutaredoxin-like family
280	Arsenical-resistance protein ACR3
281	Arsenic resistance protein ArsH
282	Asp-tRNAAsn/Glu-tRNAGln amidotransferase A subunit and related amidases
283	Asp-X dipeptidase
284	Aspartokinase (EC 2.7.2.4)
285	Aspartate 1-decarboxylase (EC 4.1.1.11)
286	Aspartyl aminopeptidase (EC 3.4.11.21)
287	Aspartate aminotransferase (AspB-4) (EC 2.6.1.1)
288	Aspartate--ammonia ligase (EC 6.3.1.1)
289	Aspartate ammonia-lyase (EC 4.3.1.1)
290	Aspartate carbamoyltransferase (EC 2.1.3.2)
291	Aspartate carbamoyltransferase regulatory chain (PyrI)
292	Aspartate racemase (EC 5.1.1.13)
293	Aspartate-semialdehyde dehydrogenase (EC 1.2.1.11)
294	Aspartyl-tRNA(Asn) amidotransferase subunit C (EC 6.3.5.6)
295	Aspartyl-tRNA(Asn) amidotransferase subunit A (EC 6.3.5.6)
296	Aspartyl-tRNA(Asn) amidotransferase subunit B (EC 6.3.5.6)
297	Aspartyl-tRNA synthetase (EC 6.1.1.12)
298	Asparaginyl-tRNA synthetase (EC 6.1.1.22)
299	Aspartyl-tRNA(Asn) synthetase (EC 6.1.1.23)
300	Assimilatory nitrate reductase large subunit (EC 1.7.99.4)
301	ATP:Cob(I)alamin adenosyltransferase (EC 2.5.1.17)
302	ATP-dependent 23S rRNA helicase DbpA
303	ATP-dependent, 3'-5' DNA helicase with strand annealing activity
304	ATP-dependent Clp protease adaptor protein ClpS
305	ATP-dependent Clp protease ATP-binding subunit ClpX
306	ATP-dependent Clp protease ATP-binding subunit ClpA
307	ATP-dependent Clp protease proteolytic subunit ClpP (EC 3.4.21.92)
308	ATP-dependent DNA helicase RecG (EC 3.6.4.12)
309	ATP-dependent DNA helicase RecQ
310	ATP-dependent DNA helicase Rep
311	ATP-dependent DNA helicase UvrD/PcrA (EC 3.6.4.12)
312	ATP-dependent helicase DinG/Rad3
313	ATP-dependent helicase/nuclease AddAB, subunit A
314	ATP-dependent helicase/nuclease AddAB, subunit B
315	ATP-dependent hsl protease ATP-binding subunit HslU
316	ATP-dependent protease La (EC 3.4.21.53) Type II
317	ATP-dependent protease La (EC 3.4.21.53) Type I
318	ATP-dependent protease subunit HslV (EC 3.4.25.2)
319	ATP-dependent RNA helicase RhlB (EC 3.6.4.13)
320	ATP-dependent RNA helicase RhlE (EC 3.6.4.13)
321	ATP-dependent RNA helicase SrmB
322	ATP phosphoribosyltransferase (EC 2.4.2.17) => HisGl
323	ATP phosphoribosyltransferase (EC 2.4.2.17) => HisGs
324	ATP phosphoribosyltransferase regulatory subunit (EC 2.4.2.17)
325	ATP synthase alpha chain (EC 3.6.3.14)
326	ATP synthase beta chain (EC 3.6.3.14)
327	ATP synthase delta chain (EC 3.6.3.14)
328	ATP synthase epsilon chain (EC 3.6.3.14)
329	ATP synthase F0 sector subunit a (EC 3.6.3.14)
330	ATP synthase F0 sector subunit c (EC 3.6.3.14)
331	ATP synthase F0 sector subunit b (EC 3.6.3.14)
332	ATP synthase F0 sector subunit b' (EC 3.6.3.14)
333	ATP synthase gamma chain (EC 3.6.3.14)
334	ATP synthase protein I
335	ATPase component BioM of energizing module of biotin ECF transporter
336	ATPase required for both assembly of type IV secretion complex and secretion of T-DNA complex, VirB11
337	ATPase required for both assembly of type IV secretion complex and secretion of T-DNA complex, VirB4
338	AttH component of AttEFGH ABC transport system
339	Autoinducer-2 production protein LuxS
340	Autolysis response regulater LytR
341	B12 binding domain of Methylmalonyl-CoA mutase (EC 5.4.99.2)
342	Bacterioferritin (EC 1.16.3.1)
343	Bacterioferritin-associated ferredoxin
344	Bacterial checkpoint controller DisA with nucleotide-binding domain
345	Bacterial ribosome SSU maturation protein RimP
346	BarA-associated response regulator UvrY (= GacA = SirA)
347	Barstar, ribonuclease (Barnase) inhibitor
348	Betaine aldehyde dehydrogenase (EC 1.2.1.8)
349	Beta-carotene ketolase
350	beta-N-acetylglucosaminidase (EC 3.2.1.52)
351	Beta-phosphoglucomutase (EC 5.4.2.6)
352	Beta-ureidopropionase (EC 3.5.1.6)
353	Biosynthetic arginine decarboxylase (EC 4.1.1.19)
354	Biosynthetic Aromatic amino acid aminotransferase beta (EC 2.6.1.57)
355	Biosynthetic Aromatic amino acid aminotransferase alpha (EC 2.6.1.57)
356	Biotin carboxylase (EC 6.3.4.14)
357	Biotin carboxylase of acetyl-CoA carboxylase (EC 6.3.4.14)
358	Biotin carboxyl carrier protein of acetyl-CoA carboxylase
359	Biotin carboxyl carrier protein
360	Biotin carboxyl carrier protein => methylmalonyl-CoA decarboxylase
361	Biotin operon repressor
362	Biotin--protein ligase (EC 6.3.4.9)(EC 6.3.4.10)(EC 6.3.4.11)(EC 6.3.4.15)
363	Biotin synthase (EC 2.8.1.6)
364	Bipolar DNA helicase HerA
365	Bis-ABC ATPase SPy1206
366	Bis-ABC ATPase Uup
367	Bis-ABC ATPase YbiT
368	Bis-ABC ATPase YheS
369	Bis(5'-nucleosyl)-tetraphosphatase (asymmetrical) (EC 3.6.1.17)
370	Bis(5'-nucleosyl)-tetraphosphatase (Ap4A) (Asymmetrical) (EC 3.6.1.17)
371	Bis(5'-nucleosyl)-tetraphosphatase, symmetrical (EC 3.6.1.41)
372	Branched-chain acyl-CoA dehydrogenase (EC 1.3.99.12)
373	Branched-chain acyl kinase
374	Branched-chain alpha-keto acid dehydrogenase, E1 component, beta subunit (EC 1.2.4.4)
375	Branched-chain alpha-keto acid dehydrogenase, E1 component, alpha subunit (EC 1.2.4.4)
376	Branched-chain amino acid transport protein AzlC
377	Branched-chain amino acid aminotransferase (EC 2.6.1.42)
378	Branched-chain amino acid dehydrogenase [deaminating] (EC 1.4.1.9)(EC 1.4.1.23)
379	Cadmium efflux system accessory protein
380	Carbonic anhydrase, alpha class (EC 4.2.1.1)
381	Carbonic anhydrase, beta class (EC 4.2.1.1)
382	Carbonic anhydrase, gamma class (EC 4.2.1.1)
383	Carbonic anhydrase-like protein MJ0304
384	Carboxynorspermidine decarboxylase (EC 4.1.1.96)
385	Carbon monoxide oxidation accessory protein CoxD
386	Carbamoyl-phosphate synthase small chain (EC 6.3.5.5)
387	Carboxy-S-adenosyl-L-methionine synthase
388	Carbon starvation protein A
389	Carboxynorspermidine synthase (EC 1.5.1.43)
390	Cardiolipin synthase, bacterial type ClsA
391	Cardiolipin synthase (CMP-forming), eukaryotic type Cls-II (EC 2.7.8.41)
392	Catabolite control protein A
393	Catalase KatE (EC 1.11.1.6)
394	Catalase KatE-intracellular protease (EC 1.11.1.6)
395	Catalase-like heme-binding protein
396	Catalase-peroxidase KatG (EC 1.11.1.21)
397	CBS domain (EC 1.1.1.205)
398	CCA tRNA nucleotidyltransferase (EC 2.7.7.72)
399	CDP-alcohol phosphatidyltransferase family protein
400	CDP-diacylglycerol--glycerol-3-phosphate 3-phosphatidyltransferase (EC 2.7.8.5)
401	CDP-diacylglycerol--serine O-phosphatidyltransferase (EC 2.7.8.8)
402	Cell-division-associated, ABC-transporter-like signaling protein FtsX
403	Cell-division-associated, ABC-transporter-like signaling protein FtsE
404	Cell division coordinator CpoB
405	Cell division inhibitor SulA
406	Cell division initiation protein DivIVA
407	Cell division integral membrane protein, YggT and half-length relatives
408	Cell division protein BolA
409	Cell division protein DivIC (FtsB), stabilizes FtsL against RasP cleavage
410	Cell division protein FtsI [Peptidoglycan synthetase] (EC 2.4.1.129)
411	Cell division protein FtsL
412	Cell division protein FtsQ
413	Cell division protein MraZ
414	Cell division protein ZapD
415	Cell division protein ZipA
416	Cell division topological specificity factor MinE
417	Cell division trigger factor (EC 5.2.1.8)
418	Cell envelope-associated transcriptional attenuator LytR-CpsA-Psr, subfamily M
419	Cellulose synthase catalytic subunit [UDP-forming] (EC 2.4.1.12)
420	Cell wall-associated hydrolases (invasion-associated proteins)
421	Chaperone protein ClpB (ATP-dependent unfoldase)
422	Chaperone protein DnaJ
423	Chaperone protein DnaK
424	Chaperone protein HscA
425	Chaperone protein HscB
426	Chaperone protein HtpG
427	Chemotaxis protein CheC -- inhibitor of MCP methylation
428	Chemotaxis protein CheD
429	Chemotaxis response - phosphatase CheZ
430	ChlD component of cobalt chelatase involved in B12 biosynthesis
431	ChlI component of cobalt chelatase involved in B12 biosynthesis
432	Chloride channel protein
433	Choline dehydrogenase (EC 1.1.99.1)
434	Chorismate dehydratase (EC 4.2.1.151)
435	Chorismate mutase I (EC 5.4.99.5)
436	Chorismate mutase II (EC 5.4.99.5)
437	Chorismate--pyruvate lyase (EC 4.1.3.40)
438	Chorismate synthase (EC 4.2.3.5)
439	Chromosomal replication initiator protein DnaA
440	Citrate/H+ symporter of CitMHS family
441	Citrate lyase beta chain (EC 4.1.3.6)
442	(R)-citramalate synthase (EC 2.3.1.182)
443	Class A beta-lactamase (EC 3.5.2.6)
444	CoA-disulfide reductase (EC 1.8.1.14)
445	Cob(I)alamin adenosyltransferase (EC 2.5.1.17)
446	Cob(I)alamin adenosyltransferase (EC 2.5.1.17), clustered with cobalamin synthesis
447	Cobalamin biosynthesis protein BluB
448	Cobalt ECF transporter, additional substrate-binding protein CbiN
449	Cobalt ECF transporter, ATPase component of energizing module CbiO
450	Cobalt ECF transporter, substrate-binding protein CbiM
451	Cobalt ECF transporter, transmembrane component of energizing module CbiQ
452	Cobalt-precorrin-2 C(20)-methyltransferase (EC 2.1.1.151)
453	Cobalt-precorrin-3 C(17)-methyltransferase (EC 2.1.1.272)
454	Cobalt-precorrin-4 C(11)-methyltransferase (EC 2.1.1.271)
455	Cobalt-precorrin 5A hydrolase (EC 3.7.1.12)
456	Cobalt-precorrin-5B (C1)-methyltransferase (EC 2.1.1.195)
457	Cobalt-precorrin-6A reductase (EC 1.3.1.106)
458	Cobalt-precorrin-6B C15-methyltransferase [decarboxylating] (EC 2.1.1.196)
459	Cobalt-precorrin-7 (C5)-methyltransferase (EC 2.1.1.289)
460	Cobalt-precorrin-8 methylmutase (EC 5.4.99.60)
461	Cobalamin synthase (EC 2.7.8.26)
462	CobW GTPase involved in cobalt insertion for B12 biosynthesis
463	Cobyrinic acid a,c-diamide synthetase (EC 6.3.5.11)
464	Cobyric acid synthase (EC 6.3.5.10)
465	Coenzyme F420-0:L-glutamate ligase (EC 6.3.2.31)
466	COG0398: uncharacterized membrane protein
467	COG1399 protein, clustered with ribosomal protein L32p
468	COG1683: Uncharacterized conserved protein
469	COG2740: Predicted nucleic-acid-binding protein implicated in transcription termination
470	COG4123: Predicted O-methyltransferase
471	Cold shock protein of CSP family => CspD (naming convention as in E.coli)
472	Colicin V production protein
473	ComF operon protein A, DNA transporter ATPase
474	Competence protein F homolog, phosphoribosyltransferase domain
475	Conserved uncharacterized protein CreA
476	Copper(I) chaperone CopZ
477	Copper homeostasis protein CutE
478	Copper metallochaperone PCu(A)C, inserts Cu(I) into cytochrome oxidase subunit II
479	Copper resistance protein CopC
480	Copper sensory histidine kinase CpxA
481	Copper-sensing two-component system response regulator CpxR
482	Copper/silver efflux RND transporter, transmembrane protein CusA
483	Copper/silver efflux RND transporter, membrane fusion protein CusB
484	Copper/silver efflux RND transporter, outer membrane protein CusC
485	Coproheme decarboxylase HemQ (no EC)
486	Coproporphyrin ferrochelatase (EC 4.99.1.9)
487	Coproporphyrinogen III oxidase, aerobic (EC 1.3.3.3)
488	Coproporphyrinogen III oxidase, oxygen-independent (EC 1.3.99.22)
489	Crossover junction endodeoxyribonuclease RuvC (EC 3.1.22.4)
490	CTP synthase (EC 6.3.4.2)
491	Cyclic AMP receptor protein
492	Cyclohexadienyl dehydrogenase (EC 1.3.1.12)(EC 1.3.1.43)
493	Cyclic dehypoxanthine futalosine synthase (EC 1.21.98.1)
494	Cyclic-di-AMP phosphodiesterase GdpP
495	Cyclopropane-fatty-acyl-phospholipid synthase (EC 2.1.1.79)
496	Cyclopropane-fatty-acyl-phospholipid synthase (EC 2.1.1.79), plant type
497	Cyclic pyranopterin monophosphate synthase accessory protein
498	Cyclic pyranopterin phosphate synthase (MoaA) (EC 4.1.99.18)
499	Cys regulon transcriptional activator CysB
500	Cys-tRNA(Pro) deacylase YbaK
501	Cystathionine beta-synthase (EC 4.2.1.22)
502	Cysteine desulfurase (EC 2.8.1.7) => IscS
503	Cysteine desulfurase (EC 2.8.1.7) => SufS
504	Cystathionine gamma-lyase (EC 4.4.1.1)
505	Cystathionine gamma-synthase (EC 2.5.1.48)
506	Cysteine synthase (EC 2.5.1.47)
507	Cysteine synthase B (EC 2.5.1.47)
508	Cysteinyl-tRNA synthetase (EC 6.1.1.16)
509	Cytidine deaminase (EC 3.5.4.5)
510	Cytosol aminopeptidase PepA (EC 3.4.11.1)
511	Cytochrome c heme lyase subunit CcmH
512	Cytochrome c heme lyase subunit CcmL
513	Cytochrome c heme lyase subunit CcmF
514	Cytochrome c oxidase caa3-type assembly factor CtaG_BS (unrelated to Cox11-CtaG family)
515	Cytochrome c oxidase polypeptide II (EC 1.9.3.1)
516	Cytochrome c oxidase polypeptide IV (EC 1.9.3.1)
517	Cytochrome c oxidase (cbb3-type) subunit CcoN (EC 1.9.3.1)
518	Cytochrome c oxidase (cbb3-type) subunit CcoO (EC 1.9.3.1)
519	Cytochrome c oxidase (cbb3-type) subunit CcoP (EC 1.9.3.1)
520	Cytochrome c oxidase (cbb3-type) subunit CcoQ (EC 1.9.3.1)
521	Cytochrome c-type biogenesis protein DsbD, protein-disulfide reductase (EC 1.8.1.8)
522	Cytochrome c-type biogenesis protein CcmG/DsbE, thiol:disulfide oxidoreductase
523	Cytochrome c-type biogenesis protein CcmE, heme chaperone
524	Cytochrome c-type biogenesis protein CcmD, interacts with CcmCE
525	Cytochrome c-type biogenesis protein CcdA (DsbD analog)
526	Cytochrome c-type biogenesis protein CcsA/ResC
527	Cytochrome c-type biogenesis protein ResA
528	Cytochrome c-type biogenesis protein Ccs1/ResB
529	Cytochrome c-type protein NapC
530	Cytoplasmic copper homeostasis protein cutC
531	Cytochrome d ubiquinol oxidase subunit X (EC 1.10.3.-)
532	Cytosolic Fe-S cluster assembling factor NBP35
533	Cytosol nonspecific dipeptidase (EC 3.4.13.18)
534	Cytochrome O ubiquinol oxidase subunit IV (EC 1.10.3.-)
535	Cytochrome O ubiquinol oxidase subunit III (EC 1.10.3.-)
536	Cytochrome O ubiquinol oxidase subunit I (EC 1.10.3.-)
537	Cytochrome O ubiquinol oxidase subunit II (EC 1.10.3.-)
538	Cytochrome oxidase biogenesis protein Surf1, facilitates heme A insertion
539	Cytochrome oxidase biogenesis protein Cox11-CtaG, copper delivery to Cox1
540	Cytoskeleton protein RodZ
541	D-alanine aminotransferase (EC 2.6.1.21)
542	D-alanyl-D-alanine dipeptidase (EC 3.4.13.22)
543	D-alanine--D-alanine ligase (EC 6.3.2.4)
544	D-aminopeptidase (EC 3.4.11.19)
545	D-aminopeptidase dipeptide-binding protein DppA (EC 3.4.11.-)
546	D-aminoacyl-tRNA deacylase (EC 3.1.1.96)
547	D-arabino-3-hexulose 6-phosphate formaldehyde-lyase (EC 4.1.2.43)
548	D-arabinose-5-phosphate isomerase (EC 5.3.1.13)
549	D-glycerate 2-kinase (EC 2.7.1.165)
550	D-glycero-alpha-D-manno-heptose 1-phosphate guanylyltransferase (EC 2.7.7.71)
551	D-glycero-beta-D-manno-heptose-1,7-bisphosphate 7-phosphatase (EC 3.1.3.82)
552	D-glycero-beta-D-manno-heptose 1-phosphate adenylyltransferase (EC 2.7.7.70)
553	D-glycero-beta-D-manno-heptose-7-phosphate kinase (EC 2.7.1.167)
554	D-glycerate transporter (predicted)
555	D-lactate dehydrogenase (EC 1.1.1.28)
556	D-Lactate dehydrogenase, cytochrome c-dependent (EC 1.1.2.4)
557	D-malate dehydrogenase [decarboxylating] (EC 1.1.1.83)
558	D-mannonate oxidoreductase (EC 1.1.1.57)
559	D-ribose pyranase (EC 5.4.99.62)
560	D-sedoheptulose 7-phosphate isomerase (EC 5.3.1.28)
561	D-serine ammonia-lyase (EC 4.3.1.18)
562	D-xylose ABC transporter, ATP-binding protein XylG
563	D-xylose ABC transporter, permease protein XylH
564	D-xylose ABC transporter, substrate-binding protein XylF
565	dCMP deaminase (EC 3.5.4.12)
566	Deacetylases, including yeast histone deacetylase and acetoin utilization protein
567	DEAD-box ATP-dependent RNA helicase DeaD (= CshA) (EC 3.6.4.13)
568	Decaprenyl diphosphate synthase (EC 2.5.1.91)
569	DedA protein
570	Delta-1-pyrroline-5-carboxylate dehydrogenase (EC 1.2.1.88)
571	Demethylmenaquinone methyltransferase (EC 2.1.1.163)
572	Deoxyuridine 5'-triphosphate nucleotidohydrolase (EC 3.6.1.23)
573	Deoxyguanosine kinase (EC 2.7.1.113)
574	Deoxyadenosine kinase (EC 2.7.1.76)
575	Deoxyribodipyrimidine photolyase (EC 4.1.99.3)
576	Deoxyhypusine synthase (EC 2.5.1.46)
577	Deoxyguanosinetriphosphate triphosphohydrolase (EC 3.1.5.1)
578	Deoxycytidine triphosphate deaminase (EC 3.5.4.30) (dUMP-forming)
579	Dephospho-CoA kinase (EC 2.7.1.24)
580	Dethiobiotin synthase BioD (EC 6.3.3.3)
581	DHA-specific IIA component
582	Diacylglycerol kinase (EC 2.7.1.107)
583	Diadenylate cyclase spyDAC
584	Diadenosine hexaphosphate (Ap6A) hydrolase
585	Diaminobutyrate--2-oxoglutarate transaminase (EC 2.6.1.76)
586	Diaminopropionate ammonia-lyase (EC 4.3.1.15)
587	Diaminohydroxyphosphoribosylaminopyrimidine deaminase (EC 3.5.4.26)
588	Diaminopimelate decarboxylase and/or diaminopimelate epimerase leader peptide
589	Diaminopimelate epimerase (EC 5.1.1.7)
590	Dihydroorotase (EC 3.5.2.3)
591	Dihydropyrimidinase (EC 3.5.2.2)
592	Dihydrolipoamide acetyltransferase component (E2) of acetoin dehydrogenase complex (EC 2.3.1.12)
593	Dihydrolipoamide acetyltransferase component of pyruvate dehydrogenase complex (EC 2.3.1.12)
594	Dihydrolipoamide acyltransferase component of branched-chain alpha-keto acid dehydrogenase complex (EC 2.3.1.168)
595	Dihydroneopterin aldolase (EC 4.1.2.25)
596	Dihydroorotate dehydrogenase (quinone) (EC 1.3.5.2)
597	Dihydrolipoamide dehydrogenase of 2-oxoglutarate dehydrogenase (EC 1.8.1.4)
598	Dihydrolipoamide dehydrogenase (EC 1.8.1.4)
599	Dihydrolipoamide dehydrogenase of branched-chain alpha-keto acid dehydrogenase (EC 1.8.1.4)
600	Dihydroorotate dehydrogenase (NAD(+)), catalytic subunit (EC 1.3.1.14)
601	Dihydroorotate dehydrogenase (NAD(+)), electron transfer subunit (EC 1.3.1.14)
602	Dihydrolipoamide dehydrogenase of pyruvate dehydrogenase complex (EC 1.8.1.4)
603	Dihydroxyacetone kinase-like protein, phosphatase domain
604	Dihydroxyacetone kinase-like protein, kinase domain
605	Dihydrolipoamide succinyltransferase component (E2) of 2-oxoglutarate dehydrogenase complex (EC 2.3.1.61)
606	Dihydrofolate synthase (EC 6.3.2.12)
607	Dihydropteroate synthase (EC 2.5.1.15)
608	Dihydroneopterin triphosphate pyrophosphohydrolase type 2
609	Dimethylallyltransferase (EC 2.5.1.1)
610	DinG family ATP-dependent helicase YoaA
611	Dipeptidyl carboxypeptidase Dcp (EC 3.4.15.5)
612	Dipeptide transport ATP-binding protein DppF (TC 3.A.1.5.2)
613	Diphosphomevalonate decarboxylase (EC 4.1.1.33)
614	DJ-1/YajL/PfpI superfamily, includes chaperone protein YajL (former ThiJ), parkinsonism-associated protein DJ-1, peptidases PfpI, Hsp31
615	DNA-3-methyladenine glycosylase (EC 3.2.2.20)
616	DNA-3-methyladenine glycosylase II (EC 3.2.2.21)
617	DNA-binding domain of ModE
618	DNA-binding protein Fis
619	DNA-binding protein HBsu
620	DNA-binding protein HU-alpha
621	DNA-binding protein HU-beta
622	DNA-directed RNA polymerase alpha subunit (EC 2.7.7.6)
623	DNA-directed RNA polymerase beta' subunit (EC 2.7.7.6)
624	DNA-directed RNA polymerase beta subunit (EC 2.7.7.6)
625	DNA-directed RNA polymerase omega subunit (EC 2.7.7.6)
626	DNA double-strand break repair Rad50 ATPase
627	DNA double-strand break repair protein Mre11
628	DNA gyrase inhibitor YacG
629	DNA gyrase subunit A (EC 5.99.1.3)
630	DNA gyrase subunit B (EC 5.99.1.3)
631	DNA internalization-related competence protein ComEC/Rec2
632	DNA integrity scanning protein DisA
633	DNA ligase (NAD(+)) (EC 6.5.1.2)
634	DNA mismatch repair protein MutL
635	DNA mismatch repair protein MutS
636	DNA polymerase II (EC 2.7.7.7)
637	DNA polymerase III beta subunit (EC 2.7.7.7)
638	DNA polymerase III chi subunit (EC 2.7.7.7)
639	DNA polymerase III delta prime subunit (EC 2.7.7.7)
640	DNA polymerase III delta subunit (EC 2.7.7.7)
641	DNA polymerase III epsilon subunit (EC 2.7.7.7)
642	DNA polymerase III polC-type (EC 2.7.7.7)
643	DNA polymerase III subunits gamma and tau (EC 2.7.7.7)
644	DNA primase DnaG
645	DNA protection during starvation protein
646	DNA recombination protein RmuC
647	DNA recombination and repair protein RecF
648	DNA recombination and repair protein RecO
649	DNA repair protein RadA
650	DNA repair protein RecN
651	DNA replication helicase loader DnaC/DnaI
652	DNA topoisomerase I (EC 5.99.1.2)
653	DnaA inactivator Hda (shorter homolog of DnaA)
654	DnaJ-class molecular chaperone CbpA
655	DnaJ-like protein DjlA
656	dNTP triphosphohydrolase, broad substrate specificity
657	Dolichol-phosphate mannosyltransferase (EC 2.4.1.83)
658	Domain often clustered or fused with uracil-DNA glycosylase
659	dTDP-4-amino-4,6-dideoxygalactose transaminase (EC 2.6.1.59)
660	dTDP-4-dehydrorhamnose 3,5-epimerase (EC 5.1.3.13)
661	dTDP-glucose 4,6-dehydratase (EC 4.2.1.46)
662	Efflux ABC transporter for glutathione/L-cysteine, essential for assembly of bd-type respiratory oxidases => CydD subunit
663	Efflux ABC transporter for glutathione/L-cysteine, essential for assembly of bd-type respiratory oxidases => CydC subunit
664	Efflux ABC transporter, permease/ATP-binding protein mlr7818
665	Efflux ABC transporter, permease/ATP-binding protein YwjA
666	Efflux ABC transporter, permease/ATP-binding protein MdlA
667	Efflux ABC transporter, permease/ATP-binding protein MdlB
668	Efflux ABC transporter, permease/ATP-binding protein Atu2242
669	Electron transport complex protein RnfC
670	Electron transport complex protein RnfD
671	Electron transport complex protein RnfG
672	Electron transfer flavoprotein-ubiquinone oxidoreductase (EC 1.5.5.1)
673	Elongation factor G-like protein TM_1651
674	Elongation factor P-like protein
675	Endonuclease III (EC 4.2.99.18)
676	Endonuclease IV (EC 3.1.21.2)
677	Endonuclease Q, cleaves 5' to damaged DNA bases
678	Endonuclease V (EC 3.1.21.7)
679	Endonuclease VIII
680	Energy-dependent translational throttle protein EttA
681	Enoyl-[acyl-carrier-protein] reductase [NADH] (EC 1.3.1.9)
682	Enoyl-[acyl-carrier-protein] reductase [NADH] (EC 1.3.1.9), FabV => refractory to triclosan
683	Enoyl-[acyl-carrier-protein] reductase [FMN, NADH] (EC 1.3.1.9), FabK => refractory to triclosan
684	Enoyl-CoA hydratase (EC 4.2.1.17) => degradation of branched-chain amino acids and alpha-keto acids
685	Enoyl-CoA hydratase [fadN-fadA-fadE operon] (EC 4.2.1.17)
686	Enoyl-CoA hydratase [isoleucine degradation] (EC 4.2.1.17)
687	Epi-inositol hydrolase (EC 3.7.1.-)
688	Epoxyqueuosine reductase (EC 1.17.99.6) QueG
689	Epoxyqueuosine reductase (EC 1.17.99.6) QueH
690	Error-prone, lesion bypass DNA polymerase V (UmuC)
691	Error-prone repair homolog of DNA polymerase III alpha subunit (EC 2.7.7.7)
692	Error-prone repair protein UmuD
693	Erythronate-4-phosphate dehydrogenase (EC 1.1.1.290)
694	Ethanolamine ammonia-lyase heavy chain (EC 4.3.1.7)
695	Ethanolamine ammonia-lyase light chain (EC 4.3.1.7)
696	Ethanolamine permease
697	Excinuclease ABC subunit A
698	Excinuclease ABC subunit B
699	Excinuclease ABC subunit A paralog of unknown function
700	Exodeoxyribonuclease I (EC 3.1.11.1)
701	Exodeoxyribonuclease III (EC 3.1.11.2)
702	Exodeoxyribonuclease V alpha chain (EC 3.1.11.5)
703	Exodeoxyribonuclease V beta chain (EC 3.1.11.5)
704	Exodeoxyribonuclease V gamma chain (EC 3.1.11.5)
705	Exodeoxyribonuclease VII large subunit (EC 3.1.11.6)
706	Exodeoxyribonuclease VII small subunit (EC 3.1.11.6)
707	Exonuclease SbcC
708	Exonuclease SbcD
709	Exopolyphosphatase (EC 3.6.1.11)
710	Exoribonuclease II (EC 3.1.13.1)
711	F420-1:L-glutamate ligase (EC 6.3.2.34)
712	FAD-dependent cmnm(5)s(2)U34 oxidoreductase
713	FAD:protein FMN transferase (EC 2.7.1.180)
714	FAD:protein FMN transferase (EC 2.7.1.180), NqrBC-associated
715	[FeFe]-hydrogenase maturation protein HydF
716	[FeFe]-hydrogenase maturation protein HydG
717	[FeFe]-hydrogenase maturation protein HydE
718	Ferredoxin-dependent glutamate synthase (EC 1.4.7.1)
719	Ferric iron ABC transporter, ATP-binding protein
720	Ferric iron ABC transporter, iron-binding protein
721	Ferrous iron transport periplasmic protein EfeO, contains peptidase-M75 domain and (frequently) cupredoxin-like domain
722	Ferrous iron transport permease EfeU
723	Ferrous iron transport peroxidase EfeB
724	Ferrous iron transport protein A
725	Ferredoxin--NADP(+) reductase (EC 1.18.1.2)
726	Ferrochelatase, protoheme ferro-lyase (EC 4.99.1.1)
727	Ferritin/ribonucleotide reductase-like protein
728	Ferric siderophore transport system, biopolymer transport protein ExbB
729	Ferredoxin--sulfite reductase (EC 1.8.7.1)
730	Ferrichrome transport ATP-binding protein FhuC
731	Ferredoxin-type protein NapG (periplasmic nitrate reductase)
732	FIG017823: ATPase, MoxR family
733	FIG022199: FAD-binding protein
734	FIG00824290: FHA domain protein
735	FIG006285: ICC-like protein phosphoesterase
736	FIG002813: LPPG:FO 2-phospho-L-lactate transferase like, CofD-like
737	FIG060329: MOSC domain protein
738	FIG00003370: Multicopper polyphenol oxidase
739	FIG007959: peptidase, M16 family
740	FIG009886: phosphoesterase
741	FIG00814129: Possible chaperone
742	FIG005080: Possible exported protein
743	FIG004853: possible toxin to DivIC
744	FIG00031715: Predicted metal-dependent phosphoesterases (PHP family)
745	FIG001341: Probable Fe(2+)-trafficking protein YggX
746	FIG000605: protein co-occurring with transport systems (COG1739)
747	FIG003620: Proteophosphoglycan precursor (Fragment)
748	FIG002473: Protein YcaR in KDO2-Lipid A biosynthesis cluster
749	FIG056164: rhomboid family serine protease
750	FIG00519347: Ribonucleotide reductase-like protein
751	FIG011178: rRNA methylase
752	FIG005121: SAM-dependent methyltransferase (EC 2.1.1.-)
753	FIG016425: Soluble lytic murein transglycosylase and related regulatory proteins (some contain LysM/invasin domains)
754	FIG006789: Stage V sporulation protein
755	FIG000875: Thioredoxin domain-containing protein EC-YbbN
756	FIG001621: Zinc protease
757	FIG138056: a glutathione-dependent thiol reductase
758	FIG143263: Glycosyl transferase
759	FIG139438: lipoprotein B
760	FIG137887: membrane protein related to purine degradation
761	FIG139598: Potential ribosomal protein
762	FKBP-type peptidyl-prolyl cis-trans isomerase FkpA precursor (EC 5.2.1.8)
763	FKBP-type peptidyl-prolyl cis-trans isomerase SlyD (EC 5.2.1.8)
764	FKBP-type peptidyl-prolyl cis-trans isomerase FklB (EC 5.2.1.8)
765	FKBP-type peptidyl-prolyl cis-trans isomerase SlpA (EC 5.2.1.8)
766	Flagellar assembly factor FliW
767	Flagellar assembly protein FliH
768	Flagellar basal body-associated protein FliL
769	Flagellar basal-body P-ring formation protein FlgA
770	Flagellar basal-body rod modification protein FlgD
771	Flagellar basal-body rod protein FlgC
772	Flagellar basal-body rod protein FlgB
773	Flagellar basal-body rod protein FlgG
774	Flagellar basal-body rod protein FlgF
775	Flagellar biosynthesis protein FlgN
776	Flagellar biosynthesis protein FlhA
777	Flagellar biosynthesis protein FlhB
778	Flagellar biosynthesis protein FlhF
779	Flagellar biosynthesis protein FliO
780	Flagellar biosynthesis protein FliP
781	Flagellar biosynthesis protein FliQ
782	Flagellar biosynthesis protein FliR
783	Flagellar biosynthesis protein FliS
784	Flagellar hook-associated protein FlgL
785	Flagellar hook-associated protein FlgK
786	Flagellar hook-basal body complex protein FliE
787	Flagellar hook-length control protein FliK
788	Flagellar hook protein FlgE
789	Flagellar L-ring protein FlgH
790	Flagellar M-ring protein FliF
791	Flagellar motor rotation protein MotA
792	Flagellar motor switch protein FliN
793	Flagellar motor switch protein FliM
794	Flagellar motor switch protein FliG
795	Flagellar P-ring protein FlgI
796	Flagellar protein FlaG
797	Flagellar protein FlbD
798	Flagellar protein FlgJ [peptidoglycan hydrolase]
799	Flagellar protein FliJ
800	Flagellum-specific ATP synthase FliI
801	Flagellar synthesis regulator FleN
802	Flavodoxin 1
803	Flavodoxin 2
804	Flp pilus assembly protein, pilin Flp
805	Flp pilus assembly protein RcpC/CpaB
806	Flp pilus assembly protein TadB
807	Fluoride ion transporter CrcB
808	FMN adenylyltransferase (EC 2.7.7.2)
809	FMN reductase (NADPH) (EC 1.5.1.38)
810	Foldase protein PrsA precursor (EC 5.2.1.8)
811	FolM Alternative dihydrofolate reductase 1
812	Folylpolyglutamate synthase (EC 6.3.2.17)
813	Formiminoglutamase (EC 3.5.3.8)
814	Formiminotetrahydrofolate cyclodeaminase (EC 4.3.1.4)
815	Formyltetrahydrofolate deformylase (EC 3.5.1.10)
816	Formate dehydrogenase formation protein FdhE
817	Formate dehydrogenase O alpha subunit (EC 1.2.1.2)
818	Formate dehydrogenase O beta subunit (EC 1.2.1.2)
819	Formate dehydrogenase O gamma subunit (EC 1.2.1.2)
820	Formate dehydrogenase-O, major subunit (EC 1.2.1.2)
821	Formate-dependent phosphoribosylglycinamide formyltransferase
822	Formate efflux transporter FocA
823	Formiminoglutamic iminohydrolase (EC 3.5.3.13)
824	Formate--tetrahydrofolate ligase (EC 6.3.4.3)
825	Frataxin homolog CyaY, facilitates Fe-S cluster assembly, interacts with IscS
826	Free methionine-(R)-sulfoxide reductase, contains GAF domain
827	Fructokinase (EC 2.7.1.4)
828	Fructose-1,6-bisphosphatase, GlpX type (EC 3.1.3.11)
829	Fructose-1,6-bisphosphatase, type I (EC 3.1.3.11)
830	Fructose-6-phosphate phosphoketolase (EC 4.1.2.22)
831	Fructose-bisphosphate aldolase class II (EC 4.1.2.13)
832	Fructose-bisphosphate aldolase class I (EC 4.1.2.13)
833	FtsI-like cell elongation transpeptidase
834	FtsW-like cell division membrane protein CA_C0505
835	Fumarylacetoacetase (EC 3.7.1.2)
836	Fumarate hydratase class I (EC 4.2.1.2)
837	Fumarate hydratase class I, aerobic (EC 4.2.1.2)
838	Fumarate hydratase class I, alpha region (EC 4.2.1.2)
839	Fumarate hydratase class I, beta region (EC 4.2.1.2)
840	Fumarate hydratase class II (EC 4.2.1.2)
841	Fumarate reductase flavoprotein subunit (EC 1.3.5.4)
842	Fumarate reductase iron-sulfur protein (EC 1.3.5.4)
843	A/G-specific adenine glycosylase (EC 3.2.2.-)
844	G:T/U mismatch-specific uracil/thymine DNA-glycosylase (EC 3.2.2.27)
845	Galactokinase (EC 2.7.1.6)
846	Galactose-1-phosphate uridylyltransferase (EC 2.7.7.10)
847	Galactoside O-acetyltransferase (EC 2.3.1.18)
848	Galactose operon repressor, GalR-LacI family of transcriptional regulators
849	Gamma-aminobutyrate:alpha-ketoglutarate aminotransferase (EC 2.6.1.19)
850	Gamma-glutamyl phosphate reductase (EC 1.2.1.41)
851	GDP-L-fucose synthetase (EC 1.1.1.271)
852	GDP-mannose 4,6-dehydratase (EC 4.2.1.47)
853	General secretion pathway protein F
854	General secretion pathway protein H
855	General secretion pathway protein J
856	General secretion pathway protein C
857	General secretion pathway protein G
858	General secretion pathway protein E
859	General secretion pathway protein D
860	General secretion pathway protein N
861	General secretion pathway protein M
862	General secretion pathway protein L
863	General secretion pathway protein K
864	General secretion pathway protein I
865	Geranylgeranyl diphosphate synthase (EC 2.5.1.29)
866	Gliding motility-associated ABC transporter substrate-binding protein GldG
867	Gliding motility-associated ABC transporter permease protein GldF
868	Gliding motility-associated ABC transporter ATP-binding protein GldA
869	Gluconokinase (EC 2.7.1.12)
870	Glucose 1-dehydrogenase (EC 1.1.1.47)
871	Glucose-1-phosphate adenylyltransferase (EC 2.7.7.27)
872	Glucose-1-phosphate cytidylyltransferase (EC 2.7.7.33)
873	Glucosamine-1-phosphate N-acetyltransferase (EC 2.3.1.157)
874	Glucose-1-phosphate thymidylyltransferase (EC 2.7.7.24)
875	Glucokinase (EC 2.7.1.2)
876	Glucosyl-3-phosphoglycerate synthase (EC 2.4.1.266)
877	Glucose-6-phosphate 1-dehydrogenase (EC 1.1.1.49)
878	Glucosamine-6-phosphate deaminase (EC 3.5.99.6)
879	Glucosamine-6-phosphate deaminase [isomerizing], alternative (EC 3.5.99.6)
880	Glucose-6-phosphate isomerase (EC 5.3.1.9)
881	Glucosaminyl-malate:cysteine ligase
882	Glutamate-1-semialdehyde 2,1-aminomutase (EC 5.4.3.8)
883	Glutaredoxin 3 (Grx3)
884	Glutamate 5-kinase (EC 2.7.2.11)
885	Glutamine ABC transporter, permease protein GlnP
886	Glutamine ABC transporter, substrate-binding protein GlnH
887	Glutamine amidotransferase chain of NAD synthetase
888	Glutamate-ammonia-ligase adenylyltransferase (EC 2.7.7.42)
889	Glutamate Aspartate transport ATP-binding protein GltL (TC 3.A.1.3.4)
890	Glutamate Aspartate transport system permease protein GltK (TC 3.A.1.3.4)
891	Glutamate Aspartate transport system permease protein GltJ (TC 3.A.1.3.4)
892	Glutamate--cysteine ligase (EC 6.3.2.2)
893	Glutamine-dependent 2-keto-4-methylthiobutyrate transaminase
894	Glutamine--fructose-6-phosphate aminotransferase [isomerizing] (EC 2.6.1.16)
895	Glutaredoxin-like protein NrdH, required for reduction of Ribonucleotide reductase class Ib
896	Glutamate N-acetyltransferase (EC 2.3.1.35)
897	Glutathione peroxidase (EC 1.11.1.9)
898	Glutamyl-Q tRNA(Asp) synthetase
899	Glutamate racemase (EC 5.1.1.3)
900	Glutathione reductase (EC 1.8.1.7)
901	Glutathione-regulated potassium-efflux system protein KefB
902	Glutaredoxin-related protein
903	Glutathione S-transferase family protein
904	Glutathione S-transferase, omega (EC 2.5.1.18)
905	Glutathione S-transferase, unnamed subgroup (EC 2.5.1.18)
906	Glutathione S-transferase, zeta (EC 2.5.1.18)
907	Glutathione synthetase (EC 6.3.2.3)
908	Glutamine synthetase adenylyl-L-tyrosine phosphorylase (EC 2.7.7.89)
909	Glutamate synthase [NADPH] large chain (EC 1.4.1.13)
910	Glutamate synthase [NADPH] small chain (EC 1.4.1.13)
911	Glutamine synthetase type I (EC 6.3.1.2)
912	Glutamine synthetase type III, GlnN (EC 6.3.1.2)
913	Glutamyl-tRNA(Gln) amidotransferase subunit C (EC 6.3.5.7)
914	Glutamyl-tRNA(Gln) amidotransferase subunit A (EC 6.3.5.7)
915	Glutamyl-tRNA(Gln) amidotransferase subunit B (EC 6.3.5.7)
916	Glutamyl-tRNA reductase (EC 1.2.1.70)
917	Glutaminyl-tRNA synthetase (EC 6.1.1.18)
918	Glutamyl-tRNA synthetase (EC 6.1.1.17)
919	Glutamyl-tRNA(Gln) synthetase (EC 6.1.1.24)
920	Gly-tRNA(Ala) deacylase
921	Glycerol-1-phosphate dehydrogenase [NAD(P)+] (EC 1.1.1.261)
922	Glycerol-3-phosphate ABC transporter, permease protein UgpA (TC 3.A.1.1.3)
923	Glycerol-3-phosphate acyltransferase (EC 2.3.1.15)
924	Glycerol-3-phosphate dehydrogenase [NAD(P)+] (EC 1.1.1.94)
925	Glycerol-3-phosphate regulon repressor GlpR
926	Glycerol-3-phosphate transporter
927	Glycine betaine ABC transport system, ATP-binding protein OpuAA (EC 3.6.3.32)
928	Glycine betaine ABC transport system, glycine betaine-binding protein OpuAC
929	Glycine betaine ABC transport system, permease protein OpuAB
930	Glycine betaine/L-proline transport ATP-binding protein ProV (TC 3.A.1.12.1)
931	Glycine betaine/L-proline transport substrate-binding protein ProX (TC 3.A.1.12.1)
932	Glycine betaine/L-proline transport system permease protein ProW (TC 3.A.1.12.1)
933	Glycine betaine transporter OpuD
934	Glycogen biosynthesis protein GlgD, glucose-1-phosphate adenylyltransferase family
935	Glycogen branching enzyme, GH-57-type, archaeal (EC 2.4.1.18)
936	Glycine cleavage system H protein
937	Glycine cleavage system transcriptional antiactivator GcvR
938	Glycerol dehydrogenase (EC 1.1.1.6)
939	Glycine dehydrogenase [decarboxylating] (glycine cleavage system P protein) (EC 1.4.4.2)
940	Glycine dehydrogenase [decarboxylating] (glycine cleavage system P1 protein) (EC 1.4.4.2)
941	Glycine dehydrogenase [decarboxylating] (glycine cleavage system P2 protein) (EC 1.4.4.2)
942	Glycolate dehydrogenase (EC 1.1.99.14), FAD-binding subunit GlcE
943	Glycolate dehydrogenase (EC 1.1.99.14), iron-sulfur subunit GlcF
944	Glycerophosphoryl diester phosphodiesterase (EC 3.1.4.46) periplasmic (secreted in GramPositives)
945	Glycerate kinase (EC 2.7.1.31)
946	Glycine oxidase ThiO (EC 1.4.3.19)
947	Glycogen phosphorylase (EC 2.4.1.1)
948	Glycogen synthase, ADP-glucose transglucosylase (EC 2.4.1.21)
949	Glycyl-tRNA synthetase (EC 6.1.1.14)
950	Glycyl-tRNA synthetase alpha chain (EC 6.1.1.14)
951	Glycyl-tRNA synthetase beta chain (EC 6.1.1.14)
952	Glycerol uptake facilitator protein
953	Glyoxylate reductase (EC 1.1.1.26)
954	GMP reductase (EC 1.7.1.7)
955	GMP synthase [glutamine-hydrolyzing], amidotransferase subunit (EC 6.3.5.2)
956	GMP synthase [glutamine-hydrolyzing], ATP pyrophosphatase subunit (EC 6.3.5.2)
957	GTP-binding and nucleic acid-binding protein YchF
958	GTP-binding protein EngA
959	GTP-binding protein EngB
960	GTP-binding protein Era
961	GTP-binding protein Obg
962	GTP-binding protein TypA/BipA
963	GTP-binding protein YqeH, required for biogenesis of 30S ribosome subunit
964	GTP cyclohydrolase 1 type 2 homolog YbgI
965	GTP cyclohydrolase I (EC 3.5.4.16) type 1
966	GTP cyclohydrolase I (EC 3.5.4.16) type 2
967	GTP cyclohydrolase II (EC 3.5.4.25)
968	GTP pyrophosphokinase (EC 2.7.6.5)
969	GTP pyrophosphokinase (EC 2.7.6.5), (p)ppGpp synthetase I
970	GTP pyrophosphokinase (EC 2.7.6.5), (p)ppGpp synthetase II
971	GTP-sensing transcriptional pleiotropic repressor CodY
972	Guanosine-3',5'-bis(diphosphate) 3'-pyrophosphohydrolase (EC 3.1.7.2)
973	Guanine deaminase (EC 3.5.4.3)
974	Guanylate kinase (EC 2.7.4.8)
975	Heat-inducible transcription repressor HrcA
976	Heat shock protein 10 kDa family chaperone GroES
977	Heat shock protein GrpE
978	Heavy-metal-associated domain (N-terminus) and membrane-bounded cytochrome biogenesis cycZ-like domain, possible membrane copper tolerance protein
979	Helicase PriA essential for oriC/DnaA-independent DNA replication
980	Heme O synthase, protoheme IX farnesyltransferase, COX10-CtaB
981	Heme A synthase, cytochrome oxidase biogenesis protein Cox15-CtaA
982	Hemin ABC transporter, permease protein
983	Hemoglobin-like protein HbO
984	HemX protein, negative effector of steady-state concentration of glutamyl-tRNA reductase
985	Heptaprenyl diphosphate synthase component II (EC 2.5.1.30)
986	Heptaprenyl diphosphate synthase component I (EC 2.5.1.30)
987	HesA/MoeB/ThiF family protein => sulfur transfer pathway protein CsdL
988	HflC protein
989	HflK protein
990	HipB protein
991	Histidine ABC transporter, ATP-binding protein HisP (TC 3.A.1.3.1)
992	Histidine ammonia-lyase (EC 4.3.1.3)
993	Histidinol dehydrogenase (EC 1.1.1.23)
994	Histidinol-phosphatase (EC 3.1.3.15)
995	Histidinol-phosphatase [alternative form] (EC 3.1.3.15)
996	Histidinol-phosphate aminotransferase (EC 2.6.1.9)
997	Histidyl-tRNA synthetase (EC 6.1.1.21)
998	Histidine utilization repressor
999	Holliday junction ATP-dependent DNA helicase RuvA (EC 3.6.4.12)
1000	Holliday junction ATP-dependent DNA helicase RuvB (EC 3.6.4.12)
1001	Holo-[acyl-carrier-protein] synthase (EC 2.7.8.7)
1002	Homogentisate 1,2-dioxygenase (EC 1.13.11.5)
1003	Homoserine dehydrogenase (EC 1.1.1.3)
1004	Homoserine O-acetyltransferase (EC 2.3.1.31)
1005	Homocitrate synthase (EC 2.3.3.14)
1006	HPr kinase/phosphorylase
1007	HspR, transcriptional repressor of DnaK operon
1008	Hydantoin racemase (EC 5.1.99.5)
1009	Hydroxymethylglutaryl-CoA lyase (EC 4.1.3.4)
1010	Hydroxymethylglutaryl-CoA reductase (EC 1.1.1.34)
1011	Hydroxymethylglutaryl-CoA synthase (EC 2.3.3.10)
1012	Hydroxyacylglutathione hydrolase (EC 3.1.2.6)
1013	Hydroxyethylthiazole kinase (EC 2.7.1.50)
1014	Hydrogen peroxide-inducible genes activator => OxyR
1015	Hydroxymethylpyrimidine phosphate kinase ThiD (EC 2.7.4.7)
1016	Hydroxypyruvate reductase (EC 1.1.1.81)
1017	Hydrolase (HAD superfamily), YqeK
1018	Hypoxanthine-guanine phosphoribosyltransferase (EC 2.4.2.8)
1019	Imidazolonepropionase (EC 3.5.2.7)
1020	Imidazole glycerol phosphate synthase cyclase subunit
1021	Imidazole glycerol phosphate synthase amidotransferase subunit HisH
1022	Imidazoleglycerol-phosphate dehydratase (EC 4.2.1.19)
1023	IMP cyclohydrolase (EC 3.5.4.10)
1024	Inactive (p)ppGpp 3'-pyrophosphohydrolase domain
1025	Indole-3-glycerol phosphate synthase (EC 4.1.1.48)
1026	Indolepyruvate ferredoxin oxidoreductase, alpha and beta subunits
1027	Indolepyruvate oxidoreductase subunit IorA (EC 1.2.7.8)
1028	Indolepyruvate oxidoreductase subunit IorB (EC 1.2.7.8)
1029	Inner membrane component of TAM transport system
1030	Inner membrane protein CreD
1031	Inner membrane protein forms channel for type IV secretion of T-DNA complex, VirB8
1032	Inner membrane protein, KefB/KefC family
1033	Inner membrane protein translocase and chaperone YidC, short form OxaI-like
1034	Inner membrane protein translocase and chaperone YidC, long form
1035	Inner membrane protein of type IV secretion of T-DNA complex, VirB6
1036	Inner membrane protein of type IV secretion of T-DNA complex, TonB-like, VirB10
1037	Inner membrane protein YbaL, KefB/KefC family
1038	Inner membrane protein YbaN
1039	Inner membrane protein YihY, formerly thought to be RNase BN
1040	Inner membrane protein YjcH, clustering with ActP
1041	Inorganic pyrophosphatase (EC 3.6.1.1)
1042	Inositol-1-monophosphatase (EC 3.1.3.25)
1043	Inositol-1-phosphate synthase (EC 5.5.1.4)
1044	Inosine-5'-monophosphate dehydrogenase (EC 1.1.1.205)
1045	Inosine-5'-monophosphate dehydrogenase, catalytic domain (EC 1.1.1.205)
1046	Inosose isomerase (EC 5.3.99.11)
1047	Inositol transport system permease protein
1048	Inositol transport system sugar-binding protein
1049	Inosine/xanthosine triphosphatase
1050	Integration host factor alpha subunit
1051	Intramembrane protease RasP/YluC, implicated in cell division based on FtsL cleavage
1052	Iron-chelator utilization protein
1053	Iron compound ABC transporter, ATP-binding protein
1054	Iron compound ABC transporter, permease protein
1055	Iron-dependent repressor IdeR/DtxR
1056	Iron(III) dicitrate transport ATP-binding protein FecE (TC 3.A.1.14.1)
1057	Iron(III) dicitrate transport system permease protein FecD (TC 3.A.1.14.1)
1058	Iron-sulfur cluster assembly scaffold protein IscU
1059	Iron-sulfur cluster assembly ATPase protein SufC
1060	Iron-sulfur cluster assembly protein SufD
1061	Iron-sulfur cluster assembly protein SufB
1062	Iron-sulfur cluster assembly scaffold protein IscU/NifU-like
1063	Iron-sulfur cluster assembly iron binding protein SufA
1064	Iron-sulfur cluster assembly iron binding protein IscA
1065	Iron-sulfur cluster insertion protein ErpA
1066	Iron-sulfur cluster regulator IscR
1067	Iron-sulfur cluster regulator SufR
1068	Isoaspartyl aminopeptidase (EC 3.4.19.5)
1069	Isocitrate dehydrogenase [NAD] (EC 1.1.1.41)
1070	Isocitrate dehydrogenase [NADP] (EC 1.1.1.42)
1071	Isocitrate dehydrogenase phosphatase (EC 2.7.11.5)/kinase (EC 3.1.3.-)
1072	Isocitrate lyase (EC 4.1.3.1)
1073	Isochorismate synthase (EC 5.4.4.2)
1074	Isoleucyl-tRNA synthetase (EC 6.1.1.5)
1075	Isopentenyl-diphosphate delta-isomerase, FMN-dependent (EC 5.3.3.2)
1076	Isovaleryl-CoA dehydrogenase (EC 1.3.8.4)
1077	K(+)/H(+) antiporter NhaP2
1078	Ketol-acid reductoisomerase (NADP(+)) (EC 1.1.1.86)
1079	Ketopantoate reductase PanG (EC 1.1.1.169)
1080	KH domain RNA binding protein YlqC
1081	KtrAB potassium uptake system, peripheral membrane component KtrA
1082	KtrAB potassium uptake system, integral membrane component KtrB
1083	Ku domain protein
1084	Kynureninase (EC 3.7.1.3)
1085	Kynurenine formamidase, bacterial (EC 3.5.1.9)
1086	L-2-hydroxyglutarate oxidase (EC 1.1.3.15)
1087	L-alanine-DL-glutamate epimerase (EC 5.1.1.n1)
1088	L-alanine:glyoxylate aminotransferase (EC 2.6.1.44)
1089	L-arabinose ABC transporter, ATP-binding protein AraG
1090	L-arabinose ABC transporter, permease protein AraH
1091	L-arabinose ABC transporter, substrate-binding protein AraF
1092	L-arabinose isomerase (EC 5.3.1.4)
1093	L-asparaginase (EC 3.5.1.1)
1094	L-asparaginase I, cytoplasmic (EC 3.5.1.1)
1095	L-aspartate oxidase (EC 1.4.3.16)
1096	L-fuconolactone hydrolase
1097	L-fucose mutarotase (EC 5.1.3.29)
1098	L,L-diaminopimelate aminotransferase (EC 2.6.1.83)
1099	L-lactate permease
1100	L-rhamnose isomerase (EC 5.3.1.14)
1101	L-rhamnose mutarotase (EC 5.1.3.32)
1102	L-ribulose-5-phosphate 4-epimerase (EC 5.1.3.4)
1103	L-serine dehydratase, (PLP)-dependent (EC 4.3.1.17)
1104	L-seryl-tRNA(Sec) selenium transferase (EC 2.9.1.1)
1105	L-threonine 3-dehydrogenase (EC 1.1.1.103)
1106	L-threonine 3-O-phosphate decarboxylase (EC 4.1.1.81)
1107	Lactyl (2) diphospho-(5')guanosine:7,8-didemethyl-8-hydroxy-5-deazariboflavin 2-phospho-L-lactate transferase (EC 2.7.8.28)
1108	Lactoylglutathione lyase (EC 4.4.1.5)
1109	Lactam utilization protein LamB
1110	Late competence protein ComEA, DNA receptor
1111	Late competence protein ComEB
1112	Leader peptidase (Prepilin peptidase) (EC 3.4.23.43)
1113	Leucyl/phenylalanyl-tRNA--protein transferase (EC 2.3.2.6)
1114	Leucyl-tRNA synthetase (EC 6.1.1.4)
1115	Limit dextrin alpha-1,6-maltotetraose-hydrolase (EC 3.2.1.196)
1116	Lipid A biosynthesis lauroyl acyltransferase (EC 2.3.1.-)
1117	Lipid-A-disaccharide synthase (EC 2.4.1.182)
1118	Lipid A export permease/ATP-binding protein MsbA
1119	Lipopolysaccharide ABC transporter, ATP-binding protein LptB
1120	Lipopolysaccharide assembly protein LapB
1121	Lipopolysaccharide core heptosyltransferase I
1122	Lipopolysaccharide export system permease protein LptG
1123	Lipopolysaccharide export system permease protein LptF
1124	Lipopolysaccharide export system protein LptC
1125	Lipopolysaccharide export system protein LptA
1126	Lipoate-protein ligase A
1127	Lipoprotein-releasing system ATP-binding protein LolD
1128	Lipoprotein releasing system transmembrane protein LolC
1129	Lipoprotein releasing system transmembrane protein LolC/LolE
1130	Lipoprotein releasing system transmembrane protein LolE
1131	Lipoyl synthase (EC 2.8.1.8)
1132	Lon-like protease with PDZ domain
1133	Long chain acyl-CoA dehydrogenase [fadN-fadA-fadE operon] (EC 1.3.8.8)
1134	Low-affinity gluconate/H+ symporter GntU
1135	Low-specificity L-threonine aldolase (EC 4.1.2.48)
1136	LPS-assembly lipoprotein LptE
1137	LPS-assembly protein LptD
1138	LrgA-associated membrane protein LrgB
1139	LSU ribosomal maturation GTPase RbgA (B. subtilis YlqF)
1140	LSU ribosomal protein L10p (P0)
1141	LSU ribosomal protein L11p (L12e)
1142	LSU ribosomal protein L13p (L13Ae)
1143	LSU ribosomal protein L14p (L23e)
1144	LSU ribosomal protein L15p (L27Ae)
1145	LSU ribosomal protein L16p (L10e)
1146	LSU ribosomal protein L17p
1147	LSU ribosomal protein L18p (L5e)
1148	LSU ribosomal protein L19p
1149	LSU ribosomal protein L1p (L10Ae)
1150	LSU ribosomal protein L20p
1151	LSU ribosomal protein L21p
1152	LSU ribosomal protein L22p (L17e)
1153	LSU ribosomal protein L23p (L23Ae)
1154	LSU ribosomal protein L24p (L26e)
1155	LSU ribosomal protein L25p
1156	LSU ribosomal protein L27p
1157	LSU ribosomal protein L28p
1158	LSU ribosomal protein L28p, zinc-independent
1159	LSU ribosomal protein L28p, zinc-dependent
1160	LSU ribosomal protein L29p (L35e)
1161	LSU ribosomal protein L2p (L8e)
1162	LSU ribosomal protein L30p (L7e)
1163	LSU ribosomal protein L31p
1164	LSU ribosomal protein L31p, zinc-dependent
1165	LSU ribosomal protein L31p, zinc-independent
1166	LSU ribosomal protein L32p
1167	LSU ribosomal protein L32p, zinc-independent
1168	LSU ribosomal protein L32p, zinc-dependent
1169	LSU ribosomal protein L33p
1170	LSU ribosomal protein L33p, zinc-independent
1171	LSU ribosomal protein L33p, zinc-dependent
1172	LSU ribosomal protein L34p
1173	LSU ribosomal protein L35p
1174	LSU ribosomal protein L36p
1175	LSU ribosomal protein L36p, zinc-dependent
1176	LSU ribosomal protein L36p, zinc-independent
1177	LSU ribosomal protein L3p (L3e)
1178	LSU ribosomal protein L4p (L1e)
1179	LSU ribosomal protein L5p (L11e)
1180	LSU ribosomal protein L6p (L9e)
1181	LSU ribosomal protein L7p/L12p (P1/P2)
1182	LSU ribosomal protein L9p
1183	Lysine 2,3-aminomutase (EC 5.4.3.2)
1184	Lysine-specific permease
1185	Lysophospholipid acyltransferase
1186	LysR family regulatory protein CidR
1187	Lysyl-tRNA synthetase (class II) (EC 6.1.1.6)
1188	Lysyl-tRNA synthetase (class I) (EC 6.1.1.6)
1189	Macrolide export ATP-binding/permease protein MacB
1190	Macrolide-specific efflux protein MacA
1191	Magnesium and cobalt efflux protein CorC
1192	Malate dehydrogenase (EC 1.1.1.37)
1193	Malate:quinone oxidoreductase (EC 1.1.5.4)
1194	Malate synthase (EC 2.3.3.9)
1195	Malate synthase G (EC 2.3.3.9)
1196	Maleylacetoacetate isomerase (EC 5.2.1.2)
1197	Malonyl-[acyl-carrier protein] O-methyltransferase (EC 2.1.1.197)
1198	Malonyl CoA-acyl carrier protein transacylase (EC 2.3.1.39)
1199	Malonate-semialdehyde dehydrogenase [inositol] (EC 1.2.1.18)
1200	Maltodextrin ABC transporter, ATP-binding protein MsmX
1201	Malto-oligosyltrehalose synthase (EC 5.4.99.15)
1202	Malto-oligosyltrehalose trehalohydrolase (EC 3.2.1.141)
1203	Maltose phosphorylase (EC 2.4.1.8)
1204	Manganese catalase (EC 1.11.1.6)
1205	Manganese-dependent protein-tyrosine phosphatase (EC 3.1.3.48)
1206	Mannonate dehydratase (EC 4.2.1.8)
1207	MarC family integral membrane protein
1208	Membrane alanine aminopeptidase N (EC 3.4.11.2)
1209	Membrane-associated protein containing RNA-binding TRAM domain and ribonuclease PIN-domain, YacL B.subtilis ortholog
1210	Membrane-associated zinc metalloprotease
1211	Membrane-bound lytic murein transglycosylase A
1212	Membrane protein insertion efficiency factor YidD
1213	Menaquinone-specific isochorismate synthase (EC 5.4.4.2)
1214	Menaquinone via futalosine polyprenyltransferase (MenA homolog)
1215	Mercuric ion reductase (EC 1.16.1.1)
1216	Metallo-beta-lactamase family protein, RNA-specific
1217	Metal-dependent hydrolase YbeY, involved in rRNA and/or ribosome maturation and assembly
1218	Methylthioribulose-1-phosphate dehydratase (EC 4.2.1.109)
1219	Methionine aminopeptidase (EC 3.4.11.18)
1220	Methylcrotonyl-CoA carboxylase biotin-containing subunit (EC 6.4.1.4)
1221	Methylcrotonyl-CoA carboxylase carboxyl transferase subunit (EC 6.4.1.4)
1222	Methylmalonyl-CoA decarboxylase, alpha chain (EC 4.1.1.41)
1223	Methylmalonyl-CoA decarboxylase, beta chain (EC 4.1.1.41)
1224	Methylmalonyl-CoA epimerase (EC 5.1.99.1)
1225	Methylglutaconyl-CoA hydratase (EC 4.2.1.18)
1226	Methylmalonyl-CoA mutase (EC 5.4.99.2)
1227	Methylmalonyl-CoA mutase large subunit, MutB (EC 5.4.99.2)
1228	Methylmalonyl-CoA mutase small subunit, MutA (EC 5.4.99.2)
1229	Methenyltetrahydrofolate cyclohydrolase (EC 3.5.4.9)
1230	Methylenetetrahydrofolate dehydrogenase (NADP+) (EC 1.5.1.5)
1231	Methyl-directed repair DNA adenine methylase (EC 2.1.1.72)
1232	Methionine gamma-lyase (EC 4.4.1.11)
1233	Methylmalonate-semialdehyde dehydrogenase (EC 1.2.1.27)
1234	Methylglyoxal synthase (EC 4.2.3.3)
1235	Methionyl-tRNA formyltransferase (EC 2.1.2.9)
1236	Methylenetetrahydrofolate--tRNA-(uracil-5-)-methyltransferase TrmFO (EC 2.1.1.74)
1237	Methionyl-tRNA synthetase (EC 6.1.1.10)
1238	Mevalonate kinase (EC 2.7.1.36)
1239	Mg/Co/Ni transporter MgtE, CBS domain-containing
1240	Mg(2+)-transport-ATPase-associated protein MgtC
1241	Mg(2+) transport ATPase, P-type (EC 3.6.3.2)
1242	Microsomal dipeptidase (EC 3.4.13.19)
1243	Mini-ribonuclease III
1244	Molybdenum ABC transporter ATP-binding protein ModC
1245	Molybdenum ABC transporter permease protein ModB
1246	Molybdenum ABC transporter, substrate-binding protein ModA
1247	Molybdopterin adenylyltransferase (EC 2.7.7.75)
1248	Molybdate-binding domain of ModE
1249	Molybdenum cofactor biosynthesis protein MoaB
1250	Molybdenum cofactor cytidylyltransferase (EC 2.7.7.76)
1251	Molybdenum cofactor guanylyltransferase (EC 2.7.7.77)
1252	Molybdopterin-guanine dinucleotide biosynthesis protein MobB
1253	Molybdopterin-synthase adenylyltransferase (EC 2.7.7.80)
1254	Molybdopterin synthase catalytic subunit MoaE (EC 2.8.1.12)
1255	Molybdopterin synthase sulfur carrier subunit
1256	Monofunctional biosynthetic peptidoglycan transglycosylase
1257	MoxR-like ATPase in aerotolerance operon
1258	MreB-like protein (Mbl protein)
1259	mRNA interferase YafQ
1260	Mrr restriction system protein
1261	Muconate cycloisomerase (EC 5.5.1.1)
1262	Multidrug efflux system EmrAB-OMF, membrane fusion component EmrA
1263	Multidrug efflux system MdtABC-TolC, membrane fusion component MdtA
1264	Multidrug efflux system MdtABC-TolC, inner-membrane proton/drug antiporter MdtC (RND type)
1265	Multidrug efflux system MdtABC-TolC, inner-membrane proton/drug antiporter MdtB (RND type)
1266	Multiple sugar ABC transporter, permease protein MsmF
1267	Muramoyltetrapeptide carboxypeptidase (EC 3.4.17.13)
1268	Murein-DD-endopeptidase (EC 3.4.99.-)
1269	Murein endolytic transglycosylase MltG
1270	Murein hydrolase activator EnvC
1271	Murein hydrolase activator NlpD
1272	Mutator MutT protein (7,8-dihydro-8-oxoguanine-triphosphatase) (EC 3.6.1.-)
1273	MutS-related protein, family 1
1274	N5-carboxyaminoimidazole ribonucleotide mutase (EC 5.4.99.18)
1275	N5-carboxyaminoimidazole ribonucleotide synthase (EC 6.3.4.18)
1276	N-acetylglucosamine-1-phosphate uridyltransferase (EC 2.7.7.23)
1277	N-acetylmannosamine-6-phosphate 2-epimerase (EC 5.1.3.9)
1278	N-acetylglucosamine-6-phosphate deacetylase (EC 3.5.1.25)
1279	N-acetylmuramic acid 6-phosphate etherase (EC 4.2.1.126)
1280	N-acetyltransferase ElaA
1281	N-acetyl-gamma-glutamyl-phosphate reductase (EC 1.2.1.38)
1282	N-acetylmannosamine kinase (EC 2.7.1.60)
1283	N-acetylglucosamine kinase of eukaryotic type (EC 2.7.1.59)
1284	N-acetyl-L,L-diaminopimelate deacetylase (EC 3.5.1.47)
1285	N-acetylglucosaminyl-L-malate N-acetyl hydrolase
1286	N-acetylneuraminate lyase (EC 4.1.3.3)
1287	N-acetylglutamate synthase (EC 2.3.1.1)
1288	N-acetylneuraminate synthase (EC 2.5.1.56)
1289	N-acylglucosamine 2-epimerase (EC 5.1.3.8)
1290	N-acylneuraminate cytidylyltransferase (EC 2.7.7.43)
1291	N-acyl-D-amino-acid deacylase (EC 3.5.1.81)
1292	N-carbamoylputrescine amidase (EC 3.5.1.53)
1293	N-carbamoyl-L-amino acid hydrolase (EC 3.5.1.87)
1294	N-formylglutamate deformylase (EC 3.5.1.68)
1295	N(6)-L-threonylcarbamoyladenine synthase (EC 2.3.1.234)
1296	N-methyltransferase (EC 2.1.1.-)
1297	N-Ribosylnicotinamide phosphorylase (EC 2.4.2.1)
1298	N-succinyl-L,L-diaminopimelate aminotransferase (EC 2.6.1.17), type 2
1299	N-succinyl-L,L-diaminopimelate desuccinylase (EC 3.5.1.18)
1300	Na(+)-dependent bicarbonate transporter BicA
1301	Na(+)/H(+) antiporter
1302	Na+/H+ antiporter NhaA type
1303	Na+/H+ antiporter NhaD type
1304	Na(+) H(+) antiporter subunit A
1305	Na(+) H(+) antiporter subunit B
1306	Na(+) H(+) antiporter subunit C
1307	Na(+) H(+) antiporter subunit D
1308	Na(+) H(+) antiporter subunit E
1309	Na(+) H(+) antiporter subunit F
1310	Na(+) H(+) antiporter subunit G
1311	Na+/H+-dicarboxylate symporter
1312	Na(+)-translocating NADH-quinone reductase subunit A (EC 1.6.5.8)
1313	Na(+)-translocating NADH-quinone reductase subunit B (EC 1.6.5.8)
1314	Na(+)-translocating NADH-quinone reductase subunit C (EC 1.6.5.8)
1315	Na(+)-translocating NADH-quinone reductase subunit D (EC 1.6.5.8)
1316	Na(+)-translocating NADH-quinone reductase subunit E (EC 1.6.5.8)
1317	Na(+)-translocating NADH-quinone reductase subunit F (EC 1.6.5.8)
1318	NAD-dependent glyceraldehyde-3-phosphate dehydrogenase (EC 1.2.1.12)
1319	NAD-dependent malic enzyme (EC 1.1.1.38)
1320	NAD-dependent protein deacetylase of SIR2 family
1321	NAD(P)H-hydrate epimerase (EC 5.1.99.6)
1322	NAD(P)H oxidoreductase YrkL
1323	NAD kinase (EC 2.7.1.23)
1324	NAD-specific glutamate dehydrogenase (EC 1.4.1.2)
1325	NAD-specific glutamate dehydrogenase (EC 1.4.1.2), large form
1326	NAD synthetase (EC 6.3.1.5)
1327	NAD(FAD)-utilizing dehydrogenase, sll0175 homolog
1328	NADH-dependent reduced ferredoxin:NADP+ oxidoreductase subunit A
1329	NADH-dependent reduced ferredoxin:NADP+ oxidoreductase subunit B
1330	NADH pyrophosphatase (EC 3.6.1.22), decaps 5'-NAD modified RNA
1331	NADH:ubiquinone oxidoreductase 17.2 kD subunit
1332	NADH-ubiquinone oxidoreductase chain D (EC 1.6.5.3)
1333	NADH-ubiquinone oxidoreductase chain J (EC 1.6.5.3)
1334	NADH-ubiquinone oxidoreductase chain K (EC 1.6.5.3)
1335	NADH-ubiquinone oxidoreductase chain L (EC 1.6.5.3)
1336	NADH-ubiquinone oxidoreductase chain M (EC 1.6.5.3)
1337	NADH-ubiquinone oxidoreductase chain N (EC 1.6.5.3)
1338	NADH ubiquinone oxidoreductase chain A (EC 1.6.5.3)
1339	NADH-ubiquinone oxidoreductase chain B (EC 1.6.5.3)
1340	NADH-ubiquinone oxidoreductase chain C (EC 1.6.5.3)
1341	NADH-ubiquinone oxidoreductase chain E (EC 1.6.5.3)
1342	NADH-ubiquinone oxidoreductase chain F (EC 1.6.5.3)
1343	NADH-ubiquinone oxidoreductase chain G (EC 1.6.5.3)
1344	NADH-ubiquinone oxidoreductase chain H (EC 1.6.5.3)
1345	NADH-ubiquinone oxidoreductase chain I (EC 1.6.5.3)
1346	NADP-dependent 3-hydroxy acid dehydrogenase YdfG (EC 1.1.1.381)
1347	NADPH-dependent 7-cyano-7-deazaguanine reductase (EC 1.7.1.13)
1348	NADP-dependent malic enzyme (EC 1.1.1.40)
1349	NADP-specific glutamate dehydrogenase (EC 1.4.1.4)
1350	Naphthoate synthase (EC 4.1.3.36)
1351	Negative regulator of flagellin synthesis FlgM (anti-sigma28)
1352	Neopullulanase (EC 3.2.1.135)
1353	Niacin transporter NiaP
1354	Nickel-binding accessory protein UreJ-HupE
1355	Nickel responsive regulator NikR
1356	Nicotinamidase (EC 3.5.1.19)
1357	Nicotinate-nucleotide adenylyltransferase (EC 2.7.7.18)
1358	Nicotinamide-nucleotide adenylyltransferase, NadM family (EC 2.7.7.1)
1359	Nicotinamide-nucleotide adenylyltransferase, NadR family (EC 2.7.7.1)
1360	Nicotinamide-nucleotide amidase (EC 3.5.1.42)
1361	Nicotinate-nucleotide--dimethylbenzimidazole phosphoribosyltransferase (EC 2.4.2.21)
1362	Nicotinate phosphoribosyltransferase (EC 6.3.4.21)
1363	[NiFe] hydrogenase metallocenter assembly protein HypF
1364	[NiFe] hydrogenase metallocenter assembly protein HypC
1365	[NiFe] hydrogenase metallocenter assembly protein HypD
1366	[NiFe] hydrogenase metallocenter assembly protein HypE
1367	[NiFe] hydrogenase nickel incorporation protein HypA
1368	[NiFe] hydrogenase nickel incorporation-associated protein HypB
1369	NifU-like domain protein
1370	Nitrate ABC transporter, ATP-binding protein
1371	Nitrate ABC transporter, substrate-binding protein
1372	Nitrogenase (molybdenum-iron) alpha chain (EC 1.18.6.1)
1373	Nitrogenase (molybdenum-iron) beta chain (EC 1.18.6.1)
1374	Nitrogenase FeMo-cofactor scaffold and assembly protein NifE
1375	Nitrogenase FeMo-cofactor scaffold and assembly protein NifN
1376	Nitrogenase FeMo-cofactor synthesis FeS core scaffold and assembly protein NifB
1377	Nitric oxide reductase activation protein NorD
1378	Nitric oxide reductase activation protein NorQ
1379	Nitrous oxide reductase maturation transmembrane protein NosY
1380	Nitrous oxide reductase maturation protein NosD
1381	Nitrous oxide reductase maturation protein NosF (ATPase)
1382	Nitric-oxide reductase (EC 1.7.99.7), quinol-dependent
1383	Nitrate reductase cytochrome c550-type subunit
1384	Nitrogenase (molybdenum-iron) reductase and maturation protein NifH
1385	Nitrite reductase [NAD(P)H] large subunit (EC 1.7.1.4)
1386	Nitrite reductase [NAD(P)H] small subunit (EC 1.7.1.4)
1387	Nitrogen regulation protein NtrB (EC 2.7.13.3)
1388	Nitrogen regulation protein NtrY (EC 2.7.3.-)
1389	Nitrogen regulatory protein P-II
1390	Nitrogen regulatory protein P-II, GlnK
1391	Nitrite-sensitive transcriptional repressor NsrR
1392	NnrS protein involved in response to NO
1393	Nucleoside 5-triphosphatase RdgB (dHAPTP, dITP, XTP-specific) (EC 3.6.1.66)
1394	Nucleoside ABC transporter, ATP-binding protein
1395	Nucleoside ABC transporter, periplasmic nucleoside-binding protein
1396	Nucleoside ABC transporter, permease protein 1
1397	Nucleoside ABC transporter, permease protein 2
1398	Nucleoid-associated protein NdpA
1399	Nucleoid-associated protein YaaK
1400	Nucleoside diphosphate kinase (EC 2.7.4.6)
1401	Nucleoside-diphosphate-sugar epimerase
1402	Nucleotidyl transferase possibly involved in threonylcarbamoyladenosine formation
1403	Nucleoside triphosphate pyrophosphohydrolase MazG (EC 3.6.1.8)
1404	Nudix-like NDP and NTP phosphohydrolase NudJ
1405	Nudix-related transcriptional regulator NrtR
1406	O-acetyl-ADP-ribose deacetylase
1407	O-antigen flippase Wzx
1408	O-succinylbenzoic acid--CoA ligase (EC 6.2.1.26)
1409	O-succinylbenzoate synthase (EC 4.2.1.113)
1410	Octanoate-[acyl-carrier-protein]-protein-N-octanoyltransferase (EC 2.3.1.181)
1411	Octaprenyl diphosphate synthase (EC 2.5.1.90)
1412	Oligopeptidase A (EC 3.4.24.70)
1413	Oligo-1,6-glucosidase (EC 3.2.1.10)
1414	Oligoendopeptidase F
1415	Omega-amino acid--pyruvate aminotransferase (EC 2.6.1.18)
1416	Organic solvent tolerance protein precursor
1417	Ornithine aminotransferase (EC 2.6.1.13)
1418	Ornithine carbamoyltransferase (EC 2.1.3.3)
1419	Ornithine decarboxylase (EC 4.1.1.17)
1420	Orotidine 5'-phosphate decarboxylase (EC 4.1.1.23)
1421	Orotate phosphoribosyltransferase (EC 2.4.2.10)
1422	Osmolarity sensory histidine kinase EnvZ
1423	Outer membrane beta-barrel assembly protein BamE
1424	Outer membrane beta-barrel assembly protein BamC
1425	Outer membrane beta-barrel assembly protein BamB
1426	Outer membrane beta-barrel assembly protein BamD
1427	Outer membrane channel TolC (OpmH)
1428	Outer membrane component of TAM transport system
1429	Outer membrane lipoprotein carrier protein LolA
1430	Outer membrane lipoprotein component of lipoprotein transport system LolB
1431	Outer membrane and periplasm component of type IV secretion of T-DNA complex, has secretin-like domain, VirB9
1432	Outer-membrane-phospholipid-binding lipoprotein MlaA
1433	Outer membrane protein assembly factor YaeT
1434	Outer membrane protein H precursor
1435	Outer membrane vitamin B12 receptor BtuB
1436	Oxaloacetate decarboxylase alpha chain (EC 4.1.1.3)
1437	Oxaloacetate decarboxylase beta chain (EC 4.1.1.3)
1438	oxidoreductase of aldo/keto reductase family, subgroup 1
1439	P-hydroxybenzoate hydroxylase (EC 1.14.13.2)
1440	PaaD-like protein (DUF59) involved in Fe-S cluster assembly
1441	Pantoate--beta-alanine ligase (EC 6.3.2.1)
1442	Pantothenate kinase (EC 2.7.1.33)
1443	Pantothenate kinase type III, CoaX-like (EC 2.7.1.33)
1444	Pantothenate:Na+ symporter (TC 2.A.21.1.1)
1445	Para-aminobenzoate synthase, amidotransferase component (EC 2.6.1.85)
1446	Para-aminobenzoate synthase, aminase component (EC 2.6.1.85)
1447	Penicillin-binding protein activator LpoA
1448	Peptidase B (EC 3.4.11.23)
1449	Peptide chain release factor 2
1450	Peptide chain release factor 1
1451	Peptide chain release factor N(5)-glutamine methyltransferase (EC 2.1.1.297)
1452	Peptide chain release factor 3
1453	Peptide chain release factor 2 unshifted fragment
1454	Peptidoglycan D,D-transpeptidase MrdA (EC 3.4.16.4)
1455	Peptide deformylase (EC 3.5.1.88)
1456	Peptidoglycan glycosyltransferase FtsW (EC 2.4.1.129)
1457	Peptidase M48, Ste24p precursor
1458	Peptide-methionine (R)-S-oxide reductase MsrB (EC 1.8.4.12)
1459	Peptidyl-prolyl cis-trans isomerase PpiB (EC 5.2.1.8)
1460	Peptidyl-prolyl cis-trans isomerase PpiA precursor (EC 5.2.1.8)
1461	Peptidyl-prolyl cis-trans isomerase PpiD (EC 5.2.1.8)
1462	Peptidyl-prolyl cis-trans isomerase PpiC (EC 5.2.1.8)
1463	Peptidyl-tRNA hydrolase (EC 3.1.1.29)
1464	Peptidyl-tRNA hydrolase ArfB (EC 3.1.1.29)
1465	Periplasmic aromatic aldehyde oxidoreductase, molybdenum binding subunit YagR
1466	Periplasmic aromatic aldehyde oxidoreductase, FAD binding subunit YagS
1467	Periplasmic aromatic aldehyde oxidoreductase, iron-sulfur subunit YagT
1468	Periplasmic chaperone of outer membrane proteins Skp
1469	Periplasmic chaperone and peptidyl-prolyl cis-trans isomerase of outer membrane proteins SurA (EC 5.2.1.8)
1470	Periplasmic divalent cation tolerance protein CutA
1471	Periplasmic [FeFe] hydrogenase large subunit (EC 1.12.7.2)
1472	Periplasmic hemin-binding protein
1473	Periplasmic molybdate-binding domain
1474	Periplasmic nitrate reductase (EC 1.7.99.4)
1475	Periplasmic nitrate reductase component NapD
1476	Periplasmic thiol:disulfide interchange protein DsbA
1477	Periplasmic thiol:disulfide oxidoreductase DsbB, required for DsbA reoxidation
1478	Peroxiredoxin, Bcp-type (EC 1.11.1.15)
1479	Peroxiredoxin OsmC (EC 1.11.1.15)
1480	Peroxide stress regulator
1481	Phage shock protein A
1482	Phage shock protein B
1483	Phage shock protein C
1484	Phenylalanine-4-hydroxylase (EC 1.14.16.1)
1485	Phenylacetate-coenzyme A ligase (EC 6.2.1.30)
1486	Phenylalanyl-tRNA synthetase alpha chain (EC 6.1.1.20)
1487	Phenylalanyl-tRNA synthetase beta chain (EC 6.1.1.20)
1488	Phosphopentomutase (EC 5.4.2.7)
1489	Phosphatidylglycerophosphatase A (EC 3.1.3.27)
1490	Phosphoribosylformimino-5-aminoimidazole carboxamide ribotide isomerase (EC 5.3.1.16)
1491	Phosphoglucomutase (EC 5.4.2.2)
1492	Phosphonate ABC transporter ATP-binding protein PhnC (TC 3.A.1.9.1)
1493	Phospholipid ABC transporter ATP-binding protein MlaF
1494	Phospholipid ABC transporter-binding protein MlaB
1495	Phospholipid ABC transporter permease protein MlaE
1496	Phospholipid ABC transporter shuttle protein MlaC
1497	Phosphonate ABC transporter substrate-binding protein PhnD (TC 3.A.1.9.1)
1498	Phospholipid ABC transporter substrate-binding protein MlaD
1499	Phosphate:acyl-ACP acyltransferase PlsX (EC 2.3.1.n2)
1500	Phosphopantetheine adenylyltransferase (EC 2.7.7.3)
1501	Phosphoserine aminotransferase (EC 2.6.1.52)
1502	Phosphoribosyl-AMP cyclohydrolase (EC 3.5.4.19)
1503	Phosphoribosyl-ATP pyrophosphatase (EC 3.6.1.31)
1504	Phosphoenolpyruvate carboxylase (EC 4.1.1.31)
1505	Phosphoenolpyruvate carboxykinase [ATP] (EC 4.1.1.49)
1506	Phosphoenolpyruvate carboxykinase [GTP] (EC 4.1.1.32)
1507	Phosphoribosylformylglycinamidine cyclo-ligase (EC 6.3.3.1)
1508	Phosphatidate cytidylyltransferase (EC 2.7.7.41)
1509	Phosphopantothenoylcysteine decarboxylase (EC 4.1.1.36)
1510	Phosphatidylserine decarboxylase (EC 4.1.1.65)
1511	Phosphogluconate dehydratase (EC 4.2.1.12)
1512	Phosphoenolpyruvate-dihydroxyacetone phosphotransferase (EC 2.7.1.121), ADP-binding subunit DhaL
1513	Phosphoenolpyruvate-dihydroxyacetone phosphotransferase (EC 2.7.1.121), dihydroxyacetone binding subunit DhaK
1514	Phosphoenolpyruvate-dihydroxyacetone phosphotransferase (EC 2.7.1.121), subunit DhaM
1515	Phosphoribosylglycinamide formyltransferase (EC 2.1.2.2)
1516	Phosphoribosylaminoimidazolecarboxamide formyltransferase (EC 2.1.2.3)
1517	Phosphoribosylamine--glycine ligase (EC 6.3.4.13)
1518	Phosphotransferase involved in threonylcarbamoyladenosine t(6)A37 formation in tRNA
1519	Phosphoribosylanthranilate isomerase (EC 5.3.1.24)
1520	Phosphoglycerate kinase (EC 2.7.2.3)
1521	Phosphomevalonate kinase (EC 2.7.4.2)
1522	Phosphoglucosamine mutase (EC 5.4.2.10)
1523	Phospho-N-acetylmuramoyl-pentapeptide-transferase (EC 2.7.8.13)
1524	Phosphohistidine phosphatase SixA
1525	Phosphatidylinositol phosphate synthase
1526	Phosphocarrier protein, nitrogen regulation associated
1527	Phosphoenolpyruvate-protein phosphotransferase of PTS system (EC 2.7.3.9)
1528	Phosphate starvation-inducible protein PhoH, predicted ATPase
1529	Phosphoribosylaminoimidazole-succinocarboxamide synthase (EC 6.3.2.6)
1530	Phosphoadenylyl-sulfate reductase [thioredoxin] (EC 1.8.4.8)
1531	Phosphopantothenoylcysteine synthetase (EC 6.3.2.5)
1532	Phosphoribosylformylglycinamidine synthase, glutamine amidotransferase subunit (EC 6.3.5.3)
1533	Phosphoribosylformylglycinamidine synthase, PurS subunit (EC 6.3.5.3)
1534	Phosphoenolpyruvate synthase regulatory protein
1535	Phosphoribosylformylglycinamidine synthase, synthetase subunit (EC 6.3.5.3)
1536	Phosphomethylpyrimidine synthase ThiC (EC 4.1.99.17)
1537	Phosphotransferase system, phosphocarrier protein HPr
1538	Phosphate transport system permease protein PstA (TC 3.A.1.7.1)
1539	Phosphate transport system permease protein PstC (TC 3.A.1.7.1)
1540	Phosphate transport system regulatory protein PhoU
1541	Phosphonates utilization ATP-binding protein PhnK
1542	Phytoene dehydrogenase (EC 1.14.99.-)
1543	Phytyl-phosphate kinase (EC 2.7.4.-)
1544	Phytoene synthase (EC 2.5.1.32)
1545	Pimeloyl-[acyl-carrier protein] methyl ester esterase BioH (EC 3.1.1.85)
1546	Polymer-forming bactofilin
1547	Polyphosphate glucokinase (EC 2.7.1.63)
1548	Polyphosphate kinase (EC 2.7.4.1)
1549	Polyribonucleotide nucleotidyltransferase (EC 2.7.7.8)
1550	Poly(A) polymerase (EC 2.7.7.19)
1551	Polysaccharide pyruvyl transferase CsaB
1552	Porphobilinogen deaminase (EC 2.5.1.61)
1553	Porphobilinogen synthase (EC 4.2.1.24)
1554	Potassium-transporting ATPase B chain (EC 3.6.3.12) (TC 3.A.3.7.1)
1555	Potassium-transporting ATPase C chain (EC 3.6.3.12) (TC 3.A.3.7.1)
1556	Potassium-transporting ATPase A chain (EC 3.6.3.12) (TC 3.A.3.7.1)
1557	PQQ-dependent oxidoreductase, gdhB family
1558	Precorrin-2 C(20)-methyltransferase (EC 2.1.1.130)
1559	Precorrin-2 oxidase (EC 1.3.1.76)
1560	Precorrin-3B C(17)-methyltransferase (EC 2.1.1.131)
1561	Precorrin-4 C(11)-methyltransferase (EC 2.1.1.133)
1562	Precorrin-6A reductase (EC 1.3.1.54)
1563	Precorrin-6Y C(5,15)-methyltransferase [decarboxylating] (EC 2.1.1.132)
1564	Precorrin-8X methylmutase (EC 5.4.99.61)
1565	Predicted L-lactate dehydrogenase, Fe-S oxidoreductase subunit YkgE
1566	Predicted L-lactate dehydrogenase, Iron-sulfur cluster-binding subunit YkgF
1567	Predicted signal-transduction protein containing cAMP-binding and CBS domains
1568	Predicted transcriptional regulator of the myo-inositol catabolic operon
1569	Prephenate and/or arogenate dehydrogenase (unknown specificity) (EC 1.3.1.43) (EC 1.3.1.12)
1570	Prephenate dehydratase (EC 4.2.1.51)
1571	Probable GTPase related to EngC
1572	probable iron binding protein from the HesB_IscA_SufA family
1573	Probable iron export ATP-binding protein FetA
1574	Probable iron export permease protein FetB
1575	Probable thiol oxidoreductase with 2 cytochrome c heme-binding sites
1576	Probable transcriptional regulatory protein YebC
1577	Programmed cell death antitoxin YdcD
1578	Programmed cell death toxin YdcE
1579	Proline dehydrogenase (EC 1.5.5.2)
1580	Prolipoprotein diacylglyceryl transferase
1581	Prolyl endopeptidase (EC 3.4.21.26)
1582	Proline iminopeptidase (EC 3.4.11.5)
1583	Proline/sodium symporter PutP (TC 2.A.21.2.1)
1584	Prolyl-tRNA synthetase (EC 6.1.1.15), archaeal/eukaryal type
1585	Prolyl-tRNA synthetase (EC 6.1.1.15), bacterial type
1586	Propionyl-CoA carboxylase carboxyl transferase subunit (EC 6.4.1.3)
1587	Proposed lipoate regulatory protein YbeD
1588	Protocatechuate 3,4-dioxygenase alpha chain (EC 1.13.11.3)
1589	Protocatechuate 3,4-dioxygenase beta chain (EC 1.13.11.3)
1590	Protein-arginine kinase activator protein McsA
1591	Protein-arginine kinase McsB (EC 2.7.14.1)
1592	Protein-export protein SecB (maintains pre-export unfolded state)
1593	Protease II (EC 3.4.21.83)
1594	Protoporphyrinogen IX oxidase, aerobic, HemY (EC 1.3.3.4)
1595	Protoporphyrinogen IX oxidase, novel form, HemJ (EC 1.3.-.-)
1596	Protein lysine acetyltransferase Pat (EC 2.3.1.-)
1597	Protein PhnA
1598	[Protein-PII]-UMP uridylyl-removing enzyme
1599	[Protein-PII] uridylyltransferase (EC 2.7.7.59)
1600	Protein QmcA (possibly involved in integral membrane quality control)
1601	Protein serine/threonine phosphatase PrpC, regulation of stationary phase
1602	Protein translocase membrane subunit SecG
1603	Protein translocase subunit SecA
1604	Protein translocase subunit SecD
1605	Protein translocase subunit SecE
1606	Protein translocase subunit SecF
1607	Protein translocase subunit SecY
1608	Protein translocase subunit YajC
1609	Protein of unknown function Smg
1610	Protein YaiI
1611	Protein YrdA
1612	Pseudouridine synthase (EC 4.2.1.70), PA2043 type
1613	Psp operon transcriptional activator
1614	Pterin-4-alpha-carbinolamine dehydratase (EC 4.2.1.96)
1615	PTS IIA-like nitrogen-regulatory protein PtsN
1616	PTS system, fructose-specific IIA component (EC 2.7.1.202)
1617	PTS system, fructose-specific IIB component (EC 2.7.1.202)
1618	PTS system, fructose-specific IIC component
1619	PTS system, glucose-specific IIB component (EC 2.7.1.199)
1620	PTS system, glucose-specific IIC component
1621	PTS system, N-acetylglucosamine-specific IIA component (EC 2.7.1.193)
1622	PTS system, N-acetylglucosamine-specific IIC component
1623	PTS system, N-acetylglucosamine-specific IIB component (EC 2.7.1.193)
1624	PTS system, sucrose-specific IIB component (EC 2.7.1.211)
1625	PTS system, sucrose-specific IIC component
1626	PTS system, trehalose-specific IIB component (EC 2.7.1.201)
1627	PTS system, trehalose-specific IIC component
1628	Pur operon repressor PurR
1629	Purine nucleoside phosphorylase (EC 2.4.2.1)
1630	Putrescine transport ATP-binding protein PotG (TC 3.A.1.11.2)
1631	Putrescine transport system permease protein PotH (TC 3.A.1.11.2)
1632	Putrescine transport system permease protein PotI (TC 3.A.1.11.2)
1633	Pyrimidine 5'-nucleotidase YjjG (EC 3.1.3.5)
1634	Pyridoxal 5-phosphate (PLP)-dependent ornithine decarboxylase (EC 4.1.1.17)
1635	Pyridoxamine 5'-phosphate oxidase (EC 1.4.3.5)
1636	Pyridoxine 5'-phosphate synthase (EC 2.6.99.2)
1637	Pyridoxal 5'-phosphate synthase (glutamine hydrolyzing), glutaminase subunit (EC 4.3.3.6)
1638	Pyridoxal 5'-phosphate synthase (glutamine hydrolyzing), synthase subunit (EC 4.3.3.6)
1639	Pyridoxal kinase (EC 2.7.1.35)
1640	Pyrimidine-nucleoside phosphorylase (EC 2.4.2.2)
1641	Pyrimidine operon regulatory protein PyrR
1642	Pyridoxamine phosphate aminotransferase (EC 2.6.1.54)
1643	Pyridoxal phosphate-containing protein YggS
1644	pyridoxal-phosphate dependent enzyme family protein
1645	Pyrophosphate-dependent fructose 6-phosphate-1-kinase (EC 2.7.1.90)
1646	Pyrophosphate-energized proton pump (EC 3.6.1.1)
1647	Pyrroline-5-carboxylate reductase (EC 1.5.1.2)
1648	Pyrrolidone-carboxylate peptidase (EC 3.4.19.3)
1649	Pyruvate carboxylase (EC 6.4.1.1)
1650	Pyruvate carboxylase subunit A (EC 6.4.1.1)
1651	Pyruvate dehydrogenase (quinone) (EC 1.2.5.1)
1652	Pyruvate dehydrogenase E1 component (EC 1.2.4.1)
1653	Pyruvate dehydrogenase E1 component alpha subunit (EC 1.2.4.1)
1654	Pyruvate dehydrogenase E1 component beta subunit (EC 1.2.4.1)
1655	Pyruvate:ferredoxin oxidoreductase, alpha subunit (EC 1.2.7.1)
1656	Pyruvate:ferredoxin oxidoreductase, delta subunit (EC 1.2.7.1)
1657	Pyruvate:ferredoxin oxidoreductase, gamma subunit (EC 1.2.7.1)
1658	Pyruvate:Oxaloacetate transcarboxylase domain protein
1659	Pyruvate,phosphate dikinase (EC 2.7.9.1)
1660	Queuine tRNA-ribosyltransferase (EC 2.4.2.29)
1661	Quinolinate phosphoribosyltransferase [decarboxylating] (EC 2.4.2.19)
1662	Quinolinate synthetase (EC 2.5.1.72)
1663	Radical SAM family enzyme, similar to coproporphyrinogen III oxidase, oxygen-independent, clustered with nucleoside-triphosphatase RdgB
1664	Radical SAM heme biosynthesis protein AhbD, Fe-coproporphyrin III decarboxylase
1665	RecD-like DNA helicase Atu2026
1666	RecD-like DNA helicase YrrC
1667	Recombination inhibitory protein MutS2
1668	Recombination protein RecR
1669	RecU Holliday junction resolvase
1670	Redox-active disulfide protein 2
1671	Redox-sensitive transcriptional activator SoxR
1672	Redox-sensing transcriptional repressor Rex
1673	Regulator of nucleoside diphosphate kinase
1674	Regulatory protein RecX
1675	RelE-like translational repressor toxin
1676	Renalase (EC 1.6.3.5), oxidases 1,2-dihydro- and 1,6-dihydro- beta-NAD(P)H isomers back to NAD(P)
1677	Replication-associated recombination protein RarA
1678	Repressor CsoR of the copZA operon
1679	Respiratory nitrate reductase alpha chain (EC 1.7.99.4)
1680	Respiratory nitrate reductase beta chain (EC 1.7.99.4)
1681	Respiratory nitrate reductase delta chain (EC 1.7.99.4)
1682	Respiratory nitrate reductase gamma chain (EC 1.7.99.4)
1683	Rhamnulokinase (EC 2.7.1.5)
1684	Rhodanese domain protein
1685	Rhodanese-like domain protein
1686	Rhodanese-like domain required for thiamine synthesis
1687	Rhodanese-related sulfurtransferase YibN
1688	Ribose 1,5-bisphosphate phosphokinase PhnN (EC 2.7.4.23)
1689	Ribose-5-phosphate isomerase A (EC 5.3.1.6)
1690	Ribose-5-phosphate isomerase B (EC 5.3.1.6)
1691	Ribose ABC transport system, ATP-binding protein RbsA (TC 3.A.1.2.1)
1692	Ribose ABC transport system, periplasmic ribose-binding protein RbsB (TC 3.A.1.2.1)
1693	Ribose ABC transport system, permease protein RbsC (TC 3.A.1.2.1)
1694	Ribosome-associated heat shock protein implicated in the recycling of the 50S subunit (S4 paralog)
1695	Ribosome-associated inhibitor A
1696	Ribosome association toxin RatA
1697	Ribosome-binding factor A
1698	Ribonuclease BN
1699	Ribonuclease D (EC 3.1.26.3)
1700	Ribonuclease E (EC 3.1.26.12)
1701	Ribonuclease E inhibitor RraA
1702	Ribonuclease G
1703	Ribonuclease HI (EC 3.1.26.4)
1704	Ribosome hibernation promoting factor Hpf
1705	Ribonuclease HII (EC 3.1.26.4)
1706	Ribonuclease HIII (EC 3.1.26.4)
1707	Ribonuclease III (EC 3.1.26.3)
1708	Ribonuclease J (endonuclease and 5' exonuclease)
1709	Ribonuclease J2 (endoribonuclease in RNA processing)
1710	Ribosylnicotinamide kinase (EC 2.7.1.22)
1711	Riboflavin kinase (EC 2.7.1.26)
1712	Ribosomal large subunit pseudouridine synthase C (EC 5.4.99.24)
1713	Ribosomal large subunit pseudouridine synthase E (EC 5.4.99.20)
1714	Ribosomal large subunit pseudouridine synthase D (EC 5.4.99.23)
1715	Ribosomal large subunit pseudouridine synthase B (EC 5.4.99.22)
1716	Ribosomal large subunit pseudouridine synthase F (EC 5.4.99.21)
1717	Ribosomal large subunit pseudouridine(746) synthase (EC 5.4.99.29)
1718	Ribosome LSU-associated GTP-binding protein HflX
1719	Ribonuclease M5 (EC 3.1.26.8)
1720	Ribonuclease P protein component (EC 3.1.26.5)
1721	Ribonuclease PH (EC 2.7.7.56)
1722	Ribose-phosphate pyrophosphokinase (EC 2.7.6.1)
1723	Ribosomal protein L11 methyltransferase
1724	Ribosomal protein L3 N(5)-glutamine methyltransferase (EC 2.1.1.298)
1725	Ribosomal protein L7Ae family protein YlxQ
1726	Ribosomal-protein-L7p-serine acetyltransferase
1727	Ribosomal protein S12p Asp88 (E. coli) methylthiotransferase (EC 2.8.4.4)
1728	Ribosomal protein S12p methylthiotransferase accessory factor YcaO
1729	Ribosomal-protein-S18p-alanine acetyltransferase (EC 2.3.1.-)
1730	Ribosomal-protein-S5p-alanine acetyltransferase (EC 2.3.1.128)
1731	Ribosomal protein S6--L-glutamate ligase
1732	Ribosome recycling factor
1733	Ribonucleotide reductase of class Ia (aerobic), beta subunit (EC 1.17.4.1)
1734	Ribonucleotide reductase of class Ib (aerobic), alpha subunit (EC 1.17.4.1)
1735	Ribonucleotide reductase of class Ib (aerobic), beta subunit (EC 1.17.4.1)
1736	Ribonucleotide reductase of class II (coenzyme B12-dependent) (EC 1.17.4.1)
1737	Ribonucleotide reductase of class III (anaerobic), activating protein (EC 1.97.1.4)
1738	Ribonucleotide reductase of class III (anaerobic), large subunit (EC 1.17.4.2)
1739	Ribonucleotide reduction protein NrdI
1740	Ribonucleotide reductase transcriptional regulator NrdR
1741	Ribosomal silencing factor RsfA
1742	Ribosome small subunit biogenesis RbfA-release protein RsgA
1743	Ribosomal small subunit pseudouridine synthase A (EC 5.4.99.19)
1744	Riboflavin synthase eubacterial/eukaryotic (EC 2.5.1.9)
1745	Ribonuclease T
1746	Ribonuclease Y
1747	Ribonuclease Z (EC 3.1.26.11)
1748	Ribulokinase (EC 2.7.1.16)
1749	Ribulosamine/erythrulosamine 3-kinase potentially involved in protein deglycation
1750	Ribulose-phosphate 3-epimerase (EC 5.1.3.1)
1751	RidA/YER057c/UK114 superfamily, group 6
1752	RNA-2',3'-PO4:RNA-5'-OH ligase
1753	RNA 3'-terminal phosphate cyclase (EC 6.5.1.4)
1754	RNA-binding C-terminal domain PUA
1755	RNA binding methyltransferase FtsJ like
1756	RNA binding protein, contains ribosomal protein S1 domain
1757	RNA-binding protein Hfq
1758	RNA-binding protein Jag
1759	RNA-binding protein YhbY
1760	RNA:NAD 2'-phosphotransferase
1761	RNA polymerase associated protein RapA
1762	RNA polymerase sigma-54 factor RpoN
1763	RNA polymerase sigma factor for flagellar operon
1764	RNA polymerase sigma factor RpoH
1765	RNA polymerase sigma factor RpoS
1766	RNA polymerase sporulation specific sigma factor SigH
1767	RNase adapter protein RapZ
1768	Rod shape-determining protein MreB
1769	Rod shape-determining protein MreC
1770	Rod shape-determining protein MreD
1771	Rod shape-determining protein RodA
1772	Rossmann fold nucleotide-binding protein Smf possibly involved in DNA uptake
1773	S-adenosylmethionine decarboxylase proenzyme (EC 4.1.1.50), prokaryotic class 1B
1774	S-adenosylmethionine decarboxylase proenzyme (EC 4.1.1.50), prokaryotic class 1A
1775	S-adenosylhomocysteine nucleosidase (EC 3.2.2.9)
1776	S-adenosylmethionine synthetase (EC 2.5.1.6)
1777	S-adenosylmethionine:tRNA ribosyltransferase-isomerase (EC 2.4.99.17)
1778	S-formylglutathione hydrolase (EC 3.1.2.12)
1779	S-(hydroxymethyl)glutathione dehydrogenase (EC 1.1.1.284)
1780	S-methyl-5-thioribose-1-phosphate isomerase (EC 5.3.1.23)
1781	S-ribosylhomocysteine lyase (EC 4.4.1.21)
1782	SAICAR lyase (EC 4.3.2.2)
1783	SAM-dependent methyltransferase, BioC-like
1784	SAM-dependent methyltransferase, MidA
1785	Sarcosine oxidase beta subunit (EC 1.5.3.1)
1786	Segregation and condensation protein A
1787	Segregation and condensation protein B
1788	Selenophosphate-dependent tRNA 2-selenouridine synthase
1789	Selenoprotein O and cysteine-containing homologs
1790	Selenocysteine-specific translation elongation factor
1791	Selenide,water dikinase (EC 2.7.9.3)
1792	Sensory histidine kinase QseC
1793	Septum-associated cell division protein DedD
1794	Septum-associated rare lipoprotein A
1795	Septum formation protein Maf
1796	Septum site-determining protein MinD
1797	Septum site-determining protein MinC
1798	Ser/Thr protein phosphatase family protein, UDP-2,3-diacylglucosamine hydrolase (EC 3.6.1.54) homolog
1799	Ser-tRNA(Ala) deacylase
1800	Serine--glyoxylate aminotransferase (EC 2.6.1.45)
1801	Serine hydroxymethyltransferase (EC 2.1.2.1)
1802	Serine-protein kinase RsbW (EC 2.7.11.1)
1803	Serine protease precursor MucD/AlgY associated with sigma factor RpoE
1804	Serine--pyruvate aminotransferase (EC 2.6.1.51)
1805	Serine/threonine phosphatase PPP (EC 3.1.3.16)
1806	Seryl-tRNA synthetase (EC 6.1.1.11)
1807	Shikimate kinase I (EC 2.7.1.71)
1808	Siderophore biosynthesis protein, monooxygenase
1809	Sigma factor RpoE negative regulatory protein RseB precursor
1810	Sigma factor RpoE negative regulatory protein RseA
1811	Sigma factor RpoE regulatory protein RseC
1812	Signal peptide peptidase SppA (protease 4)
1813	Signal recognition particle associated protein
1814	Signal recognition particle protein Ffh
1815	Signal recognition particle receptor FtsY
1816	Signal transduction histidine-protein kinase BarA (EC 2.7.13.3)
1817	Similar to phosphoglycolate phosphatase, clustered with ribosomal large subunit pseudouridine synthase C
1818	Similar to phosphoglycolate phosphatase, clustered with ubiquinone biosynthesis SAM-dependent O-methyltransferase
1819	Similar to ribosomal large subunit pseudouridine synthase D, Bacillus subtilis YjbO type
1820	Single-stranded-DNA-specific exonuclease RecJ
1821	Sirohydrochlorin cobaltochelatase CbiK (EC 4.99.1.3)
1822	Sirohydrochlorin cobaltochelatase CbiX(long) (EC 4.99.1.3)
1823	Sirohydrochlorin cobaltochelatase CbiX(small) (EC 4.99.1.3)
1824	Sirohydrochlorin ferrochelatase activity of CbiK (EC 4.99.1.4)
1825	Sirohydrochlorin ferrochelatase activity of CysG (EC 4.99.1.4)
1826	Site-specific tyrosine recombinase XerD
1827	Sodium-dependent phosphate transporter
1828	Sodium/glycine symporter GlyP
1829	Soluble lytic murein transglycosylase (EC 4.2.2.n1)
1830	Soluble pyridine nucleotide transhydrogenase (EC 1.6.1.1)
1831	SOS-response repressor and protease LexA (EC 3.4.21.88)
1832	Spermidine N1-acetyltransferase (EC 2.3.1.57)
1833	Spermidine synthase (EC 2.5.1.16)
1834	Spermidine synthase-like protein
1835	Sporulation transcription regulator WhiA
1836	Squalene---hopanol cyclase (EC 4.2.1.129)
1837	Squalene---hopene cyclase (EC 5.4.99.17)
1838	Squalene/phytoene desaturase HopC
1839	Squalene synthase (EC 2.5.1.21)
1840	SSU ribosomal protein S10p (S20e)
1841	SSU ribosomal protein S11p (S14e)
1842	SSU ribosomal protein S12p (S23e)
1843	SSU ribosomal protein S13p (S18e)
1844	SSU ribosomal protein S14p (S29e)
1845	SSU ribosomal protein S14p (S29e), zinc-independent
1846	SSU ribosomal protein S14p (S29e), zinc-dependent
1847	SSU ribosomal protein S15p (S13e)
1848	SSU ribosomal protein S16p
1849	SSU ribosomal protein S17p (S11e)
1850	SSU ribosomal protein S18p
1851	SSU ribosomal protein S18p, zinc-independent
1852	SSU ribosomal protein S18p, zinc-dependent
1853	SSU ribosomal protein S19p (S15e)
1854	SSU ribosomal protein S1p
1855	SSU ribosomal protein S20p
1856	SSU ribosomal protein S21p
1857	SSU ribosomal protein S2p (SAe)
1858	SSU ribosomal protein S3p (S3e)
1859	SSU ribosomal protein S4p (S9e)
1860	SSU ribosomal protein S5p (S2e)
1861	SSU ribosomal protein S6p
1862	SSU ribosomal protein S7p (S5e)
1863	SSU ribosomal protein S8p (S15Ae)
1864	SSU ribosomal protein S9p (S16e)
1865	SSU rRNA (adenine(1518)-N(6)/adenine(1519)-N(6))-dimethyltransferase (EC 2.1.1.182)
1866	Stage 0 sporulation protein YaaT
1867	Stresses-induced protein Ves (HutD)
1868	Stress response diiron-containing protein YciF
1869	Stringent starvation protein A
1870	Substrate-specific component BioY of biotin ECF transporter
1871	Substrate-specific component RibU of riboflavin ECF transporter
1872	Substrate-specific component ThiT of thiamin ECF transporter
1873	Succinyl-CoA:3-ketoacid-coenzyme A transferase subunit B (EC 2.8.3.5)
1874	Succinyl-CoA:3-ketoacid-coenzyme A transferase subunit A (EC 2.8.3.5)
1875	Succinyl-CoA ligase [ADP-forming] beta chain (EC 6.2.1.5)
1876	Succinyl-CoA ligase [ADP-forming] alpha chain (EC 6.2.1.5)
1877	Succinate dehydrogenase cytochrome b-556 subunit
1878	Succinate dehydrogenase cytochrome b subunit
1879	Succinate dehydrogenase flavin-adding protein, antitoxin of CptAB toxin-antitoxin
1880	Succinate dehydrogenase flavoprotein subunit (EC 1.3.5.1)
1881	Succinate dehydrogenase hydrophobic membrane anchor protein
1882	Succinate dehydrogenase iron-sulfur protein (EC 1.3.5.1)
1883	Succinylarginine dihydrolase (EC 3.5.3.23)
1884	Succinylglutamic semialdehyde dehydrogenase (EC 1.2.1.71)
1885	Succinate-semialdehyde dehydrogenase [NAD] (EC 1.2.1.24)
1886	Succinate-semialdehyde dehydrogenase [NADP+] (EC 1.2.1.79)
1887	Succinylornithine transaminase (EC 2.6.1.81)
1888	Sucrose-6-phosphate hydrolase (EC 3.2.1.26)
1889	Sucrose operon repressor ScrR, LacI family
1890	Sugar diacid utilization regulator SdaR
1891	Sugar fermentation stimulation protein SfsA
1892	Sulfur acceptor protein => iron-sulfur cluster assembly SufE
1893	Sulfate adenylyltransferase (EC 2.7.7.4)
1894	Sulfate adenylyltransferase subunit 1 (EC 2.7.7.4)
1895	Sulfate adenylyltransferase subunit 2 (EC 2.7.7.4)
1896	Sulfur carrier protein FdhD
1897	Sulfur carrier protein ThiS
1898	Sulfur carrier protein ThiS adenylyltransferase (EC 2.7.7.73)
1899	Sulfatase modifying factor 1 precursor (C-alpha-formyglycine- generating enzyme 1)
1900	Sulfur oxidation protein SoxY
1901	Sulfur oxidation protein SoxZ
1902	Sulfate permease, Trk-type
1903	Sulfide:quinone oxidoreductase, Type II
1904	Sulfite reductase [NADPH] flavoprotein alpha-component (EC 1.8.1.2)
1905	Sulfite reductase [NADPH] hemoprotein beta-component (EC 1.8.1.2)
1906	Sulfate and thiosulfate binding protein CysP
1907	Sulfate and thiosulfate import ATP-binding protein CysA (EC 3.6.3.25)
1908	Sulfate transporter, CysZ-type
1909	Sulfate transport system permease protein CysT
1910	Sulfate transport system permease protein CysW
1911	Superoxide dismutase [Cu-Zn] precursor (EC 1.15.1.1)
1912	Superoxide dismutase [Fe] (EC 1.15.1.1)
1913	Superoxide dismutase [Mn] (EC 1.15.1.1)
1914	Suppressor of sigma54-dependent transcription, PspA-like
1915	T6SS AAA+ chaperone ClpV (TssH)
1916	T6SS component TssC (ImpC/VipB)
1917	T6SS component TssF (ImpG/VasA)
1918	T6SS component TssG (ImpH/VasB)
1919	T6SS component TssK (ImpJ/VasE)
1920	T6SS lysozyme-like component TssE
1921	T6SS secretion lipoprotein TssJ (VasD)
1922	Tagatose 1,6-bisphosphate aldolase (EC 4.1.2.40)
1923	Tetraacyldisaccharide 4'-kinase (EC 2.7.1.130)
1924	Tetrapartite efflux system, membrane fusion component FusE-like
1925	Thermostable carboxypeptidase 1 (EC 3.4.17.19)
1926	Thiamin ABC transporter, ATPase component
1927	Thiamin ABC transporter, substrate-binding component
1928	Thiamin ABC transporter, transmembrane component
1929	Thiaminase II (EC 3.5.99.2) involved in salvage of thiamin pyrimidine moiety, TenA subgroup with Cys in active site
1930	Thiamine-monophosphate kinase (EC 2.7.4.16)
1931	Thiamin-phosphate pyrophosphorylase (EC 2.5.1.3)
1932	Thiamin pyrophosphokinase (EC 2.7.6.2)
1933	Thiazole synthase (EC 2.8.1.10)
1934	Thiazole tautomerase TenI (EC 5.3.99.10)
1935	Thiol:disulfide interchange protein DsbC
1936	Thiol:disulfide oxidoreductase related to ResA
1937	Thiol peroxidase, Bcp-type (EC 1.11.1.15)
1938	Thiol peroxidase, Tpx-type (EC 1.11.1.15)
1939	thioesterase superfamily protein
1940	Threonylcarbamoyl-AMP synthase (EC 2.7.7.87)
1941	Threonine dehydratase biosynthetic (EC 4.3.1.19)
1942	Threonine dehydratase, catabolic (EC 4.3.1.19)
1943	Threonine synthase (EC 4.2.3.1)
1944	Threonyl-tRNA synthetase (EC 6.1.1.3)
1945	Thymidine kinase (EC 2.7.1.21)
1946	Thymidylate kinase (EC 2.7.4.9)
1947	Thymidine phosphorylase (EC 2.4.2.4)
1948	Thymidylate synthase (EC 2.1.1.45)
1949	Thymidylate synthase ThyX (EC 2.1.1.148)
1950	TldD protein, part of TldE/TldD proteolytic complex
1951	TldE protein, part of TldE/TldD proteolytic complex
1952	tmRNA-binding protein SmpB
1953	tmRNA (uracil(341)-C5)-methyltransferase
1954	Tol biopolymer transport system, TolR protein
1955	Tol-Pal system-associated acyl-CoA thioesterase
1956	Tol-Pal system beta propeller repeat protein TolB
1957	Tol-Pal system peptidoglycan-associated lipoprotein PAL
1958	Tol-Pal system protein TolQ
1959	TolA protein
1960	TonB-dependent hemin, ferrichrome receptor
1961	Topoisomerase IV subunit A (EC 5.99.1.-)
1962	Topoisomerase IV subunit B (EC 5.99.1.-)
1963	Transcription accessory protein (S1 RNA-binding domain)
1964	Transcriptional activator RfaH
1965	Transcription antitermination protein NusG
1966	Transketolase, C-terminal section (EC 2.2.1.1)
1967	Transmembrane component BioN of energizing module of biotin ECF transporter
1968	Transmembrane component of general energizing module of ECF transporters
1969	Translation elongation factor G
1970	Transcription elongation factor GreA
1971	Transcription elongation factor GreB
1972	Translation elongation factor LepA
1973	Translation elongation factor P
1974	Translation elongation factor P Lys34 hydroxylase
1975	Translation elongation factor P Lys34--(R)-beta-lysine ligase
1976	Translation elongation factor Ts
1977	Translation elongation factor Tu
1978	Transamidase GatB domain protein
1979	Translation initiation factor 1
1980	Translation initiation factor 2
1981	Translation initiation factor 3
1982	Translation initiation factor SUI1-related protein
1983	Transketolase, N-terminal section (EC 2.2.1.1)
1984	transmembrane protein, distant homology with ydbS
1985	transmembrane protein, distant homology with ydbT
1986	Transcriptional regulator ArgP, LysR family
1987	Transcriptional regulator BetI, TetR family
1988	Transcriptional regulator CtsR
1989	Transcriptional regulator, Fur family
1990	Transcriptional regulator PA2737, MerR family
1991	Transcriptional regulatory protein PhoP
1992	Transcriptional regulator of pyridoxine metabolism
1993	Transcriptional regulator YeiE, LysR family
1994	Transcription-repair coupling factor
1995	Transcriptional repressor for NAD biosynthesis in gram-positives
1996	Transcription termination factor Rho
1997	Transcription termination protein NusA
1998	Transcription termination protein NusB
1999	Trehalase (EC 3.2.1.28)
[truncated: 205 more rows]
