# Supplementary material for: A machine learning-based service for estimating quality of genomes using PATRIC
Source: BMC Bioinformatics. 2019 Oct 3;20:486. doi: 10.1186/s12859-019-3068-y (PMC6775668; doi:10.1186/s12859-019-3068-y)
Supplement: Supplementary file 4 — Additional file 4 EvalCon reliable role names. This file contains (column index, role name) tuples for the converged matrix. All indices start at zero. This is the subset of roles in all_roles.txt found to be reliably predictable under the random forest predictor. [file 12859_2019_3068_MOESM4_ESM.txt]

0	1,2-dihydroxy-3-keto-5-methylthiopentene dioxygenase (EC 1.13.11.54)
1	1,2-phenylacetyl-CoA epoxidase, subunit A (EC 1.14.13.149)
2	1,2-phenylacetyl-CoA epoxidase, subunit B (EC 1.14.13.149)
3	1,2-phenylacetyl-CoA epoxidase, subunit C (EC 1.14.13.149)
4	1,2-phenylacetyl-CoA epoxidase, subunit D (EC 1.14.13.149)
5	1,2-phenylacetyl-CoA epoxidase, subunit E (EC 1.14.13.149)
6	1,4-dihydroxy-2-naphthoate polyprenyltransferase (EC 2.5.1.74)
7	1,4-dihydroxy-6-naphtoate synthase
8	1,6-anhydro-N-acetylmuramyl-L-alanine amidase
9	16S rRNA (cytidine(1402)-2'-O)-methyltransferase (EC 2.1.1.198)
10	16S rRNA (guanine(966)-N(2))-methyltransferase (EC 2.1.1.171)
11	16S rRNA (uracil(1498)-N(3))-methyltransferase (EC 2.1.1.193)
12	16S rRNA (guanine(527)-N(7))-methyltransferase (EC 2.1.1.170)
13	16S rRNA (guanine(1516)-N(2))-methyltransferase (EC 2.1.1.242)
14	16S rRNA (cytosine(1402)-N(4))-methyltransferase (EC 2.1.1.199)
15	16S rRNA processing protein RimM
16	1-deoxy-D-xylulose 5-phosphate reductoisomerase (EC 1.1.1.267)
17	1-pyrroline-4-hydroxy-2-carboxylate deaminase (EC 3.5.4.22)
18	2,3,4,5-tetrahydropyridine-2,6-dicarboxylate N-acetyltransferase (EC 2.3.1.89)
19	2,3,4,5-tetrahydropyridine-2,6-dicarboxylate N-succinyltransferase (EC 2.3.1.117)
20	2',3'-cyclic-nucleotide 2'-phosphodiesterase, Bsub YmdB
21	23S rRNA (guanosine(2251)-2'-O)-methyltransferase (EC 2.1.1.185)
22	23S rRNA (uridine(2552)-2'-O)-methyltransferase (EC 2.1.1.166)
23	23S rRNA (cytidine(2498)-2'-O)-methyltransferase (EC 2.1.1.186)
24	23S rRNA (guanine(745)-N(1))-methyltransferase (EC 2.1.1.187)
25	23S rRNA (adenine(2030)-N(6))-methyltransferase (EC 2.1.1.266)
26	23S rRNA (guanine(1835)-N(2))-methyltransferase (EC 2.1.1.174)
27	23S rRNA (adenine(1618)-N(6))-methyltransferase (EC 2.1.1.181)
28	23S rRNA (guanine(2069)-N(7))-methyltransferase (EC 2.1.1.264)
29	2-amino-4-hydroxy-6-hydroxymethyldihydropteridine pyrophosphokinase (EC 2.7.6.3)
30	2-C-methyl-D-erythritol 2,4-cyclodiphosphate synthase (EC 4.6.1.12)
31	2-C-methyl-D-erythritol 4-phosphate cytidylyltransferase (EC 2.7.7.60)
32	2-dehydro-3-deoxyphosphogluconate aldolase (EC 4.1.2.14)
33	2-dehydro-3-deoxy-D-gluconate 5-dehydrogenase (EC 1.1.1.127)
34	2-deoxy-D-gluconate 3-dehydrogenase (EC 1.1.1.125)
35	2-hydroxyhepta-2,4-diene-1,7-dioate isomerase (EC 5.3.3.-)
36	2-iminoacetate synthase (ThiH) (EC 4.1.99.19)
37	2-keto-3-deoxy-D-arabino-heptulosonate-7-phosphate synthase II (EC 2.5.1.54)
38	2-keto-3-deoxy-D-manno-octulosonate-8-phosphate synthase (EC 2.5.1.55)
39	2-methoxy-6-polyprenyl-1,4-benzoquinol methylase (EC 2.1.1.201)
40	2-oxo-4-hydroxy-4-carboxy-5-ureidoimidazoline (OHCU) decarboxylase (EC 4.1.1.97)
41	2-oxoglutarate/2-oxoacid ferredoxin oxidoreductase, beta subunit (EC 1.2.7.-)
42	2-oxoglutarate/2-oxoacid ferredoxin oxidoreductase, gamma subunit (EC 1.2.7.-)
43	2-oxoglutarate/2-oxoacid ferredoxin oxidoreductase, alpha subunit (EC 1.2.7.-)
44	2-oxoglutarate/2-oxoacid ferredoxin oxidoreductase, delta subunit, ferredoxin-like 4Fe-4S binding protein (EC 1.2.7.-)
45	2-oxoglutarate decarboxylase (EC 4.1.1.71)
46	2-oxoglutarate dehydrogenase E1 component (EC 1.2.4.2)
47	2-phospho-L-lactate guanylyltransferase (EC 2.7.7.68)
48	2-polyprenyl-3-methyl-6-methoxy-1,4-benzoquinol hydroxylase
49	2-polyprenyl-3-methyl-6-methoxy-1,4-benzoquinol hydroxylase, coq7 type
50	2-polyprenyl-6-hydroxyphenyl methylase (EC 2.1.1.222)
51	2-polyprenyl-6-methoxyphenol hydroxylase
52	2-polyprenylphenol hydroxylase
53	2-succinyl-5-enolpyruvyl-6-hydroxy-3-cyclohexene-1-carboxylic-acid synthase (EC 2.2.1.9)
54	2-succinyl-6-hydroxy-2,4-cyclohexadiene-1-carboxylate synthase (EC 4.2.99.20)
55	3'-to-5' oligoribonuclease (orn)
56	3'-to-5' oligoribonuclease A, Bacillus type
57	3-carboxy-cis,cis-muconate cycloisomerase (EC 5.5.1.2)
58	3-dehydroquinate dehydratase I (EC 4.2.1.10)
59	3-dehydroquinate dehydratase II (EC 4.2.1.10)
60	3-demethylubiquinol 3-O-methyltransferase (EC 2.1.1.64)
61	3-deoxy-D-manno-octulosonic acid transferase (EC 2.4.99.13) (EC 2.4.99.12)
62	3-deoxy-manno-octulosonate cytidylyltransferase (EC 2.7.7.38)
63	3-hydroxydecanoyl-[ACP] dehydratase (EC 4.2.1.59)
64	3-hydroxyacyl-[acyl-carrier-protein] dehydratase, FabA form (EC 4.2.1.59)
65	3-hydroxyacyl-CoA dehydrogenase [fadN-fadA-fadE operon] (EC 1.1.1.35)
66	3-hydroxyisobutyryl-CoA hydrolase (EC 3.1.2.4)
67	3-hydroxypropionate dehydrogenase (EC 1.1.1.298)
68	3-hydroxyisobutyrate dehydrogenase (EC 1.1.1.31)
69	3-isopropylmalate dehydratase large subunit (EC 4.2.1.33)
70	3-isopropylmalate dehydratase small subunit (EC 4.2.1.33)
71	3-ketoacyl-CoA thiolase [fadN-fadA-fadE operon] (EC 2.3.1.16)
72	3-methyl-2-oxobutanoate hydroxymethyltransferase (EC 2.1.2.11)
73	3'-nucleotidase (EC 3.1.3.6)
74	3-oxoacyl-[ACP] synthase
75	3-oxoacyl-[acyl-carrier-protein] synthase, KASI (EC 2.3.1.41)
76	3-oxoacyl-[acyl-carrier protein] reductase, FadG (EC 1.1.1.100)
77	3-oxoadipate CoA-transferase subunit A (EC 2.8.3.6)
78	3-oxoadipate CoA-transferase subunit B (EC 2.8.3.6)
79	3-phosphoshikimate 1-carboxyvinyltransferase (EC 2.5.1.19)
80	3-polyprenyl-4-hydroxybenzoate carboxy-lyase (EC 4.1.1.98)
81	3D-(3,5/4)-trihydroxycyclohexane-1,2-dione hydrolase (EC 3.7.1.22)
82	4-aminobutyraldehyde dehydrogenase (EC 1.2.1.19)
83	4-diphosphocytidyl-2-C-methyl-D-erythritol kinase (EC 2.7.1.148)
84	4-hydroxy-2-oxoglutarate aldolase (EC 4.1.3.16)
85	4-hydroxy-3-methylbut-2-enyl diphosphate reductase (EC 1.17.7.4)
86	(E)-4-hydroxy-3-methylbut-2-enyl-diphosphate synthase (flavodoxin) (EC 1.17.7.3)
87	4-hydroxyproline epimerase (EC 5.1.1.8)
88	4-hydroxybenzoate polyprenyltransferase (EC 2.5.1.39)
89	4-hydroxy-tetrahydrodipicolinate reductase (EC 1.17.1.8)
90	[4Fe-4S] cluster assembly scaffold protein Mrp (=ApbC)
91	[4Fe-4S] cluster carrier protein NfuA
92	5-amino-6-(5-phosphoribosylamino)uracil reductase (EC 1.1.1.193)
93	5-aminolevulinate synthase (EC 2.3.1.37)
94	5-carboxymethyl-2-oxo-hex-3- ene-1,7-dioate decarboxylase (EC 4.1.1.68)
95	5-deoxy-glucuronate isomerase (EC 5.3.1.30)
96	5-hydroxyisourate hydrolase (EC 3.5.2.17)
97	5-keto-2-deoxygluconokinase (EC 2.7.1.92)
98	5-methyl-dCTP pyrophosphohydrolase (EC 3.6.1.65)
99	5'-methylthioadenosine nucleosidase (EC 3.2.2.16)
100	6,7-dimethyl-8-ribityllumazine synthase (EC 2.5.1.78)
101	6-phosphogluconolactonase (EC 3.1.1.31)
102	6-phospho-3-hexuloisomerase (EC 5.3.1.27)
103	7,8-didemethyl-8-hydroxy-5-deazariboflavin synthase subunit 1
104	7,8-didemethyl-8-hydroxy-5-deazariboflavin synthase subunit 2
105	7-carboxy-7-deazaguanine synthase (EC 4.3.99.3)
106	7-cyano-7-deazaguanine synthase (EC 6.3.4.20)
107	8-amino-7-oxononanoate synthase (EC 2.3.1.47)
108	ABC transporter, ATP-binding protein (cluster 15, trp?)
109	ABC transporter, ATP-binding protein (cluster 12, methionine/phosphonates)
110	ABC transporter, ATP-binding protein (cluster 13, osmolytes)
111	ABC transporter involved in cytochrome c biogenesis, CcmB subunit
112	ABC transporter involved in cytochrome c biogenesis, ATPase component CcmA
113	ABC transporter, permease protein (cluster 15, trp?)
114	ABC transporter, permease protein (cluster 13, osmolytes)
115	ABC transporter, permease protein (cluster 12, methionine/phosphonates)
116	ABC transporter, substrate-binding protein (cluster 13, osmolytes)
117	ABC-type hemin transport system, ATPase component
118	Acetyl-coenzyme A carboxyl transferase alpha chain (EC 6.4.1.2)
119	Acetyl-coenzyme A carboxyl transferase beta chain (EC 6.4.1.2)
120	Acetoin dehydrogenase E1 component alpha-subunit (EC 2.3.1.190)
121	Acetoin dehydrogenase E1 component beta-subunit (EC 2.3.1.190)
122	Acyl-ACP:1-acyl-sn-glycerol-3-phosphate acyltransferase (EC 2.3.1.n4)
123	Acyl-[acyl-carrier-protein]--UDP-N-acetylglucosamine O-acyltransferase (EC 2.3.1.129)
124	Acyl carrier protein phosphodiesterase (EC 3.1.4.14)
125	Acyl-coenzyme A thioesterase PaaD (Pse.pu.) (E. coli PaaI)
126	Adenosylmethionine-8-amino-7-oxononanoate aminotransferase (EC 2.6.1.62)
127	Adenylate kinase (EC 2.7.4.3)
128	Adenosylcobinamide kinase (EC 2.7.1.156)
129	Adenylosuccinate lyase (EC 4.3.2.2)
130	Adenosine (5')-pentaphospho-(5'')-adenosine pyrophosphohydrolase (EC 3.6.1.-)
131	Adenosylcobinamide-phosphate guanylyltransferase (EC 2.7.7.62)
132	Adenosylcobinamide-phosphate synthase (EC 6.3.1.10)
133	Adenylylsulfate reductase alpha-subunit (EC 1.8.99.2)
134	Adenylylsulfate reductase beta-subunit (EC 1.8.99.2)
135	Adenylyl-sulfate reductase [thioredoxin] (EC 1.8.4.10)
136	Adenylosuccinate synthetase (EC 6.3.4.4)
137	ADP compounds hydrolase NudE (EC 3.6.1.-)
138	Aerobic carbon monoxide dehydrogenase (quinone), medium chain (EC 1.2.5.3)
139	Aerobic carbon monoxide dehydrogenase (quinone), small chain (EC 1.2.5.3)
140	Aerobic cobaltochelatase CobN subunit (EC 6.6.1.2)
141	Aerobic cobaltochelatase CobS subunit (EC 6.6.1.2)
142	Aerobic cobaltochelatase CobT subunit (EC 6.6.1.2)
143	Aerotolerance protein BatA
144	Aerotolerance protein BatB
145	Aerotolerance protein BatC
146	Aerotolerance protein BatD
147	Alanyl-tRNA synthetase (EC 6.1.1.7)
148	Alkanesulfonate ABC transporter ATP-binding protein SsuB
149	Alkanesulfonate ABC transporter permease protein SsuC
150	Alkanesulfonate ABC transporter substrate-binding protein SsuA
151	Allophanate hydrolase 2 subunit 1 (EC 3.5.1.54)
152	Allophanate hydrolase 2 subunit 2 (EC 3.5.1.54)
153	Alpha-D-ribose 1-methylphosphonate 5-phosphate C-P lyase (EC 4.7.1.1)
154	Alpha-D-ribose 1-methylphosphonate 5-triphosphate diphosphatase (EC 3.6.1.63)
155	Alpha-D-ribose 1-methylphosphonate 5-triphosphate synthase subunit PhnL (EC 2.7.8.37)
156	Alpha-D-ribose 1-methylphosphonate 5-triphosphate synthase subunit PhnI (EC 2.7.8.37)
157	Alpha-D-ribose 1-methylphosphonate 5-triphosphate synthase subunit PhnH (EC 2.7.8.37)
158	Alpha-D-ribose 1-methylphosphonate 5-triphosphate synthase subunit PhnG (EC 2.7.8.37)
159	Amidophosphoribosyltransferase (EC 2.4.2.14)
160	Aminomethyltransferase (glycine cleavage system T protein) (EC 2.1.2.10)
161	Amino acid-binding ACT
162	Aminodeoxyfutalosine synthase (EC 2.5.1.120)
163	AMP nucleosidase (EC 3.2.2.4)
164	Anthranilate phosphoribosyltransferase (EC 2.4.2.18)
165	Anthranilate synthase, amidotransferase component (EC 4.1.3.27)
166	Anthranilate synthase, aminase component (EC 4.1.3.27)
167	Antiholin-like protein LrgA
168	Anti-sigma F factor antagonist
169	ApaG protein
170	Archease
171	Archaetidylinositol phosphate synthase (EC 2.7.8.39)
172	Arginine exporter protein ArgO
173	Argininosuccinate lyase (EC 4.3.2.1)
174	Argininosuccinate synthase (EC 6.3.4.5)
175	Arginyl-tRNA--protein transferase (EC 2.3.2.8)
176	Arginyl-tRNA synthetase (EC 6.1.1.19)
177	Arogenate dehydrogenase (EC 1.3.1.43)
178	Asp-X dipeptidase
179	Aspartate--ammonia ligase (EC 6.3.1.1)
180	Aspartate carbamoyltransferase (EC 2.1.3.2)
181	Aspartate carbamoyltransferase regulatory chain (PyrI)
182	Aspartyl-tRNA(Asn) amidotransferase subunit C (EC 6.3.5.6)
183	Aspartyl-tRNA(Asn) amidotransferase subunit A (EC 6.3.5.6)
184	Aspartyl-tRNA(Asn) amidotransferase subunit B (EC 6.3.5.6)
185	Aspartyl-tRNA synthetase (EC 6.1.1.12)
186	Aspartyl-tRNA(Asn) synthetase (EC 6.1.1.23)
187	ATP-dependent 23S rRNA helicase DbpA
188	ATP-dependent, 3'-5' DNA helicase with strand annealing activity
189	ATP-dependent Clp protease adaptor protein ClpS
190	ATP-dependent DNA helicase rep (EC 3.6.1.-)
191	ATP-dependent helicase DinG/Rad3
192	ATP-dependent helicase/nuclease AddAB, subunit A
193	ATP-dependent helicase/nuclease AddAB, subunit B
194	ATP-dependent hsl protease ATP-binding subunit HslU
195	ATP-dependent protease subunit HslV (EC 3.4.25.2)
196	ATP-dependent RNA helicase RhlB (EC 3.6.4.13)
197	ATP-dependent RNA helicase SrmB
198	ATP phosphoribosyltransferase => HisGl (EC 2.4.2.17)
199	ATP phosphoribosyltransferase => HisGs (EC 2.4.2.17)
200	ATP phosphoribosyltransferase regulatory subunit (EC 2.4.2.17)
201	ATP synthase alpha chain (EC 3.6.3.14)
202	ATP synthase beta chain (EC 3.6.3.14)
203	ATP synthase delta chain (EC 3.6.3.14)
204	ATP synthase epsilon chain (EC 3.6.3.14)
205	ATP synthase F0 sector subunit a (EC 3.6.3.14)
206	ATP synthase F0 sector subunit c (EC 3.6.3.14)
207	ATP synthase F0 sector subunit b (EC 3.6.3.14)
208	ATP synthase F0 sector subunit b' (EC 3.6.3.14)
209	ATP synthase gamma chain (EC 3.6.3.14)
210	ATPase component BioM of energizing module of biotin ECF transporter
211	ATPase required for both assembly of type IV secretion complex and secretion of T-DNA complex, VirB11
212	ATPase required for both assembly of type IV secretion complex and secretion of T-DNA complex, VirB4
213	Autoinducer-2 production protein LuxS
214	Autolysis histidine kinase LytS
215	Autolysis response regulater LytR
216	Bacterioferritin-associated ferredoxin
217	Bacterial ribosome SSU maturation protein RimP
218	BarA-associated response regulator UvrY (= GacA = SirA)
219	Betaine aldehyde dehydrogenase (EC 1.2.1.8)
220	Biotin carboxyl carrier protein => methylmalonyl-CoA decarboxylase
221	Bis-ABC ATPase SPy1206
222	Bis(5'-nucleosyl)-tetraphosphatase (Ap4A) (Asymmetrical) (EC 3.6.1.17)
223	Bis(5'-nucleosyl)-tetraphosphatase, symmetrical (EC 3.6.1.41)
224	Branched-chain acyl-CoA dehydrogenase (EC 1.3.99.12)
225	Branched-chain acyl kinase (EC 2.7.2.-)
226	Branched-chain alpha-keto acid dehydrogenase, E1 component, beta subunit (EC 1.2.4.4)
227	Branched-chain alpha-keto acid dehydrogenase, E1 component, alpha subunit (EC 1.2.4.4)
228	Carboxynorspermidine decarboxylase (EC 4.1.1.96)
229	Carbamoyl-phosphate synthase large chain (EC 6.3.5.5)
230	Carbamoyl-phosphate synthase small chain (EC 6.3.5.5)
231	Carboxy-S-adenosyl-L-methionine synthase
232	Carbon storage regulator
233	Carboxynorspermidine synthase (EC 1.5.1.43)
234	Catabolite control protein A
235	CCA tRNA nucleotidyltransferase (EC 2.7.7.72)
236	CDP-diacylglycerol--glycerol-3-phosphate 3-phosphatidyltransferase (EC 2.7.8.5)
237	Cell-division-associated, ABC-transporter-like signaling protein FtsX
238	Cell-division-associated, ABC-transporter-like signaling protein FtsE
239	Cell division coordinator CpoB
240	Cell division integral membrane protein, YggT and half-length relatives
241	Cell division protein BolA
242	Cell division protein DivIC (FtsB), stabilizes FtsL against RasP cleavage
243	Cell division protein FtsA
244	Cell division protein FtsI [Peptidoglycan synthetase] (EC 2.4.1.129)
245	Cell division protein FtsL
246	Cell division protein FtsQ
247	Cell division protein ZapD
248	Cell division protein ZapE
249	Cell division protein ZipA
250	Cell division topological specificity factor MinE
251	Cell division trigger factor (EC 5.2.1.8)
252	Cell envelope-associated transcriptional attenuator LytR-CpsA-Psr, subfamily M
253	Chaperone protein HscA
254	Chaperone protein HscB
255	Chemotaxis response - phosphatase CheZ
256	ChlD component of cobalt chelatase involved in B12 biosynthesis
257	ChlI component of cobalt chelatase involved in B12 biosynthesis
258	Choline dehydrogenase (EC 1.1.99.1)
259	Chorismate dehydratase (EC 4.2.1.151)
260	Chorismate mutase II (EC 5.4.99.5)
261	Chorismate--pyruvate lyase (EC 4.1.3.40)
262	Chorismate synthase (EC 4.2.3.5)
263	Chromosomal replication initiator protein DnaA
264	ClpXP protease specificity-enhancing factor SspBalpha
265	Cobalamin biosynthesis protein BluB
266	Cobalt ECF transporter, additional substrate-binding protein CbiN
267	Cobalt ECF transporter, ATPase component of energizing module CbiO
268	Cobalt ECF transporter, substrate-binding protein CbiM
269	Cobalt ECF transporter, transmembrane component of energizing module CbiQ
270	Cobalt-precorrin-2 C(20)-methyltransferase (EC 2.1.1.151)
271	Cobalt-precorrin-3 C(17)-methyltransferase (EC 2.1.1.272)
272	Cobalt-precorrin-4 C(11)-methyltransferase (EC 2.1.1.271)
273	Cobalt-precorrin 5A hydrolase (EC 3.7.1.12)
274	Cobalt-precorrin-5B (C1)-methyltransferase (EC 2.1.1.195)
275	Cobalt-precorrin-6A reductase (EC 1.3.1.106)
276	Cobalt-precorrin-6B C15-methyltransferase [decarboxylating] (EC 2.1.1.196)
277	Cobalt-precorrin-7 (C5)-methyltransferase (EC 2.1.1.289)
278	Cobalt-precorrin-8 methylmutase (EC 5.4.99.60)
279	Cobalamin synthase (EC 2.7.8.26)
280	CobW GTPase involved in cobalt insertion for B12 biosynthesis
281	Cobyrinic acid a,c-diamide synthetase (EC 6.3.5.11)
282	Cobyric acid synthase (EC 6.3.5.10)
283	Coenzyme F420-0:L-glutamate ligase (EC 6.3.2.31)
284	Cold shock protein of CSP family => CspD (naming convention as in E.coli)
285	ComF operon protein A, DNA transporter ATPase
286	Copper sensory histidine kinase CpxA
287	Copper-sensing two-component system response regulator CpxR
288	Copper/silver efflux RND transporter, transmembrane protein CusA
289	Copper/silver efflux RND transporter, membrane fusion protein CusB
290	Copper/silver efflux RND transporter, outer membrane protein CusC
291	Coproheme decarboxylase HemQ (no EC)
292	Coproporphyrin ferrochelatase (EC 4.99.1.9)
293	Coproporphyrinogen III oxidase, aerobic (EC 1.3.3.3)
294	Crossover junction endodeoxyribonuclease RuvC (EC 3.1.22.4)
295	CTP synthase (EC 6.3.4.2)
296	Cyclic AMP receptor protein
297	Cyclohexadienyl dehydrogenase (EC 1.3.1.43) (EC 1.3.1.12)
298	Cyclic dehypoxanthine futalosine synthase (EC 1.21.98.1)
299	Cyclic-di-AMP phosphodiesterase GdpP
300	Cyclic pyranopterin monophosphate synthase (EC 4.6.1.17)
301	Cys regulon transcriptional activator CysB
302	Cysteine desulfurase, associated with tRNA 4-thiouridine synthase (EC 2.8.1.7)
303	Cysteine desulfurase => IscS (EC 2.8.1.7)
304	Cysteine desulfurase => SufS (EC 2.8.1.7)
305	Cysteinyl-tRNA synthetase (EC 6.1.1.16)
306	Cytochrome c heme lyase subunit CcmH
307	Cytochrome c heme lyase subunit CcmL
308	Cytochrome c heme lyase subunit CcmF
309	Cytochrome c oxidase polypeptide IV (EC 1.9.3.1)
310	Cytochrome c oxidase (cbb3-type) subunit CcoN (EC 1.9.3.1)
311	Cytochrome c oxidase (cbb3-type) subunit CcoO (EC 1.9.3.1)
312	Cytochrome c oxidase (cbb3-type) subunit CcoP (EC 1.9.3.1)
313	Cytochrome c-type biogenesis protein CcmG/DsbE, thiol:disulfide oxidoreductase
314	Cytochrome c-type biogenesis protein CcmE, heme chaperone
315	Cytochrome c-type biogenesis protein CcmD, interacts with CcmCE
316	Cytochrome c-type biogenesis protein CcsA/ResC
317	Cytochrome c-type biogenesis protein Ccs1/ResB
318	Cytochrome c-type protein NapC
319	Cytochrome d ubiquinol oxidase subunit II (EC 1.10.3.-)
320	Cytochrome d ubiquinol oxidase subunit I (EC 1.10.3.-)
321	Cytochrome O ubiquinol oxidase subunit IV (EC 1.10.3.-)
322	Cytochrome O ubiquinol oxidase subunit III (EC 1.10.3.-)
323	Cytochrome O ubiquinol oxidase subunit I (EC 1.10.3.-)
324	Cytochrome O ubiquinol oxidase subunit II (EC 1.10.3.-)
325	Cytochrome oxidase biogenesis protein Surf1, facilitates heme A insertion
326	Cytochrome oxidase biogenesis protein Cox11-CtaG, copper delivery to Cox1
327	Cytoskeleton protein RodZ
328	D-arabino-3-hexulose 6-phosphate formaldehyde-lyase (EC 4.1.2.43)
329	D-arabinose-5-phosphate isomerase (EC 5.3.1.13)
330	D-glycero-beta-D-manno-heptose 1-phosphate adenylyltransferase (EC 2.7.7.70)
331	D-glycero-beta-D-manno-heptose-7-phosphate kinase (EC 2.7.1.167)
332	D-Lactate dehydrogenase, cytochrome c-dependent (EC 1.1.2.4)
333	D-ribose pyranase (EC 5.4.99.62)
334	D-xylose ABC transporter, ATP-binding protein XylG
335	D-xylose ABC transporter, permease protein XylH
336	D-xylose ABC transporter, substrate-binding protein XylF
337	Decaprenyl diphosphate synthase (EC 2.5.1.91)
338	Demethylmenaquinone methyltransferase (EC 2.1.1.163)
339	Deoxyguanosine kinase (EC 2.7.1.113)
340	Deoxyadenosine kinase (EC 2.7.1.76)
341	Deoxyhypusine synthase (EC 2.5.1.46)
342	Deoxycytidine triphosphate deaminase (dUMP-forming) (EC 3.5.4.30)
343	Dephospho-CoA kinase (EC 2.7.1.24)
344	Dethiobiotin synthase BioD (EC 6.3.3.3)
345	DHA-specific IIA component
346	Diadenylate cyclase spyDAC
347	Diadenosine hexaphosphate (Ap6A) hydrolase
348	Diaminohydroxyphosphoribosylaminopyrimidine deaminase (EC 3.5.4.26)
349	Diaminopimelate decarboxylase and/or diaminopimelate epimerase leader peptide
350	Dihydrolipoamide acyltransferase component of branched-chain alpha-keto acid dehydrogenase complex (EC 2.3.1.168)
351	Dihydroorotate dehydrogenase (quinone) (EC 1.3.5.2)
352	Dihydrolipoamide dehydrogenase of 2-oxoglutarate dehydrogenase (EC 1.8.1.4)
353	Dihydrolipoamide dehydrogenase of branched-chain alpha-keto acid dehydrogenase (EC 1.8.1.4)
354	Dihydroorotate dehydrogenase (NAD(+)), catalytic subunit (EC 1.3.1.14)
355	Dihydroorotate dehydrogenase (NAD(+)), electron transfer subunit (EC 1.3.1.14)
356	Dihydrolipoamide succinyltransferase component (E2) of 2-oxoglutarate dehydrogenase complex (EC 2.3.1.61)
357	Dihydrofolate synthase (EC 6.3.2.12)
358	Dihydropteroate synthase (EC 2.5.1.15)
359	Dihydroneopterin triphosphate pyrophosphohydrolase type 2
360	Diphosphomevalonate decarboxylase (EC 4.1.1.33)
361	DNA-binding protein Fis
362	DNA-binding protein HU-alpha
363	DNA-binding protein SpoVG
364	DNA-directed RNA polymerase alpha subunit (EC 2.7.7.6)
365	DNA-directed RNA polymerase beta' subunit (EC 2.7.7.6)
366	DNA-directed RNA polymerase beta subunit (EC 2.7.7.6)
367	DNA-directed RNA polymerase omega subunit (EC 2.7.7.6)
368	DNA gyrase inhibitor YacG
369	DNA gyrase subunit A (EC 5.99.1.3)
370	DNA gyrase subunit B (EC 5.99.1.3)
371	DNA integrity scanning protein DisA
372	DNA ligase (NAD(+)) (EC 6.5.1.2)
373	DNA mismatch repair protein MutL
374	DNA mismatch repair protein MutS
375	DNA polymerase II (EC 2.7.7.7)
376	DNA polymerase III beta subunit (EC 2.7.7.7)
377	DNA polymerase III chi subunit (EC 2.7.7.7)
378	DNA polymerase III delta subunit (EC 2.7.7.7)
379	DNA polymerase III polC-type (EC 2.7.7.7)
380	DNA polymerase III subunits gamma and tau (EC 2.7.7.7)
381	DNA primase DnaG
382	DNA recombination-dependent growth factor RdgC
383	DNA recombination and repair protein RecF
384	DNA recombination and repair protein RecO
385	DNA repair protein RadA
386	DNA repair protein RecN
387	DNA topoisomerase I (EC 5.99.1.2)
388	DNA topoisomerase IV subunit A (EC 5.99.1.3)
389	DNA topoisomerase IV subunit B (EC 5.99.1.3)
390	DnaA inactivator Hda (shorter homolog of DnaA)
391	DnaJ-like protein DjlA
392	Efflux ABC transporter for glutathione/L-cysteine, essential for assembly of bd-type respiratory oxidases => CydD subunit
393	Efflux ABC transporter for glutathione/L-cysteine, essential for assembly of bd-type respiratory oxidases => CydC subunit
394	Efflux ABC transporter, permease/ATP-binding protein mlr7818
395	Efflux ABC transporter, permease/ATP-binding protein MdlA
396	Efflux ABC transporter, permease/ATP-binding protein MdlB
397	Electron transport complex protein RnfC
398	Electron transport complex protein RnfD
399	Electron transport complex protein RnfG
400	Electron transfer flavoprotein, alpha subunit
401	Electron transfer flavoprotein, beta subunit
402	Electron transfer flavoprotein-ubiquinone oxidoreductase (EC 1.5.5.1)
403	Elongation factor P-like protein
404	Endonuclease Q, cleaves 5' to damaged DNA bases
405	Endonuclease VIII
406	Energy-dependent translational throttle protein EttA
407	Enoyl-[acyl-carrier-protein] reductase [FMN, NADH], FabK => refractory to triclosan (EC 1.3.1.9)
408	Enoyl-CoA hydratase => degradation of branched-chain amino acids and alpha-keto acids (EC 4.2.1.17)
409	Enoyl-CoA hydratase [fadN-fadA-fadE operon] (EC 4.2.1.17)
410	Enoyl-CoA hydratase [isoleucine degradation] (EC 4.2.1.17)
411	Error-prone, lesion bypass DNA polymerase V (UmuC)
412	Error-prone repair protein UmuD (EC 3.4.21.-)
413	Erythronate-4-phosphate dehydrogenase (EC 1.1.1.290)
414	Ethanolamine ammonia-lyase heavy chain (EC 4.3.1.7)
415	Ethanolamine ammonia-lyase light chain (EC 4.3.1.7)
416	Ethanolamine permease
417	Excinuclease ABC subunit A
418	Excinuclease ABC subunit B
419	Excinuclease ABC subunit C
420	Exodeoxyribonuclease I (EC 3.1.11.1)
421	Exodeoxyribonuclease V alpha chain (EC 3.1.11.5)
422	Exodeoxyribonuclease V beta chain (EC 3.1.11.5)
423	Exodeoxyribonuclease V gamma chain (EC 3.1.11.5)
424	Exodeoxyribonuclease VII large subunit (EC 3.1.11.6)
425	Exodeoxyribonuclease VII small subunit (EC 3.1.11.6)
426	Exoribonuclease II (EC 3.1.13.1)
427	F420-1:L-glutamate ligase (EC 6.3.2.34)
428	FAD-dependent cmnm(5)s(2)U34 oxidoreductase
429	FAD:protein FMN transferase, NqrBC-associated (EC 2.7.1.180)
430	(2E,6E)-farnesyl diphosphate synthase (EC 2.5.1.10)
431	[FeFe]-hydrogenase maturation protein HydF
432	[FeFe]-hydrogenase maturation protein HydG
433	[FeFe]-hydrogenase maturation protein HydE
434	Ferrous iron transport permease EfeU
435	Ferrous iron transport peroxidase EfeB
436	Ferrochelatase, protoheme ferro-lyase (EC 4.99.1.1)
437	Ferredoxin--sulfite reductase (EC 1.8.7.1)
438	Ferredoxin-type protein NapG (periplasmic nitrate reductase)
439	FIG017823: ATPase, MoxR family
440	FIG022199: FAD-binding protein
441	FIG006285: ICC-like protein phosphoesterase
442	FIG009886: phosphoesterase
443	FIG00814129: Possible chaperone
444	FIG005080: Possible exported protein
445	FIG004853: possible toxin to DivIC
446	FIG001341: Probable Fe(2+)-trafficking protein YggX
447	FIG01269488: protein, clustered with ribosomal protein L32p
448	FIG003620: Proteophosphoglycan precursor (Fragment)
449	FIG002473: Protein YcaR in KDO2-Lipid A biosynthesis cluster
450	FIG005121: SAM-dependent methyltransferase (EC 2.1.1.-)
451	FIG006789: Stage V sporulation protein
452	FIG001621: Zinc protease
453	FIG143263: Glycosyl transferase
454	FIG137887: membrane protein related to purine degradation
455	FIG139598: Potential ribosomal protein
456	FKBP-type peptidyl-prolyl cis-trans isomerase SlpA (EC 5.2.1.8)
457	Flagellar assembly factor FliW
458	Flagellar assembly protein FliH
459	Flagellar basal body-associated protein FliL
460	Flagellar basal-body P-ring formation protein FlgA
461	Flagellar basal-body rod modification protein FlgD
462	Flagellar basal-body rod protein FlgC
463	Flagellar basal-body rod protein FlgB
464	Flagellar basal-body rod protein FlgG
465	Flagellar basal-body rod protein FlgF
466	Flagellar biosynthesis protein FlgN
467	Flagellar biosynthesis protein FlhA
468	Flagellar biosynthesis protein FlhB
469	Flagellar biosynthesis protein FlhF
470	Flagellar biosynthesis protein FliO
471	Flagellar biosynthesis protein FliP
472	Flagellar biosynthesis protein FliQ
473	Flagellar biosynthesis protein FliR
474	Flagellar biosynthesis protein FliS
475	Flagellar cap protein FliD
476	Flagellar hook-associated protein FlgL
477	Flagellar hook-associated protein FlgK
478	Flagellar hook-basal body complex protein FliE
479	Flagellar hook protein FlgE
480	Flagellar L-ring protein FlgH
481	Flagellar M-ring protein FliF
482	Flagellar motor switch protein FliN
483	Flagellar motor switch protein FliM
484	Flagellar motor switch protein FliG
485	Flagellar P-ring protein FlgI
486	Flagellar protein FlaG
487	Flagellar protein FlbD
488	Flagellar protein FliJ
489	Flagellum-specific ATP synthase FliI
490	Flagellar synthesis regulator FleN
491	Flavodoxin 2
492	Flavin prenyltransferase UbiX (EC 2.5.1.129)
493	Flp pilus assembly protein TadB
494	FMN adenylyltransferase (EC 2.7.7.2)
495	FMNH2-dependent alkanesulfonate monooxygenase (EC 1.14.14.5)
496	Folylpolyglutamate synthase (EC 6.3.2.17)
497	Formiminoglutamase (EC 3.5.3.8)
498	Formate dehydrogenase formation protein FdhE
499	Formate dehydrogenase O alpha subunit (EC 1.17.1.9)
500	Formate dehydrogenase O beta subunit (EC 1.17.1.9)
501	Formate dehydrogenase O gamma subunit (EC 1.17.1.9)
502	Formiminoglutamic iminohydrolase (EC 3.5.3.13)
503	Frataxin homolog CyaY, facilitates Fe-S cluster assembly, interacts with IscS
504	Fructose-6-phosphate phosphoketolase (EC 4.1.2.22)
505	FtsI-like cell elongation transpeptidase
506	FtsW-like cell division membrane protein CA_C0505
507	Fumarylacetoacetase (EC 3.7.1.2)
508	Fumarate hydratase class I (EC 4.2.1.2)
509	Fumarate hydratase class I, aerobic (EC 4.2.1.2)
510	Fumarate hydratase class I, alpha region (EC 4.2.1.2)
511	Fumarate hydratase class I, beta region (EC 4.2.1.2)
512	Fumarate reductase flavoprotein subunit (EC 1.3.5.4)
513	Fumarate reductase iron-sulfur protein (EC 1.3.5.4)
514	Gamma-glutamyl phosphate reductase (EC 1.2.1.41)
515	General secretion pathway protein H
516	General secretion pathway protein J
517	General secretion pathway protein C
518	General secretion pathway protein N
519	General secretion pathway protein M
520	General secretion pathway protein L
521	General secretion pathway protein K
522	General secretion pathway protein I
523	Gliding motility-associated ABC transporter substrate-binding protein GldG
524	Gliding motility-associated ABC transporter permease protein GldF
525	Gliding motility-associated ABC transporter ATP-binding protein GldA
526	Glucosamine-1-phosphate N-acetyltransferase (EC 2.3.1.157)
527	Glucosaminyl-malate:cysteine ligase
528	Glutamate-1-semialdehyde 2,1-aminomutase (EC 5.4.3.8)
529	Glutamate 5-kinase (EC 2.7.2.11)
530	Glutamate-ammonia-ligase adenylyltransferase (EC 2.7.7.42)
531	Glutamate/aspartate ABC transporter, ATP-binding protein GltL (TC 3.A.1.3.4)
532	Glutamate/aspartate ABC transporter, permease protein GltJ (TC 3.A.1.3.4)
533	Glutamate/aspartate ABC transporter, permease protein GltK (TC 3.A.1.3.4)
534	Glutamate/aspartate ABC transporter, substrate-binding protein GltI (TC 3.A.1.3.4)
535	Glutamate--cysteine ligase (EC 6.3.2.2)
536	Glutaredoxin-like protein NrdH, required for reduction of Ribonucleotide reductase class Ib
537	Glutamate N-acetyltransferase (EC 2.3.1.35)
538	Glutathione reductase (EC 1.8.1.7)
539	Glutathione-regulated potassium-efflux system protein KefB
540	Glutathione S-transferase, zeta (EC 2.5.1.18)
541	Glutathione synthetase (EC 6.3.2.3)
542	Glutamine synthetase adenylyl-L-tyrosine phosphorylase (EC 2.7.7.89)
543	Glutamyl-tRNA(Gln) amidotransferase subunit C (EC 6.3.5.7)
544	Glutamyl-tRNA(Gln) amidotransferase subunit A (EC 6.3.5.7)
545	Glutamyl-tRNA(Gln) amidotransferase subunit B (EC 6.3.5.7)
546	Glutamyl-tRNA reductase (EC 1.2.1.70)
547	Glutaminyl-tRNA synthetase (EC 6.1.1.18)
548	Glutamyl-tRNA synthetase (EC 6.1.1.17)
549	Glutamyl-tRNA(Gln) synthetase (EC 6.1.1.24)
550	Gly-tRNA(Ala) deacylase
551	Glycerol-1-phosphate dehydrogenase [NAD(P)+] (EC 1.1.1.261)
552	Glycerol-3-phosphate acyltransferase (EC 2.3.1.15)
553	Glycine betaine ABC transport system, ATP-binding protein OpuAA (EC 3.6.3.32)
554	Glycine betaine ABC transport system, glycine betaine-binding protein OpuAC
555	Glycine betaine ABC transport system, permease protein OpuAB
556	Glycine betaine/L-proline transport ATP-binding protein ProV (TC 3.A.1.12.1)
557	Glycine betaine/L-proline transport substrate-binding protein ProX (TC 3.A.1.12.1)
558	Glycine betaine/L-proline transport system permease protein ProW (TC 3.A.1.12.1)
559	Glycogen biosynthesis protein GlgD, glucose-1-phosphate adenylyltransferase family
560	Glycogen branching enzyme, GH-57-type, archaeal (EC 2.4.1.18)
561	Glycine dehydrogenase [decarboxylating] (glycine cleavage system P protein) (EC 1.4.4.2)
562	Glycine dehydrogenase [decarboxylating] (glycine cleavage system P1 protein) (EC 1.4.4.2)
563	Glycine dehydrogenase [decarboxylating] (glycine cleavage system P2 protein) (EC 1.4.4.2)
564	Glycolate dehydrogenase, FAD-binding subunit GlcE (EC 1.1.99.14)
565	Glycolate dehydrogenase, iron-sulfur subunit GlcF (EC 1.1.99.14)
566	Glycyl-tRNA synthetase (EC 6.1.1.14)
567	Glycyl-tRNA synthetase alpha chain (EC 6.1.1.14)
568	Glycyl-tRNA synthetase beta chain (EC 6.1.1.14)
569	GMP reductase (EC 1.7.1.7)
570	GMP synthase [glutamine-hydrolyzing], amidotransferase subunit (EC 6.3.5.2)
571	GMP synthase [glutamine-hydrolyzing], ATP pyrophosphatase subunit (EC 6.3.5.2)
572	GTP-binding and nucleic acid-binding protein YchF
573	GTP-binding protein EngA
574	GTP-binding protein EngB
575	GTP-binding protein Era
576	GTP-binding protein Obg
577	GTP-binding protein TypA/BipA
578	GTP-binding protein YqeH, required for biogenesis of 30S ribosome subunit
579	GTP pyrophosphokinase, (p)ppGpp synthetase I (EC 2.7.6.5)
580	GTP pyrophosphokinase, (p)ppGpp synthetase II (EC 2.7.6.5)
581	GTP-sensing transcriptional pleiotropic repressor CodY
582	Guanosine-3',5'-bis(diphosphate) 3'-pyrophosphohydrolase (EC 3.1.7.2)
583	Guanylate kinase (EC 2.7.4.8)
584	Heat-inducible transcription repressor HrcA
585	Heat shock protein GrpE
586	Helicase PriA essential for oriC/DnaA-independent DNA replication
587	Heme O synthase, protoheme IX farnesyltransferase COX10-CtaB (EC 2.5.1.-)
588	Heme A synthase, cytochrome oxidase biogenesis protein Cox15-CtaA
589	Hemin ABC transporter, permease protein
590	HemX protein, negative effector of steady-state concentration of glutamyl-tRNA reductase
591	Heptaprenyl diphosphate synthase component II (EC 2.5.1.30)
592	Heptaprenyl diphosphate synthase component I (EC 2.5.1.30)
593	HesA/MoeB/ThiF family protein => sulfur transfer pathway protein CsdL
594	HflC protein
595	HflK protein
596	Histidinol dehydrogenase (EC 1.1.1.23)
597	Histidyl-tRNA synthetase (EC 6.1.1.21)
598	Histidine utilization repressor
599	Holliday junction ATP-dependent DNA helicase RuvA (EC 3.6.4.12)
600	Holliday junction ATP-dependent DNA helicase RuvB (EC 3.6.4.12)
601	Homogentisate 1,2-dioxygenase (EC 1.13.11.5)
602	Homocitrate synthase (EC 2.3.3.14)
603	HPr kinase/phosphorylase
604	HspR, transcriptional repressor of DnaK operon
605	Hydroxymethylglutaryl-CoA lyase (EC 4.1.3.4)
606	Hydroxymethylglutaryl-CoA reductase (EC 1.1.1.34)
607	Hydroxymethylglutaryl-CoA synthase (EC 2.3.3.10)
608	Hydrolase (HAD superfamily), YqeK
609	Imidazolonepropionase (EC 3.5.2.7)
610	Imidazole glycerol phosphate synthase cyclase subunit (EC 4.1.3.-)
611	Imidazole glycerol phosphate synthase amidotransferase subunit HisH
612	Imidazoleglycerol-phosphate dehydratase (EC 4.2.1.19)
613	IMP cyclohydrolase (EC 3.5.4.10)
614	Indole-3-glycerol phosphate synthase (EC 4.1.1.48)
615	Indolepyruvate oxidoreductase subunit IorA (EC 1.2.7.8)
616	Indolepyruvate oxidoreductase subunit IorB (EC 1.2.7.8)
617	Inner membrane component of TAM transport system
618	Inner membrane protein forms channel for type IV secretion of T-DNA complex, VirB8
619	Inner membrane protein translocase and chaperone YidC, short form OxaI-like
620	Inner membrane protein translocase and chaperone YidC, long form
621	Inner membrane protein of type IV secretion of T-DNA complex, VirB6
622	Inner membrane protein of type IV secretion of T-DNA complex, TonB-like, VirB10
623	Inosine-5'-monophosphate dehydrogenase (EC 1.1.1.205)
624	Inosine/xanthosine triphosphatase (EC 3.6.1.-)
625	Integration host factor alpha subunit
626	Intramembrane protease RasP/YluC, implicated in cell division based on FtsL cleavage
627	Iron-dependent repressor IdeR/DtxR
628	Iron-sulfur cluster assembly scaffold protein IscU
629	Iron-sulfur cluster assembly ATPase protein SufC
630	Iron-sulfur cluster assembly protein SufD
631	Iron-sulfur cluster assembly protein SufB
632	Iron-sulfur cluster assembly iron binding protein SufA
633	Iron-sulfur cluster assembly iron binding protein IscA
634	Iron-sulfur cluster insertion protein ErpA
635	Iron-sulfur cluster regulator SufR
636	Isoaspartyl aminopeptidase (EC 3.4.19.5)
637	Isocitrate dehydrogenase phosphatase /kinase (EC 3.1.3.-) (EC 2.7.11.5)
638	Isochorismate synthase (EC 5.4.4.2)
639	Isoleucyl-tRNA synthetase (EC 6.1.1.5)
640	Isopentenyl-diphosphate delta-isomerase, FMN-dependent (EC 5.3.3.2)
641	Isovaleryl-CoA dehydrogenase (EC 1.3.8.4)
642	K(+)/H(+) antiporter NhaP2
643	L-alanine:glyoxylate aminotransferase (EC 2.6.1.44)
644	L-arabinose ABC transporter, ATP-binding protein AraG
645	L-arabinose ABC transporter, permease protein AraH
646	L-arabinose ABC transporter, substrate-binding protein AraF
647	L-arabinose isomerase (EC 5.3.1.4)
648	L-aspartate oxidase (EC 1.4.3.16)
649	L,L-diaminopimelate aminotransferase (EC 2.6.1.83)
650	L-rhamnose isomerase (EC 5.3.1.14)
651	L-serine dehydratase, alpha subunit (EC 4.3.1.17)
652	L-serine dehydratase, beta subunit (EC 4.3.1.17)
653	L-seryl-tRNA(Sec) selenium transferase (EC 2.9.1.1)
654	L-threonine 3-O-phosphate decarboxylase (EC 4.1.1.81)
655	Lactyl (2) diphospho-(5')guanosine:7,8-didemethyl-8-hydroxy-5-deazariboflavin 2-phospho-L-lactate transferase (EC 2.7.8.28)
656	Lactam utilization protein LamB
657	Late competence protein ComEA, DNA receptor
658	Leader peptidase (prepilin peptidase) (EC 3.4.23.43)
659	Leucyl/phenylalanyl-tRNA--protein transferase (EC 2.3.2.6)
660	Leucyl-tRNA synthetase (EC 6.1.1.4)
661	Lipid-A-disaccharide synthase (EC 2.4.1.182)
662	Lipopolysaccharide ABC transporter, ATP-binding protein LptB
663	Lipopolysaccharide assembly protein LapB
664	Lipopolysaccharide export system permease protein LptG
665	Lipopolysaccharide export system permease protein LptF
666	Lipopolysaccharide export system protein LptC
667	Lipopolysaccharide export system protein LptA
668	Lipoprotein-releasing system ATP-binding protein LolD
669	Lipoprotein releasing system transmembrane protein LolC
670	Lipoprotein releasing system transmembrane protein LolC/LolE
671	Lipoprotein releasing system transmembrane protein LolE
672	Long chain acyl-CoA dehydrogenase [fadN-fadA-fadE operon] (EC 1.3.8.8)
673	LPS-assembly lipoprotein LptE
674	LPS-assembly protein LptD
675	LrgA-associated membrane protein LrgB
676	LSU ribosomal maturation GTPase RbgA (B. subtilis YlqF)
677	LSU ribosomal protein L10p (P0)
678	LSU ribosomal protein L11p (L12e)
679	LSU ribosomal protein L13p (L13Ae)
680	LSU ribosomal protein L14p (L23e)
681	LSU ribosomal protein L15p (L27Ae)
682	LSU ribosomal protein L16p (L10e)
683	LSU ribosomal protein L17p
684	LSU ribosomal protein L18p (L5e)
685	LSU ribosomal protein L19p
686	LSU ribosomal protein L1p (L10Ae)
687	LSU ribosomal protein L20p
688	LSU ribosomal protein L21p
689	LSU ribosomal protein L22p (L17e)
690	LSU ribosomal protein L23p (L23Ae)
691	LSU ribosomal protein L24p (L26e)
692	LSU ribosomal protein L25p
693	LSU ribosomal protein L27p
694	LSU ribosomal protein L28p
695	LSU ribosomal protein L28p, zinc-independent
696	LSU ribosomal protein L28p, zinc-dependent
697	LSU ribosomal protein L29p (L35e)
698	LSU ribosomal protein L2p (L8e)
699	LSU ribosomal protein L30p (L7e)
700	LSU ribosomal protein L31p
701	LSU ribosomal protein L31p, zinc-dependent
702	LSU ribosomal protein L31p, zinc-independent
703	LSU ribosomal protein L32p
704	LSU ribosomal protein L32p, zinc-independent
705	LSU ribosomal protein L32p, zinc-dependent
706	LSU ribosomal protein L33p
707	LSU ribosomal protein L33p, zinc-independent
708	LSU ribosomal protein L33p, zinc-dependent
709	LSU ribosomal protein L34p
710	LSU ribosomal protein L35p
711	LSU ribosomal protein L36p
712	LSU ribosomal protein L36p, zinc-dependent
713	LSU ribosomal protein L36p, zinc-independent
714	LSU ribosomal protein L3p (L3e)
715	LSU ribosomal protein L4p (L1e)
716	LSU ribosomal protein L5p (L11e)
717	LSU ribosomal protein L6p (L9e)
718	LSU ribosomal protein L7p/L12p (P1/P2)
719	LSU ribosomal protein L9p
720	LSU rRNA pseudouridine(746) synthase (EC 5.4.99.29)
721	LSU rRNA pseudouridine(2605) synthase (EC 5.4.99.22)
722	LSU rRNA pseudouridine(955/2504/2580) synthase (EC 5.4.99.24)
723	LSU rRNA pseudouridine(1911/1915/1917) synthase (EC 5.4.99.23)
724	LSU rRNA pseudouridine(2457) synthase (EC 5.4.99.20)
725	LSU rRNA pseudouridine(2604) synthase (EC 5.4.99.21)
726	Lysophospholipid acyltransferase
727	Lysyl-tRNA synthetase (class II) (EC 6.1.1.6)
728	Lysyl-tRNA synthetase (class I) (EC 6.1.1.6)
729	Malto-oligosyltrehalose synthase (EC 5.4.99.15)
730	Malto-oligosyltrehalose trehalohydrolase (EC 3.2.1.141)
731	Membrane-associated zinc metalloprotease
732	Membrane-bound lytic murein transglycosylase A (EC 3.2.1.-)
733	Membrane protein insertion efficiency factor YidD
734	Menaquinone-specific isochorismate synthase (EC 5.4.4.2)
735	Menaquinone via futalosine polyprenyltransferase (MenA homolog)
736	Metal-dependent hydrolase YbeY, involved in rRNA and/or ribosome maturation and assembly
737	Methylthioribulose-1-phosphate dehydratase (EC 4.2.1.109)
738	Methylcrotonyl-CoA carboxylase biotin-containing subunit (EC 6.4.1.4)
739	Methylcrotonyl-CoA carboxylase carboxyl transferase subunit (EC 6.4.1.4)
740	Methylmalonyl-CoA decarboxylase, alpha chain (EC 4.1.1.41)
741	Methylmalonyl-CoA decarboxylase, beta chain (EC 4.1.1.41)
742	Methylmalonyl-CoA epimerase (EC 5.1.99.1)
743	Methylglutaconyl-CoA hydratase (EC 4.2.1.18)
744	Methylmalonyl-CoA mutase large subunit, MutB (EC 5.4.99.2)
745	Methylmalonyl-CoA mutase small subunit, MutA (EC 5.4.99.2)
746	Methenyltetrahydrofolate cyclohydrolase (EC 3.5.4.9)
747	Methylenetetrahydrofolate dehydrogenase (NADP+) (EC 1.5.1.5)
748	Methyl-directed repair DNA adenine methylase (EC 2.1.1.72)
749	Methylmalonate-semialdehyde dehydrogenase (EC 1.2.1.27)
750	Methionyl-tRNA formyltransferase (EC 2.1.2.9)
751	Methylenetetrahydrofolate--tRNA-(uracil-5-)-methyltransferase TrmFO (EC 2.1.1.74)
752	Methionyl-tRNA synthetase (EC 6.1.1.10)
753	Mevalonate kinase (EC 2.7.1.36)
754	Mini-ribonuclease III
755	Molybdopterin synthase catalytic subunit MoaE (EC 2.8.1.12)
756	Molybdopterin synthase sulfur carrier subunit
757	MoxR-like ATPase in aerotolerance operon
758	MreB-like protein (Mbl protein)
759	Multidrug efflux system EmrAB-OMF, membrane fusion component EmrA
760	Multidrug efflux system EmrAB-OMF, inner-membrane proton/drug antiporter EmrB (MFS type)
761	Multidrug efflux system MdtABC-TolC, membrane fusion component MdtA
762	Multidrug efflux system MdtABC-TolC, inner-membrane proton/drug antiporter MdtC (RND type)
763	Multidrug efflux system MdtABC-TolC, inner-membrane proton/drug antiporter MdtB (RND type)
764	Murein-DD-endopeptidase (EC 3.4.99.-)
765	Murein endolytic transglycosylase MltG
766	Murein hydrolase activator NlpD
767	N5-carboxyaminoimidazole ribonucleotide mutase (EC 5.4.99.18)
768	N5-carboxyaminoimidazole ribonucleotide synthase (EC 6.3.4.18)
769	N-acetylglucosamine-1-phosphate uridyltransferase (EC 2.7.7.23)
770	N-acetyl-gamma-glutamyl-phosphate reductase (EC 1.2.1.38)
771	N-acetylglutamate kinase (EC 2.7.2.8)
772	N-acetylglucosaminyl-L-malate N-acetyl hydrolase
773	N-acetylglutamate synthase (EC 2.3.1.1)
774	N-formylglutamate deformylase (EC 3.5.1.68)
775	N(6)-L-threonylcarbamoyladenine synthase (EC 2.3.1.234)
776	N-methyltransferase (EC 2.1.1.-)
777	N-methylhydantoinase A (EC 3.5.2.14)
778	N-methylhydantoinase B (EC 3.5.2.14)
779	N-succinyl-L,L-diaminopimelate aminotransferase, type 2 (EC 2.6.1.17)
780	N-succinyl-L,L-diaminopimelate desuccinylase (EC 3.5.1.18)
781	Na+ dependent nucleoside transporter NupC
782	Na(+) H(+) antiporter subunit A (TC 2.A.63.1.2)
783	Na(+) H(+) antiporter subunit B (TC 2.A.63.1.3)
784	Na(+) H(+) antiporter subunit C (TC 2.A.63.1.2)
785	Na(+) H(+) antiporter subunit D (TC 2.A.63.1.3)
786	Na(+) H(+) antiporter subunit E (TC 2.A.63.1.2)
787	Na(+) H(+) antiporter subunit F (TC 2.A.63.1.2)
788	Na(+) H(+) antiporter subunit G (TC 2.A.63.1.2)
789	Na(+)-translocating NADH-quinone reductase subunit A (EC 1.6.5.8)
790	Na(+)-translocating NADH-quinone reductase subunit B (EC 1.6.5.8)
791	Na(+)-translocating NADH-quinone reductase subunit C (EC 1.6.5.8)
792	Na(+)-translocating NADH-quinone reductase subunit D (EC 1.6.5.8)
793	Na(+)-translocating NADH-quinone reductase subunit E (EC 1.6.5.8)
794	Na(+)-translocating NADH-quinone reductase subunit F (EC 1.6.5.8)
795	NAD(P)H oxidoreductase YRKL (EC 1.6.99.-)
796	NAD kinase (EC 2.7.1.23)
797	NADH-dependent reduced ferredoxin:NADP+ oxidoreductase subunit A
798	NADH-dependent reduced ferredoxin:NADP+ oxidoreductase subunit B
799	NADH:ubiquinone oxidoreductase 17.2 kD subunit
800	NADH-ubiquinone oxidoreductase chain D (EC 1.6.5.3)
801	NADH-ubiquinone oxidoreductase chain J (EC 1.6.5.3)
802	NADH-ubiquinone oxidoreductase chain K (EC 1.6.5.3)
803	NADH-ubiquinone oxidoreductase chain L (EC 1.6.5.3)
804	NADH-ubiquinone oxidoreductase chain M (EC 1.6.5.3)
805	NADH-ubiquinone oxidoreductase chain N (EC 1.6.5.3)
806	NADH ubiquinone oxidoreductase chain A (EC 1.6.5.3)
807	NADH-ubiquinone oxidoreductase chain B (EC 1.6.5.3)
808	NADH-ubiquinone oxidoreductase chain C (EC 1.6.5.3)
809	NADH-ubiquinone oxidoreductase chain E (EC 1.6.5.3)
810	NADH-ubiquinone oxidoreductase chain F (EC 1.6.5.3)
811	NADH-ubiquinone oxidoreductase chain G (EC 1.6.5.3)
812	NADH-ubiquinone oxidoreductase chain H (EC 1.6.5.3)
813	NADH-ubiquinone oxidoreductase chain I (EC 1.6.5.3)
814	NADP-dependent 3-hydroxy acid dehydrogenase YdfG (EC 1.1.1.381)
815	Naphthoate synthase (EC 4.1.3.36)
816	Negative regulator of flagellin synthesis FlgM (anti-sigma28)
817	Nicotinate-nucleotide adenylyltransferase (EC 2.7.7.18)
818	Nicotinamide-nucleotide adenylyltransferase, NadM family (EC 2.7.7.1)
819	Nicotinamide-nucleotide adenylyltransferase, NadR family (EC 2.7.7.1)
820	[NiFe] hydrogenase metallocenter assembly protein HypF
821	[NiFe] hydrogenase metallocenter assembly protein HypC
822	[NiFe] hydrogenase metallocenter assembly protein HypD
823	[NiFe] hydrogenase metallocenter assembly protein HypE
824	Nitrogenase (molybdenum-iron) alpha chain (EC 1.18.6.1)
825	Nitrogenase (molybdenum-iron) beta chain (EC 1.18.6.1)
826	Nitrogenase FeMo-cofactor scaffold and assembly protein NifE
827	Nitrogenase FeMo-cofactor scaffold and assembly protein NifN
828	Nitrogenase FeMo-cofactor synthesis FeS core scaffold and assembly protein NifB
829	Nitric oxide reductase activation protein NorD
830	Nitric oxide reductase activation protein NorQ
831	Nitrous oxide reductase maturation transmembrane protein NosY
832	Nitrous oxide reductase maturation protein NosD
833	Nitrous oxide reductase maturation protein NosF (ATPase)
834	Nitrate reductase cytochrome c550-type subunit
835	Nitrogenase (molybdenum-iron) reductase and maturation protein NifH
836	Nitrogen regulation protein NR(I), GlnG (=NtrC)
837	Nitrogen regulation protein NtrB (EC 2.7.13.3)
838	Nitrogen regulation protein NtrY (EC 2.7.3.-)
839	Nucleoside 5-triphosphatase RdgB (dHAPTP, dITP, XTP-specific) (EC 3.6.1.66)
840	Nucleoside ABC transporter, ATP-binding protein
841	Nucleoside ABC transporter, permease protein 1
842	Nucleoside ABC transporter, permease protein 2
843	Nucleoside ABC transporter, substrate-binding protein
844	Nucleoid-associated protein NdpA
845	Nucleoid-associated protein YaaK
846	Nucleotidyl transferase possibly involved in threonylcarbamoyladenosine formation
847	Nucleoside triphosphate pyrophosphohydrolase MazG (EC 3.6.1.8)
848	Nudix-like NDP and NTP phosphohydrolase NudJ
849	O-succinylbenzoic acid--CoA ligase (EC 6.2.1.26)
850	O-succinylbenzoate synthase (EC 4.2.1.113)
851	Octanoate-[acyl-carrier-protein]-protein-N-octanoyltransferase (EC 2.3.1.181)
852	Octaprenyl diphosphate synthase (EC 2.5.1.90)
853	Oligopeptidase A (EC 3.4.24.70)
854	Organic solvent tolerance protein precursor
855	Orotidine 5'-phosphate decarboxylase (EC 4.1.1.23)
856	Orotate phosphoribosyltransferase (EC 2.4.2.10)
857	Osmolarity sensory histidine kinase EnvZ
858	Outer membrane beta-barrel assembly protein BamE
859	Outer membrane beta-barrel assembly protein BamC
860	Outer membrane beta-barrel assembly protein BamB
861	Outer membrane beta-barrel assembly protein BamD
862	Outer membrane channel TolC (OpmH)
863	Outer membrane component of TAM transport system
864	Outer membrane lipoprotein carrier protein LolA
865	Outer membrane lipoprotein component of lipoprotein transport system LolB
866	Outer-membrane-phospholipid-binding lipoprotein MlaA
867	Outer membrane protein assembly factor YaeT
868	Oxaloacetate decarboxylase Na(+) pump, alpha chain (EC 4.1.1.3)
869	Oxygen-independent coproporphyrinogen-III oxidase-like protein YggW
870	p-hydroxybenzoate hydroxylase (EC 1.14.13.2)
871	Pantoate--beta-alanine ligase (EC 6.3.2.1)
872	Pantothenate kinase (EC 2.7.1.33)
873	Pantothenate kinase type III, CoaX-like (EC 2.7.1.33)
874	Penicillin-binding protein activator LpoA
875	Peptidase B (EC 3.4.11.23)
876	Peptide chain release factor 2
877	Peptide chain release factor 1
878	Peptide chain release factor N(5)-glutamine methyltransferase (EC 2.1.1.297)
879	Peptidoglycan D,D-transpeptidase MrdA (EC 3.4.16.4)
880	Peptidoglycan glycosyltransferase FtsW (EC 2.4.1.129)
881	Peptidyl-prolyl cis-trans isomerase PpiB (EC 5.2.1.8)
882	Peptidyl-prolyl cis-trans isomerase PpiC (EC 5.2.1.8)
883	Peptidyl-tRNA hydrolase (EC 3.1.1.29)
884	Periplasmic aromatic aldehyde oxidoreductase, molybdenum binding subunit YagR
885	Periplasmic aromatic aldehyde oxidoreductase, FAD binding subunit YagS
886	Periplasmic aromatic aldehyde oxidoreductase, iron-sulfur subunit YagT
887	Periplasmic chaperone and peptidyl-prolyl cis-trans isomerase of outer membrane proteins SurA (EC 5.2.1.8)
888	Periplasmic hemin-binding protein
889	Periplasmic nitrate reductase (EC 1.7.99.4)
890	Periplasmic nitrate reductase component NapD
891	Periplasmic thiol:disulfide oxidoreductase DsbB, required for DsbA reoxidation
892	Phage shock protein A
893	Phage shock protein B
894	Phage shock protein C
895	Phenylalanine-4-hydroxylase (EC 1.14.16.1)
896	Phenylacetate-coenzyme A ligase (EC 6.2.1.30)
897	Phenylalanyl-tRNA synthetase alpha chain (EC 6.1.1.20)
898	Phenylalanyl-tRNA synthetase beta chain (EC 6.1.1.20)
899	Phosphatidylglycerophosphatase A (EC 3.1.3.27)
900	Phosphoribosylformimino-5-aminoimidazole carboxamide ribotide isomerase (EC 5.3.1.16)
901	Phosphonate ABC transporter ATP-binding protein PhnC (TC 3.A.1.9.1)
902	Phospholipid ABC transporter ATP-binding protein MlaF
903	Phospholipid ABC transporter-binding protein MlaB
904	Phosphate ABC transporter, permease protein PstA (TC 3.A.1.7.1)
905	Phospholipid ABC transporter permease protein MlaE
906	Phosphate ABC transporter, permease protein PstC (TC 3.A.1.7.1)
907	Phospholipid ABC transporter shuttle protein MlaC
908	Phosphonate ABC transporter substrate-binding protein PhnD (TC 3.A.1.9.1)
909	Phospholipid ABC transporter substrate-binding protein MlaD
910	Phosphate:acyl-ACP acyltransferase PlsX (EC 2.3.1.n2)
911	Phosphopantetheine adenylyltransferase (EC 2.7.7.3)
912	Phosphoribosyl-AMP cyclohydrolase (EC 3.5.4.19)
913	Phosphoribosyl-ATP pyrophosphatase (EC 3.6.1.31)
914	Phosphoribosylformylglycinamidine cyclo-ligase (EC 6.3.3.1)
915	Phosphopantothenoylcysteine decarboxylase (EC 4.1.1.36)
916	Phosphogluconate dehydratase (EC 4.2.1.12)
917	Phosphoenolpyruvate-dihydroxyacetone phosphotransferase, ADP-binding subunit DhaL (EC 2.7.1.121)
918	Phosphoenolpyruvate-dihydroxyacetone phosphotransferase, dihydroxyacetone binding subunit DhaK (EC 2.7.1.121)
919	Phosphoenolpyruvate-dihydroxyacetone phosphotransferase, subunit DhaM (EC 2.7.1.121)
920	Phosphoribosylglycinamide formyltransferase (EC 2.1.2.2)
921	Phosphoribosylaminoimidazolecarboxamide formyltransferase (EC 2.1.2.3)
922	Phosphoribosylamine--glycine ligase (EC 6.3.4.13)
923	Phosphotransferase involved in threonylcarbamoyladenosine t(6)A37 formation in tRNA
924	Phosphoribosylanthranilate isomerase (EC 5.3.1.24)
925	Phosphoglycerate kinase (EC 2.7.2.3)
926	Phosphomevalonate kinase (EC 2.7.4.2)
927	Phospho-N-acetylmuramoyl-pentapeptide-transferase (EC 2.7.8.13)
928	Phosphatidylinositol phosphate synthase
929	Phosphocarrier protein, nitrogen regulation associated
930	Phosphoribosylaminoimidazole-succinocarboxamide synthase (EC 6.3.2.6)
931	Phosphoadenylyl-sulfate reductase [thioredoxin] (EC 1.8.4.8)
932	Phosphopantothenoylcysteine synthetase (EC 6.3.2.5)
933	Phosphoribosylformylglycinamidine synthase, glutamine amidotransferase subunit (EC 6.3.5.3)
934	Phosphoribosylformylglycinamidine synthase, PurS subunit (EC 6.3.5.3)
935	Phosphoribosylformylglycinamidine synthase, synthetase subunit (EC 6.3.5.3)
936	Phosphonates utilization ATP-binding protein PhnK
937	Phytyl-phosphate kinase (EC 2.7.4.-)
938	Pimeloyl-[acyl-carrier protein] methyl ester esterase BioH (EC 3.1.1.85)
939	Polyphosphate glucokinase (EC 2.7.1.63)
940	Polyferredoxin NapH (periplasmic nitrate reductase)
941	Polyribonucleotide nucleotidyltransferase (EC 2.7.7.8)
942	Poly(A) polymerase (EC 2.7.7.19)
943	Porphobilinogen deaminase (EC 2.5.1.61)
944	Porphobilinogen synthase (EC 4.2.1.24)
945	Potassium-transporting ATPase B chain (TC 3.A.3.7.1) (EC 3.6.3.12)
946	Potassium-transporting ATPase C chain (TC 3.A.3.7.1) (EC 3.6.3.12)
947	Potassium-transporting ATPase A chain (TC 3.A.3.7.1) (EC 3.6.3.12)
948	Precorrin-2 C(20)-methyltransferase (EC 2.1.1.130)
949	Precorrin-2 oxidase (EC 1.3.1.76)
950	Precorrin-3B C(17)-methyltransferase (EC 2.1.1.131)
951	Precorrin-4 C(11)-methyltransferase (EC 2.1.1.133)
952	Precorrin-6A reductase (EC 1.3.1.54)
953	Precorrin-6Y C(5,15)-methyltransferase [decarboxylating] (EC 2.1.1.132)
954	Precorrin-8X methylmutase (EC 5.4.99.61)
955	Prolyl-tRNA synthetase, archaeal/eukaryal type (EC 6.1.1.15)
956	Prolyl-tRNA synthetase, bacterial type (EC 6.1.1.15)
957	Propionyl-CoA carboxylase carboxyl transferase subunit (EC 6.4.1.3)
958	Proposed lipoate regulatory protein YbeD
959	Protocatechuate 3,4-dioxygenase alpha chain (EC 1.13.11.3)
960	Protocatechuate 3,4-dioxygenase beta chain (EC 1.13.11.3)
961	Protein-arginine kinase activator protein McsA
962	Protein-arginine kinase McsB (EC 2.7.14.1)
963	Protein-export protein SecB (maintains pre-export unfolded state)
964	Protoporphyrinogen IX oxidase, aerobic, HemY (EC 1.3.3.4)
965	Protoporphyrinogen IX oxidase, novel form, HemJ (EC 1.3.-.-)
966	[Protein-PII]-UMP uridylyl-removing enzyme
967	[Protein-PII] uridylyltransferase (EC 2.7.7.59)
968	Protein translocase membrane subunit SecG
969	Protein translocase subunit SecA
970	Protein translocase subunit SecD
971	Protein translocase subunit SecE
972	Protein translocase subunit SecF
973	Protein translocase subunit SecY
974	Protein translocase subunit YajC
975	Pseudouridine synthase, PA2043 type (EC 4.2.1.70)
976	Psp operon transcriptional activator
977	PTS system, beta-glucoside-specific IIB component (EC 2.7.1.69)
978	PTS system, beta-glucoside-specific IIC component (EC 2.7.1.69)
979	PTS system, beta-glucoside-specific IIA component (EC 2.7.1.69)
980	PTS system, fructose-specific IIA component (EC 2.7.1.202)
981	PTS system, fructose-specific IIB component (EC 2.7.1.202)
982	PTS system, fructose-specific IIC component (EC 2.7.1.69)
983	PTS system, glucose-specific IIB component (EC 2.7.1.199)
984	PTS system, glucose-specific IIC component (EC 2.7.1.69)
985	PTS system, mannose-specific IIA component (EC 2.7.1.191)
986	PTS system, mannitol-specific IIA component (EC 2.7.1.197)
987	PTS system, mannitol-specific IIB component (EC 2.7.1.197)
988	PTS system, mannose-specific IIB component (EC 2.7.1.191)
989	PTS system, mannitol-specific IIC component (EC 2.7.1.69)
990	PTS system, mannose-specific IIC component (EC 2.7.1.69)
991	PTS system, mannose-specific IID component (EC 2.7.1.69)
992	PTS system, N-acetylglucosamine-specific IIA component (EC 2.7.1.193)
993	PTS system, N-acetylglucosamine-specific IIC component (EC 2.7.1.69)
994	PTS system, N-acetylglucosamine-specific IIB component (EC 2.7.1.193)
995	PTS system, sucrose-specific IIB component (EC 2.7.1.211)
996	PTS system, sucrose-specific IIC component (EC 2.7.1.69)
997	PTS system, trehalose-specific IIB component (EC 2.7.1.201)
998	PTS system, trehalose-specific IIC component (EC 2.7.1.69)
999	Pur operon repressor PurR
1000	Putrescine ABC transporter putrescine-binding protein PotF (TC 3.A.1.11.2)
1001	Putrescine transport ATP-binding protein PotG (TC 3.A.1.11.2)
1002	Putrescine transport system permease protein PotH (TC 3.A.1.11.2)
1003	Putrescine transport system permease protein PotI (TC 3.A.1.11.2)
1004	Pyridoxine 5'-phosphate synthase (EC 2.6.99.2)
1005	Pyridoxal 5'-phosphate synthase (glutamine hydrolyzing), glutaminase subunit (EC 4.3.3.6)
1006	Pyridoxal 5'-phosphate synthase (glutamine hydrolyzing), synthase subunit (EC 4.3.3.6)
1007	Pyridoxamine phosphate aminotransferase (EC 2.6.1.54)
1008	Pyridoxal phosphate-containing protein YggS
1009	Pyruvate carboxylase subunit A (EC 6.4.1.1)
1010	Pyruvate carboxylase subunit B (biotin-containing) (EC 6.4.1.1)
1011	Pyruvate dehydrogenase E1 component alpha subunit (EC 1.2.4.1)
1012	Pyruvate dehydrogenase E1 component beta subunit (EC 1.2.4.1)
1013	Pyruvate:ferredoxin oxidoreductase, alpha subunit (EC 1.2.7.1)
1014	Pyruvate:ferredoxin oxidoreductase, beta subunit (EC 1.2.7.1)
1015	Pyruvate:ferredoxin oxidoreductase, delta subunit (EC 1.2.7.1)
1016	Pyruvate:ferredoxin oxidoreductase, gamma subunit (EC 1.2.7.1)
1017	Queuine tRNA-ribosyltransferase (EC 2.4.2.29)
1018	Quinolinate phosphoribosyltransferase [decarboxylating] (EC 2.4.2.19)
1019	Quinolinate synthetase (EC 2.5.1.72)
1020	RecA protein
1021	RecD-like DNA helicase Atu2026
1022	Recombination inhibitory protein MutS2
1023	Recombination protein RecR
1024	RecU Holliday junction resolvase
1025	Regulatory protein RecX
1026	Replication-associated recombination protein RarA
1027	Replicative DNA helicase (DnaB) (EC 3.6.4.12)
1028	Respiratory nitrate reductase alpha chain (EC 1.7.99.4)
1029	Respiratory nitrate reductase beta chain (EC 1.7.99.4)
1030	Respiratory nitrate reductase delta chain (EC 1.7.99.4)
1031	Respiratory nitrate reductase gamma chain (EC 1.7.99.4)
1032	Rhamnulokinase (EC 2.7.1.5)
1033	Rhodanese-related sulfurtransferase YibN
1034	Ribose 1,5-bisphosphate phosphokinase PhnN (EC 2.7.4.23)
1035	Ribose ABC transporter, ATP-binding protein RbsA (TC 3.A.1.2.1)
1036	Ribose ABC transporter, permease protein RbsC (TC 3.A.1.2.1)
1037	Ribose ABC transporter, substrate-binding protein RbsB (TC 3.A.1.2.1)
1038	Ribosome association toxin RatA
1039	Ribosome-binding factor A
1040	Ribonuclease D (EC 3.1.26.3)
1041	Ribonuclease E (EC 3.1.26.12)
1042	Ribonuclease G
1043	Ribonuclease HII (EC 3.1.26.4)
1044	Ribonuclease HIII (EC 3.1.26.4)
1045	Ribonuclease III (EC 3.1.26.3)
1046	Ribonuclease J (endonuclease and 5' exonuclease)
1047	Ribonuclease J2 (endoribonuclease in RNA processing)
1048	Ribosylnicotinamide kinase (EC 2.7.1.22)
1049	Riboflavin kinase (EC 2.7.1.26)
1050	Ribosome LSU-associated GTP-binding protein HflX
1051	Ribonuclease M5 (EC 3.1.26.8)
1052	Ribose operon repressor
1053	Ribonuclease P protein component (EC 3.1.26.5)
1054	Ribosomal protein L11 methyltransferase (EC 2.1.1.-)
1055	Ribosomal protein L3 N(5)-glutamine methyltransferase (EC 2.1.1.298)
1056	Ribosomal protein L7Ae family protein YlxQ
1057	Ribosomal protein S12p methylthiotransferase accessory factor YcaO
1058	Ribosome recycling factor
1059	Ribonucleotide reductase of class Ia (aerobic), alpha subunit (EC 1.17.4.1)
1060	Ribonucleotide reductase of class Ia (aerobic), beta subunit (EC 1.17.4.1)
1061	Ribonucleotide reductase of class Ib (aerobic), alpha subunit (EC 1.17.4.1)
1062	Ribonucleotide reductase of class Ib (aerobic), beta subunit (EC 1.17.4.1)
1063	Ribonucleotide reduction protein NrdI
1064	Ribonucleotide reductase transcriptional regulator NrdR
1065	Ribosomal silencing factor RsfA
1066	Ribosome small subunit biogenesis RbfA-release protein RsgA
1067	Riboflavin synthase eubacterial/eukaryotic (EC 2.5.1.9)
1068	Ribonuclease T (EC 3.1.13.-)
1069	Ribonuclease Y
1070	Ribulokinase (EC 2.7.1.16)
1071	RNA 3'-terminal phosphate cyclase (EC 6.5.1.4)
1072	RNA binding methyltransferase FtsJ like
1073	RNA-binding protein Hfq
1074	RNA-binding protein Jag
1075	RNA-binding protein YhbY
1076	RNA polymerase associated protein RapA (EC 3.6.1.-)
1077	RNA polymerase sigma factor for flagellar operon
1078	RNA polymerase sigma factor RpoH
1079	RNA polymerase sigma factor RpoS
1080	RNA polymerase sporulation specific sigma factor SigH
1081	RNA pseudouridylate synthase, group 1
1082	RNase adapter protein RapZ
1083	Rod shape-determining protein MreC
1084	Rod shape-determining protein MreD
1085	Rod shape-determining protein RodA
1086	S-adenosylmethionine decarboxylase proenzyme, prokaryotic class 1A (EC 4.1.1.50)
1087	S-adenosylhomocysteine nucleosidase (EC 3.2.2.9)
1088	S-adenosylmethionine:tRNA ribosyltransferase-isomerase (EC 2.4.99.17)
1089	S-formylglutathione hydrolase (EC 3.1.2.12)
1090	S-(hydroxymethyl)glutathione dehydrogenase (EC 1.1.1.284)
1091	S-ribosylhomocysteine lyase (EC 4.4.1.21)
1092	SAICAR lyase (EC 4.3.2.2)
1093	SAM-dependent methyltransferase, BioC-like
1094	SAM-dependent methyltransferase, MidA
1095	Segregation and condensation protein A
1096	Segregation and condensation protein B
1097	Selenophosphate-dependent tRNA 2-selenouridine synthase
1098	Selenocysteine-specific translation elongation factor
1099	Selenide,water dikinase (EC 2.7.9.3)
1100	SepF, FtsZ-interacting protein related to cell division
1101	Septum-associated cell division protein DedD
1102	Septum site-determining protein MinC
1103	Ser-tRNA(Ala) deacylase
1104	Serine--pyruvate aminotransferase (EC 2.6.1.51)
1105	Serine/threonine phosphatase PPP (EC 3.1.3.16)
1106	Serine/threonine protein kinase PrkC, regulator of stationary phase
1107	Serine transporter
1108	Seryl-tRNA synthetase (EC 6.1.1.11)
1109	Sigma factor RpoE negative regulatory protein RseB precursor
1110	Sigma factor RpoE negative regulatory protein RseA
1111	Sigma factor RpoE regulatory protein RseC
1112	Signal peptide peptidase SppA (protease 4)
1113	Signal recognition particle associated protein
1114	Signal recognition particle protein Ffh
1115	Signal recognition particle receptor FtsY
1116	Signal transduction histidine-protein kinase BarA (EC 2.7.13.3)
1117	Single-stranded-DNA-specific exonuclease RecJ (EC 3.1.-.-)
1118	Sirohydrochlorin cobaltochelatase CbiK (EC 4.99.1.3)
1119	Sirohydrochlorin cobaltochelatase CbiX(long) (EC 4.99.1.3)
1120	Sirohydrochlorin cobaltochelatase CbiX(small) (EC 4.99.1.3)
1121	Sirohydrochlorin ferrochelatase activity of CbiK (EC 4.99.1.4)
1122	Sirohydrochlorin ferrochelatase activity of CysG (EC 4.99.1.4)
1123	Sporulation transcription regulator WhiA
1124	Squalene---hopanol cyclase (EC 4.2.1.129)
1125	Squalene---hopene cyclase (EC 5.4.99.17)
1126	Squalene/phytoene desaturase HopC
1127	Squalene synthase (EC 2.5.1.21)
1128	SSU ribosomal protein S10p (S20e)
1129	SSU ribosomal protein S11p (S14e)
1130	SSU ribosomal protein S12p (S23e)
1131	SSU ribosomal protein S13p (S18e)
1132	SSU ribosomal protein S14p (S29e)
1133	SSU ribosomal protein S14p (S29e), zinc-independent
1134	SSU ribosomal protein S14p (S29e), zinc-dependent
1135	SSU ribosomal protein S15p (S13e)
1136	SSU ribosomal protein S16p
1137	SSU ribosomal protein S17p (S11e)
1138	SSU ribosomal protein S18p
1139	SSU ribosomal protein S18p, zinc-independent
1140	SSU ribosomal protein S18p, zinc-dependent
1141	SSU ribosomal protein S19p (S15e)
1142	SSU ribosomal protein S20p
1143	SSU ribosomal protein S21p
1144	SSU ribosomal protein S2p (SAe)
1145	SSU ribosomal protein S3p (S3e)
1146	SSU ribosomal protein S4p (S9e)
1147	SSU ribosomal protein S5p (S2e)
1148	SSU ribosomal protein S6p
1149	SSU ribosomal protein S7p (S5e)
1150	SSU ribosomal protein S8p (S15Ae)
1151	SSU ribosomal protein S9p (S16e)
1152	SSU rRNA (adenine(1518)-N(6)/adenine(1519)-N(6))-dimethyltransferase (EC 2.1.1.182)
1153	Stage 0 sporulation protein YaaT
1154	Stresses-induced protein Ves (HutD)
1155	Stringent starvation protein A
1156	Substrate-specific component RibU of riboflavin ECF transporter
1157	Substrate-specific component ThiT of thiamin ECF transporter
1158	Succinyl-CoA:3-ketoacid-coenzyme A transferase subunit B (EC 2.8.3.5)
1159	Succinyl-CoA:3-ketoacid-coenzyme A transferase subunit A (EC 2.8.3.5)
1160	Succinyl-CoA ligase [ADP-forming] beta chain (EC 6.2.1.5)
1161	Succinyl-CoA ligase [ADP-forming] alpha chain (EC 6.2.1.5)
1162	Succinate dehydrogenase cytochrome b-556 subunit
1163	Succinate dehydrogenase cytochrome b subunit
1164	Succinate dehydrogenase flavin-adding protein, antitoxin of CptAB toxin-antitoxin
1165	Succinate dehydrogenase flavoprotein subunit (EC 1.3.5.1)
1166	Succinate dehydrogenase hydrophobic membrane anchor protein
1167	Succinate dehydrogenase iron-sulfur protein (EC 1.3.5.1)
1168	Succinylarginine dihydrolase (EC 3.5.3.23)
1169	Succinylglutamic semialdehyde dehydrogenase (EC 1.2.1.71)
1170	Sucrose operon repressor ScrR, LacI family
1171	Sulfur acceptor protein => iron-sulfur cluster assembly SufE
1172	Sulfate adenylyltransferase subunit 1 (EC 2.7.7.4)
1173	Sulfate adenylyltransferase subunit 2 (EC 2.7.7.4)
1174	Sulfur carrier protein ThiS
1175	Sulfur oxidation cycle carrier protein, SoxY subunit
1176	Sulfur oxidation cycle carrier protein, SoxZ subunit
1177	Sulfite reductase [NADPH] flavoprotein alpha-component (EC 1.8.1.2)
1178	Sulfite reductase [NADPH] hemoprotein beta-component (EC 1.8.1.2)
1179	Sulfate and thiosulfate import ATP-binding protein CysA (EC 3.6.3.25)
1180	Sulfate transporter, CysZ-type
1181	Sulfate transport system permease protein CysT
1182	Sulfate transport system permease protein CysW
1183	T6SS AAA+ chaperone ClpV (TssH)
1184	T6SS component TssA (ImpA)
1185	T6SS component TssB (ImpB/VipA)
1186	T6SS component TssC (ImpC/VipB)
1187	T6SS component TssF (ImpG/VasA)
1188	T6SS component TssG (ImpH/VasB)
1189	T6SS component TssK (ImpJ/VasE)
1190	T6SS component TssM (IcmF/VasK)
1191	T6SS outer membrane component TssL (ImpK/VasF)
1192	T6SS secretion lipoprotein TssJ (VasD)
1193	Tetraacyldisaccharide 4'-kinase (EC 2.7.1.130)
1194	Thiamin ABC transporter, ATPase component
1195	Thiamin ABC transporter, substrate-binding component
1196	Thiamin ABC transporter, transmembrane component
1197	Thiamine-monophosphate kinase (EC 2.7.4.16)
1198	Thiamin pyrophosphokinase (EC 2.7.6.2)
1199	Thiazole synthase (EC 2.8.1.10)
1200	Thiol:disulfide interchange protein DsbC
1201	Threonylcarbamoyl-AMP synthase (EC 2.7.7.87)
1202	Threonyl-tRNA synthetase (EC 6.1.1.3)
1203	TldD protein, part of TldE/TldD proteolytic complex
1204	TldE protein, part of TldE/TldD proteolytic complex
1205	tmRNA-binding protein SmpB
1206	tmRNA (uracil(341)-C5)-methyltransferase
1207	Tol biopolymer transport system, TolR protein
1208	Tol-Pal system-associated acyl-CoA thioesterase
1209	Tol-Pal system beta propeller repeat protein TolB
1210	Tol-Pal system peptidoglycan-associated lipoprotein PAL
1211	Tol-Pal system protein TolQ
1212	TolA protein
1213	Transcription antitermination protein NusG
1214	Transketolase, C-terminal section (EC 2.2.1.1)
1215	Transmembrane component BioN of energizing module of biotin ECF transporter
1216	Transmembrane component of general energizing module of ECF transporters
1217	Translation elongation factor G
1218	Transcription elongation factor GreA
1219	Translation elongation factor LepA
1220	Translation elongation factor P
1221	Translation elongation factor P Lys34 hydroxylase
1222	Translation elongation factor P Lys34--(R)-beta-lysine ligase
1223	Translation elongation factor Ts
1224	Translation initiation factor 1
1225	Translation initiation factor 2
1226	Translation initiation factor 3
1227	Translation initiation factor SUI1-related protein
1228	Transketolase, N-terminal section (EC 2.2.1.1)
1229	Transmembrane protein, distant homology with YdbS
1230	Transmembrane protein, distant homology with YdbT
1231	Transcriptional regulator ArgP, LysR family
1232	Transcriptional regulator BetI, TetR family
1233	Transcriptional regulator CtsR
1234	Transcriptional regulator PA2737, MerR family
1235	Transcriptional regulatory protein PhoP
1236	Transcriptional regulator of pyridoxine metabolism
1237	Transcription-repair coupling factor
1238	Transcriptional repressor for NAD biosynthesis in gram-positives
1239	Transcription termination factor Rho
1240	Transcription termination protein NusA
1241	Transcription termination protein NusB
1242	Tricarboxylate transport sensor protein TctE
1243	Tricarboxylate transport transcriptional regulator TctD
1244	Triosephosphate isomerase (EC 5.3.1.1)
1245	tRNA 2-thiouridine synthesis protein TusE
1246	tRNA-5-carboxymethylaminomethyl-2-thiouridine(34) synthesis protein MnmG
1247	tRNA-5-carboxymethylaminomethyl-2-thiouridine(34) synthesis protein MnmE
1248	tRNA 5-methylaminomethyl-2-thiouridine synthase subunit TusD
1249	tRNA 5-methylaminomethyl-2-thiouridine synthase subunit TusC
1250	tRNA 5-methylaminomethyl-2-thiouridine synthesis sulfur carrier protein TusA
1251	tRNA 5-methylaminomethyl-2-thiouridine synthase subunit TusB
1252	tRNA (uracil(54)-C5)-methyltransferase (EC 2.1.1.35)
1253	tRNA (adenine(37)-C(2))-methyltransferase (EC 2.1.1.192)
1254	tRNA-dihydrouridine(20/20a) synthase (EC 1.3.1.91)
1255	tRNA-dihydrouridine(16) synthase
1256	tRNA-dihydrouridine synthase DusB
1257	tRNA dimethylallyltransferase (EC 2.5.1.75)
1258	tRNA ho5U(34) carboxymethyltransferase
1259	tRNA-(ms[2]io[6]A)-hydroxylase (EC 1.-.-.-)
1260	tRNA-i(6)A37 methylthiotransferase (EC 2.8.4.3)
1261	tRNA(Ile)-lysidine synthetase (EC 6.3.4.19)
1262	tRNA-modifying protein YgfZ
1263	tRNA (adenine(58)-N(1))-methyltransferase (EC 2.1.1.220)
1264	tRNA (guanine(37)-N(1))-methyltransferase (EC 2.1.1.228)
1265	tRNA (adenine(22)-N(1))-methyltransferase (EC 2.1.1.217)
1266	tRNA nucleotidyltransferase, A-adding (EC 2.7.7.72)
1267	tRNA pseudouridine(38-40) synthase (EC 5.4.99.12)
1268	tRNA pseudouridine(55) synthase (EC 5.4.99.25)
1269	tRNA pseudouridine(32) synthase (EC 5.4.99.28)
1270	tRNA pseudouridine(65) synthase (EC 5.4.99.26)
1271	tRNA pseudouridine(13) synthase (EC 5.4.99.27)
1272	tRNA-specific 2-thiouridylase MnmA (EC 2.8.1.13)
1273	tRNA-specific adenosine-34 deaminase (EC 3.5.4.33)
1274	tRNA t(6)A37-methylthiotransferase (EC 2.8.4.5)
1275	tRNA threonylcarbamoyladenosine biosynthesis protein TsaE
1276	tRNA threonylcarbamoyladenosine biosynthesis protein TsaB
1277	tRNA (cytidine(32)/uridine(32)-2'-O)-methyltransferase (EC 2.1.1.200)
1278	Tryptophan synthase alpha chain (EC 4.2.1.20)
1279	Tryptophan synthase beta chain (EC 4.2.1.20)
1280	Tungstate ABC transporter, ATP-binding protein
1281	Tungstate ABC transporter, permease protein
1282	Tungstate ABC transporter, substrate-binding protein
1283	Twin-arginine translocation protein TatB
1284	Two-component response regulator SA14-24
1285	Two-component system response regulator OmpR
1286	Type cbb3 cytochrome oxidase biogenesis protein CcoG, involved in Cu oxidation
1287	Type cbb3 cytochrome oxidase biogenesis protein CcoI
1288	Type cbb3 cytochrome oxidase biogenesis protein CcoS, involved in heme b insertion
1289	Type II/IV secretion system protein TadC, associated with Flp pilus assembly
1290	Type II/IV secretion system secretin RcpA/CpaC, associated with Flp pilus assembly
1291	Type II/IV secretion system ATPase TadZ/CpaE, associated with Flp pilus assembly
1292	Type IV fimbrial biogenesis protein PilV
1293	Type IV fimbrial biogenesis protein PilW
1294	Type IV pilus biogenesis protein PilN
1295	Type IV pilus biogenesis protein PilO
1296	Type IV pilus biogenesis protein PilP
1297	Type IV prepilin peptidase TadV/CpaA
1298	Tyrosyl-tRNA synthetase (EC 6.1.1.1)
1299	UbiD family decarboxylase associated with menaquinone via futalosine
1300	Ubiquinone biosynthesis protein UbiJ
1301	Ubiquinone biosynthesis regulatory protein kinase UbiB
1302	Ubiquinol-cytochrome C reductase, cytochrome B subunit (EC 1.10.2.2)
1303	Ubiquinol-cytochrome C reductase, cytochrome C1 subunit
1304	Ubiquinol-cytochrome C reductase iron-sulfur subunit (EC 1.10.2.2)
1305	UDP-2,3-diacylglucosamine diphosphatase (EC 3.6.1.54)
1306	UDP-2,3-diacylglucosamine pyrophosphatase
1307	UDP-3-O-[3-hydroxymyristoyl] glucosamine N-acyltransferase (EC 2.3.1.191)
1308	UDP-3-O-[3-hydroxymyristoyl] N-acetylglucosamine deacetylase (EC 3.5.1.108)
1309	UDP-N-acetylmuramoy-dipeptide--L-lysine ligase (EC 6.3.2.7)
1310	UDP-N-acetylmuramoyl-L-alanine--D-glutamate ligase (EC 6.3.2.9)
1311	UDP-N-acetylmuramate:L-alanyl-gamma-D-glutamyl-meso-diaminopimelate ligase (EC 6.3.2.45)
1312	UDP-N-acetylmuramate--L-alanine ligase (EC 6.3.2.8)
1313	UDP-N-acetylglucosamine:L-malate glycosyltransferase
1314	UDP-N-acetylglucosamine--N-acetylmuramyl-(pentapeptide) pyrophosphoryl-undecaprenol N-acetylglucosamine transferase (EC 2.4.1.227)
1315	UDP-N-acetylenolpyruvoylglucosamine reductase (EC 1.3.1.98)
1316	UDP-N-acetylmuramoyl-tripeptide--D-alanyl-D-alanine ligase (EC 6.3.2.10)
1317	Undecaprenyl diphosphate synthase (EC 2.5.1.31)
1318	Unsaturated fatty acid biosythesis repressor FabR, TetR family
1319	Uptake [NiFe] hydrogenase, large subunit HyaB (EC 1.12.99.6)
1320	Uptake [NiFe] hydrogenase, small subunit HyaA (EC 1.12.99.6)
1321	Uracil-DNA glycosylase, family 5 (EC 3.2.2.27)
1322	Urea ABC transporter, ATPase protein UrtD
1323	Urea ABC transporter, ATPase protein UrtE
1324	Urea ABC transporter, permease protein UrtB
1325	Urea ABC transporter, permease protein UrtC
1326	Urea ABC transporter, substrate-binding protein UrtA
1327	Urease accessory protein UreD
1328	Urease accessory protein UreE
1329	Urease accessory protein UreF
1330	Urease accessory protein UreG
1331	Urease alpha subunit (EC 3.5.1.5)
1332	Urease beta subunit (EC 3.5.1.5)
1333	Urease gamma subunit (EC 3.5.1.5)
1334	Ureidoglycolate lyase (EC 4.3.2.3)
1335	Uricase (urate oxidase) (EC 1.7.3.3)
1336	Uridylate kinase (EC 2.7.4.22)
1337	Urocanate hydratase (EC 4.2.1.49)
1338	Uroporphyrinogen III decarboxylase (EC 4.1.1.37)
1339	V-type ATP synthase subunit K (EC 3.6.3.14)
1340	V-type ATP synthase subunit H (EC 3.6.3.14)
1341	V-type ATP synthase subunit D (EC 3.6.3.14)
1342	V-type ATP synthase subunit B (EC 3.6.3.14)
1343	V-type ATP synthase subunit A (EC 3.6.3.14)
1344	V-type ATP synthase subunit E (EC 3.6.3.14)
1345	V-type ATP synthase subunit F (EC 3.6.3.14)
1346	V-type ATP synthase subunit I (EC 3.6.3.14)
1347	V-type ATP synthase subunit C (EC 3.6.3.14)
1348	Valyl-tRNA synthetase (EC 6.1.1.9)
1349	Veg protein
1350	Xanthine phosphoribosyltransferase (EC 2.4.2.22)
1351	Xylulose-5-phosphate phosphoketolase (EC 4.1.2.9)
1352	Z-ring-associated protein ZapA
