# Supplementary material for: A machine learning-based service for estimating quality of genomes using PATRIC
Source: BMC Bioinformatics. 2019 Oct 3;20:486. doi: 10.1186/s12859-019-3068-y (PMC6775668; doi:10.1186/s12859-019-3068-y)
Supplement: Supplementary file 6 — Additional file 6 PATRIC quality report. This is a report of EvalCon and EvalG scores for all public genomes in PATRIC. Columns, in order, are: PATRIC genome ID, genome name, EvalCon fine consistency score, EvalG completeness score, EvalG contamination score, “Good,” and “Good Seed.” Genomes marked “good” meet the following criteria: (1) contamination ≤10%, (2) fine consistency ≥87%, and (3) completeness ≥80%. Genomes marked “good seed” have a single copy of the phenylalanine tRNA synthetase, alpha subunit (pheS) gene of appropriate length (209–405 amino acid residues for bacteria, 293-652 for archaea). [file 12859_2019_3068_MOESM6_ESM.txt]

genome.genome_id	genome.genome_name	Fine Consistency	Completeness	Contamination	Good Seed	Good?
397948.10	Caldivirga maquilingensis IC-167	100.0	100	0	Y	Y
436308.17	Nitrosopumilus maritimus SCM1	100.0	100	0	Y	Y
339860.19	Methanosphaera stadtmanae DSM 3091	100.0	100	0	Y	Y
69014.16	Thermococcus kodakarensis KOD1	100.0	100	0	Y	Y
187420.15	Methanothermobacter thermautotrophicus str. Delta H	100.0	100	0	Y	Y
391009.9	Thermosipho melanesiensis BI429	100.0	100	0	Y	Y
418127.6	Staphylococcus aureus subsp. aureus Mu3	100.0	100	0	Y	Y
451516.9	Staphylococcus aureus subsp. aureus USA300_TCH1516	100.0	100	0	Y	Y
525328.13	Lactobacillus iners DSM 13335	100.0	100	0	Y	Y
580331.4	Thermoanaerobacter italicus Ab9	100.0	100	0	Y	Y
582744.3	Methylovorus glucosetrophus SIP3-4	100.0	100	0	Y	Y
583345.3	Methylotenera mobilis JLW8	100.0	100	0	Y	Y
592028.3	Dialister invisus DSM 15470	100.0	100	0	Y	Y
742159.3	Achromobacter piechaudii ATCC 43553	100.0	100	0	Y	Y
904345.3	Staphylococcus epidermidis VCU129	100.0	100	0	Y	Y
904735.3	Staphylococcus aureus subsp. aureus 21209	100.0	100	0	Y	Y
904737.3	Staphylococcus aureus subsp. aureus 21232	100.0	100	0	Y	Y
904743.3	Staphylococcus aureus subsp. aureus 21252	100.0	100	0	Y	Y
904750.3	Staphylococcus aureus subsp. aureus 21272	100.0	100	0	Y	Y
904765.3	Staphylococcus aureus subsp. aureus 21321	100.0	100	0	Y	Y
904771.3	Staphylococcus aureus subsp. aureus 21340	100.0	100	0	Y	Y
985002.11	Staphylococcus argenteus strain M051_MSHR	100.0	100	0	Y	Y
1280.2219	Staphylococcus aureus 25b_MRSA	100.0	100	0	Y	Y
1280.2218	Staphylococcus aureus 26b_MRSA	100.0	100	0	Y	Y
1280.2220	Staphylococcus aureus 27b_MRSA	100.0	100	0	Y	Y
1280.2215	Staphylococcus aureus 29b_MRSA	100.0	100	0	Y	Y
1280.2216	Staphylococcus aureus 31b_MRSA	100.0	100	0	Y	Y
1435360.3	Staphylococcus aureus CUHK_BJ2002	100.0	100	0	Y	Y
1435361.3	Staphylococcus aureus CUHK_BJ2007	100.0	100	0	Y	Y
1157008.3	Staphylococcus aureus M0060	100.0	100	0	Y	Y
1303780.3	Staphylococcus aureus M0075	100.0	100	0	Y	Y
1158683.3	Staphylococcus aureus M0531	100.0	100	0	Y	Y
1158686.3	Staphylococcus aureus M0547	100.0	100	0	Y	Y
1280.14713	Staphylococcus aureus strain RUH-98	100.0	100	0	Y	Y
1280.14710	Staphylococcus aureus strain RUH-99	100.0	100	0	Y	Y
1280.14674	Staphylococcus aureus strain 364P	100.0	100	0	Y	Y
96345.60	Flavobacterium psychrophilum strain 3	100.0	100	0	Y	Y
96345.56	Flavobacterium psychrophilum strain 5	100.0	100	0	Y	Y
96345.57	Flavobacterium psychrophilum strain MH1	100.0	100	0	Y	Y
96345.58	Flavobacterium psychrophilum strain PG2	100.0	100	0	Y	Y
96345.59	Flavobacterium psychrophilum strain VQ50	100.0	100	0	Y	Y
46170.174	Staphylococcus aureus subsp. aureus strain MRSA_S5	100.0	100	0	Y	Y
46170.179	Staphylococcus aureus subsp. aureus strain MRSA_S20	100.0	100	0	Y	Y
1387326.3	Staphylococcus aureus MRSA_CVMN25720PS	100.0	100	0	Y	Y
1282.1358	Staphylococcus epidermidis strain AU24	100.0	100	0	Y	Y
1280.5509	Staphylococcus aureus strain st1498	100.0	100	0	Y	Y
1280.5517	Staphylococcus aureus strain st1565	100.0	100	0	Y	Y
1280.5534	Staphylococcus aureus strain st1470	100.0	100	0	Y	Y
1280.5614	Staphylococcus aureus strain st45	100.0	100	0	Y	Y
1280.5641	Staphylococcus aureus strain st1854	100.0	100	0	Y	Y
1280.5656	Staphylococcus aureus strain st2374	100.0	100	0	Y	Y
1280.5714	Staphylococcus aureus strain st774	100.0	100	0	Y	Y
1280.5737	Staphylococcus aureus strain st2375	100.0	100	0	Y	Y
1280.5757	Staphylococcus aureus strain st27	100.0	100	0	Y	Y
1280.5761	Staphylococcus aureus strain st124	100.0	100	0	Y	Y
1280.5855	Staphylococcus aureus strain st277	100.0	100	0	Y	Y
1280.5861	Staphylococcus aureus strain st376	100.0	100	0	Y	Y
1280.5873	Staphylococcus aureus strain st776	100.0	100	0	Y	Y
1280.5874	Staphylococcus aureus strain st1424	100.0	100	0	Y	Y
1280.5877	Staphylococcus aureus strain st1520	100.0	100	0	Y	Y
1280.5889	Staphylococcus aureus strain st1792	100.0	100	0	Y	Y
1280.6066	Staphylococcus aureus strain st3103	100.0	100	0	Y	Y
1280.6067	Staphylococcus aureus strain st1062	100.0	100	0	Y	Y
1280.6084	Staphylococcus aureus strain st2801	100.0	100	0	Y	Y
1280.6102	Staphylococcus aureus strain st2761	100.0	100	0	Y	Y
1280.6103	Staphylococcus aureus strain st2581	100.0	100	0	Y	Y
1280.6121	Staphylococcus aureus strain st1815	100.0	100	0	Y	Y
1280.6227	Staphylococcus aureus strain 1943STDY5573749	100.0	100	0	Y	Y
1280.7268	Staphylococcus aureus 2006745535	100.0	100	0	Y	Y
1280.7273	Staphylococcus aureus CA105	100.0	100	0	Y	Y
1280.7274	Staphylococcus aureus 834N	100.0	100	0	Y	Y
1280.7278	Staphylococcus aureus CA26	100.0	100	0	Y	Y
1280.7280	Staphylococcus aureus CA436	100.0	100	0	Y	Y
1280.7281	Staphylococcus aureus CA541	100.0	100	0	Y	Y
1280.7283	Staphylococcus aureus CA545	100.0	100	0	Y	Y
1280.7284	Staphylococcus aureus CA598	100.0	100	0	Y	Y
1280.7285	Staphylococcus aureus CA9	100.0	100	0	Y	Y
1280.7287	Staphylococcus aureus EUH-25	100.0	100	0	Y	Y
1280.7289	Staphylococcus aureus GA15	100.0	100	0	Y	Y
1280.7290	Staphylococcus aureus GA27	100.0	100	0	Y	Y
1280.7295	Staphylococcus aureus GA51254	100.0	100	0	Y	Y
1280.7296	Staphylococcus aureus GA53617	100.0	100	0	Y	Y
1280.7300	Staphylococcus aureus MN105	100.0	100	0	Y	Y
1280.7301	Staphylococcus aureus MN055	100.0	100	0	Y	Y
1280.7303	Staphylococcus aureus NY341	100.0	100	0	Y	Y
1280.7305	Staphylococcus aureus NY360	100.0	100	0	Y	Y
1280.7310	Staphylococcus aureus SR1129	100.0	100	0	Y	Y
1280.7312	Staphylococcus aureus SR1287	100.0	100	0	Y	Y
1280.7313	Staphylococcus aureus SR2091	100.0	100	0	Y	Y
1280.7315	Staphylococcus aureus SR2609	100.0	100	0	Y	Y
1280.7319	Staphylococcus aureus SR3585	100.0	100	0	Y	Y
1280.8888	Staphylococcus aureus	100.0	100	0	Y	Y
1280.8893	Staphylococcus aureus	100.0	100	0	Y	Y
1280.8899	Staphylococcus aureus	100.0	100	0	Y	Y
1280.8903	Staphylococcus aureus	100.0	100	0	Y	Y
1280.8904	Staphylococcus aureus	100.0	100	0	Y	Y
1280.8908	Staphylococcus aureus	100.0	100	0	Y	Y
1280.8910	Staphylococcus aureus	100.0	100	0	Y	Y
1280.8913	Staphylococcus aureus	100.0	100	0	Y	Y
1280.8915	Staphylococcus aureus	100.0	100	0	Y	Y
1280.8916	Staphylococcus aureus	100.0	100	0	Y	Y
1280.8917	Staphylococcus aureus	100.0	100	0	Y	Y
1280.8919	Staphylococcus aureus	100.0	100	0	Y	Y
1280.8922	Staphylococcus aureus	100.0	100	0	Y	Y
1280.8924	Staphylococcus aureus	100.0	100	0	Y	Y
1280.8928	Staphylococcus aureus	100.0	100	0	Y	Y
1280.8931	Staphylococcus aureus	100.0	100	0	Y	Y
1280.8933	Staphylococcus aureus	100.0	100	0	Y	Y
1280.8935	Staphylococcus aureus	100.0	100	0	Y	Y
1280.8938	Staphylococcus aureus	100.0	100	0	Y	Y
1280.8939	Staphylococcus aureus	100.0	100	0	Y	Y
1280.8941	Staphylococcus aureus	100.0	100	0	Y	Y
1280.8943	Staphylococcus aureus	100.0	100	0	Y	Y
1280.8949	Staphylococcus aureus strain MRSA	100.0	100	0	Y	Y
1280.8953	Staphylococcus aureus strain MSSA	100.0	100	0	Y	Y
1280.8955	Staphylococcus aureus strain MSSA	100.0	100	0	Y	Y
1280.8959	Staphylococcus aureus strain MSSA	100.0	100	0	Y	Y
1280.8962	Staphylococcus aureus strain MRSA	100.0	100	0	Y	Y
1280.8963	Staphylococcus aureus strain MSSA	100.0	100	0	Y	Y
1280.8964	Staphylococcus aureus strain MSSA	100.0	100	0	Y	Y
1280.8966	Staphylococcus aureus strain MRSA	100.0	100	0	Y	Y
1280.8968	Staphylococcus aureus strain MRSA	100.0	100	0	Y	Y
1280.8969	Staphylococcus aureus strain MRSA	100.0	100	0	Y	Y
1280.8972	Staphylococcus aureus strain MRSA	100.0	100	0	Y	Y
1280.8980	Staphylococcus aureus strain MRSA	100.0	100	0	Y	Y
1280.8999	Staphylococcus aureus strain MSSA	100.0	100	0	Y	Y
1280.9000	Staphylococcus aureus strain MSSA	100.0	100	0	Y	Y
1280.9013	Staphylococcus aureus strain MRSA	100.0	100	0	Y	Y
1280.9017	Staphylococcus aureus strain MSSA	100.0	100	0	Y	Y
1280.9022	Staphylococcus aureus strain MRSA	100.0	100	0	Y	Y
1280.9025	Staphylococcus aureus strain MSSA	100.0	100	0	Y	Y
1280.9037	Staphylococcus aureus strain MSSA	100.0	100	0	Y	Y
1280.9046	Staphylococcus aureus strain MSSA	100.0	100	0	Y	Y
1280.9053	Staphylococcus aureus strain MSSA	100.0	100	0	Y	Y
1280.9054	Staphylococcus aureus strain MRSA	100.0	100	0	Y	Y
1280.9055	Staphylococcus aureus strain MSSA	100.0	100	0	Y	Y
1280.9061	Staphylococcus aureus strain MSSA	100.0	100	0	Y	Y
1280.9062	Staphylococcus aureus strain MRSA	100.0	100	0	Y	Y
1280.9063	Staphylococcus aureus strain MRSA	100.0	100	0	Y	Y
1280.9069	Staphylococcus aureus strain MSSA	100.0	100	0	Y	Y
1280.9074	Staphylococcus aureus strain MSSA	100.0	100	0	Y	Y
1280.9076	Staphylococcus aureus strain MSSA	100.0	100	0	Y	Y
1280.9080	Staphylococcus aureus strain MSSA	100.0	100	0	Y	Y
1280.9082	Staphylococcus aureus strain MRSA	100.0	100	0	Y	Y
1280.9083	Staphylococcus aureus strain MSSA	100.0	100	0	Y	Y
1280.9084	Staphylococcus aureus strain MRSA	100.0	100	0	Y	Y
1280.9087	Staphylococcus aureus strain MSSA	100.0	100	0	Y	Y
1280.9093	Staphylococcus aureus strain MRSA	100.0	100	0	Y	Y
1280.9095	Staphylococcus aureus strain MSSA	100.0	100	0	Y	Y
1280.9099	Staphylococcus aureus strain MRSA	100.0	100	0	Y	Y
1280.9100	Staphylococcus aureus strain MSSA	100.0	100	0	Y	Y
1280.9101	Staphylococcus aureus strain MSSA	100.0	100	0	Y	Y
1280.9102	Staphylococcus aureus strain MSSA	100.0	100	0	Y	Y
1280.9103	Staphylococcus aureus strain MSSA	100.0	100	0	Y	Y
1280.9112	Staphylococcus aureus strain MRSA	100.0	100	0	Y	Y
1280.9113	Staphylococcus aureus strain MRSA	100.0	100	0	Y	Y
1280.9116	Staphylococcus aureus strain MSSA	100.0	100	0	Y	Y
1280.9118	Staphylococcus aureus strain MRSA	100.0	100	0	Y	Y
1280.9119	Staphylococcus aureus strain MSSA	100.0	100	0	Y	Y
1280.9123	Staphylococcus aureus strain MRSA	100.0	100	0	Y	Y
1280.9124	Staphylococcus aureus strain MRSA	100.0	100	0	Y	Y
1280.9128	Staphylococcus aureus strain MSSA	100.0	100	0	Y	Y
1280.9134	Staphylococcus aureus strain MRSA	100.0	100	0	Y	Y
1280.9138	Staphylococcus aureus strain MSSA	100.0	100	0	Y	Y
1280.9140	Staphylococcus aureus strain MSSA	100.0	100	0	Y	Y
1280.9143	Staphylococcus aureus strain MRSA	100.0	100	0	Y	Y
1280.9144	Staphylococcus aureus strain MRSA	100.0	100	0	Y	Y
1280.9147	Staphylococcus aureus strain MSSA	100.0	100	0	Y	Y
1280.9150	Staphylococcus aureus strain MSSA	100.0	100	0	Y	Y
1280.9151	Staphylococcus aureus strain MRSA	100.0	100	0	Y	Y
1280.9157	Staphylococcus aureus strain MRSA	100.0	100	0	Y	Y
1280.9165	Staphylococcus aureus strain MSSA	100.0	100	0	Y	Y
1280.9166	Staphylococcus aureus strain MSSA	100.0	100	0	Y	Y
1280.9168	Staphylococcus aureus strain MRSA	100.0	100	0	Y	Y
1280.9172	Staphylococcus aureus strain MSSA	100.0	100	0	Y	Y
1280.9175	Staphylococcus aureus strain MRSA	100.0	100	0	Y	Y
1280.9177	Staphylococcus aureus strain MRSA	100.0	100	0	Y	Y
1282.1174	Staphylococcus epidermidis strain 100_SEPI	100.0	100	0	Y	Y
1282.1217	Staphylococcus epidermidis strain 1284_SEPI	100.0	100	0	Y	Y
1282.1250	Staphylococcus epidermidis strain 282_SEPI	100.0	100	0	Y	Y
1282.1251	Staphylococcus epidermidis strain 296_SEPI	100.0	100	0	Y	Y
1282.1259	Staphylococcus epidermidis strain 393_SEPI	100.0	100	0	Y	Y
1282.1283	Staphylococcus epidermidis strain 644_SEPI	100.0	100	0	Y	Y
1282.1343	Staphylococcus epidermidis strain 295_SEPI	100.0	100	0	Y	Y
1280.4915	Staphylococcus aureus P210033-30	100.0	100	0	Y	Y
1280.4917	Staphylococcus aureus P210070-31	100.0	100	0	Y	Y
1280.4918	Staphylococcus aureus P210074-32	100.0	100	0	Y	Y
1280.4921	Staphylococcus aureus P210103-34	100.0	100	0	Y	Y
1280.4923	Staphylococcus aureus P210125-37	100.0	100	0	Y	Y
1280.4928	Staphylococcus aureus P210179-143	100.0	100	0	Y	Y
1280.4929	Staphylococcus aureus P210181-42	100.0	100	0	Y	Y
1280.4930	Staphylococcus aureus P210184-226	100.0	100	0	Y	Y
1280.4933	Staphylococcus aureus P210290-129	100.0	100	0	Y	Y
1280.4935	Staphylococcus aureus P210309-122	100.0	100	0	Y	Y
1280.4937	Staphylococcus aureus P210337-115	100.0	100	0	Y	Y
1280.4938	Staphylococcus aureus P210354-8	100.0	100	0	Y	Y
1280.4944	Staphylococcus aureus P210392-13	100.0	100	0	Y	Y
1280.4946	Staphylococcus aureus P210399-15	100.0	100	0	Y	Y
1280.4951	Staphylococcus aureus P210426-21	100.0	100	0	Y	Y
1280.4954	Staphylococcus aureus P210439-24	100.0	100	0	Y	Y
1280.4960	Staphylococcus aureus P210464-28	100.0	100	0	Y	Y
1280.4964	Staphylococcus aureus P210493-152	100.0	100	0	Y	Y
1280.4967	Staphylococcus aureus P210774-236	100.0	100	0	Y	Y
1280.4970	Staphylococcus aureus P310372-198	100.0	100	0	Y	Y
1280.4972	Staphylococcus aureus P310516-204	100.0	100	0	Y	Y
1280.4973	Staphylococcus aureus P310516-222	100.0	100	0	Y	Y
1280.4974	Staphylococcus aureus P310516-223	100.0	100	0	Y	Y
1280.4976	Staphylococcus aureus P310609-201	100.0	100	0	Y	Y
1280.4978	Staphylococcus aureus P310821-173	100.0	100	0	Y	Y
1280.4979	Staphylococcus aureus P310839-206	100.0	100	0	Y	Y
1280.4980	Staphylococcus aureus P310848-200	100.0	100	0	Y	Y
1280.4981	Staphylococcus aureus P310882-220	100.0	100	0	Y	Y
1280.4985	Staphylococcus aureus P311014-182	100.0	100	0	Y	Y
1280.4987	Staphylococcus aureus P311095-184	100.0	100	0	Y	Y
1280.4988	Staphylococcus aureus P311177-221	100.0	100	0	Y	Y
1280.4992	Staphylococcus aureus P311327-203	100.0	100	0	Y	Y
216432.7	Croceibacter atlanticus HTCC2559	100.0	100	0	Y	Y
272561.5	Chlamydia trachomatis D/UW-3/CX	100.0	100	0	Y	Y
413999.7	Clostridium botulinum A str. ATCC 3502	100.0	100	0	Y	Y
402612.5	Flavobacterium psychrophilum JIP02/86	100.0	100	0	Y	Y
393305.7	Yersinia enterocolitica subsp. enterocolitica 8081	100.0	100	0	Y	Y
393595.15	Alcanivorax borkumensis SK2	100.0	100	0	Y	Y
883098.3	Bergeyella zoohelcum CCUG 30536	100.0	100	0	Y	Y
401473.3	Bifidobacterium dentium Bd1	100.0	100	0	Y	Y
633149.4	Brevundimonas subvibrioides ATCC 15264	100.0	100	0	Y	Y
411154.11	Gramella forsetii KT0803	100.0	100	0	Y	Y
205914.11	Haemophilus somnus 129PT	100.0	100	0	Y	Y
575594.3	Lactobacillus coleohominis 101-4-CHN	100.0	100	0	Y	Y
390333.7	Lactobacillus delbrueckii subsp. bulgaricus ATCC 11842	100.0	100	0	Y	Y
363253.5	Lawsonia intracellularis PHE/MN1-00	100.0	100	0	Y	Y
979556.3	Microbacterium testaceum StLB037	100.0	100	0	Y	Y
439375.7	Ochrobactrum anthropi ATCC 49188	100.0	100	0	Y	Y
218491.5	Pectobacterium atrosepticum SCRI1043	100.0	100	0	Y	Y
485917.6	Pedobacter heparinus DSM 2366	100.0	100	0	Y	Y
176279.9	Staphylococcus epidermidis RP62A	100.0	100	0	Y	Y
46170.103	Staphylococcus aureus subsp. aureus strain MM25	100.0	100	0	Y	Y
46170.105	Staphylococcus aureus subsp. aureus strain MM66-4	100.0	100	0	Y	Y
426430.8	Staphylococcus aureus subsp. aureus str. Newman	100.0	100	0	Y	Y
553568.3	Staphylococcus aureus A6224	100.0	100	0	Y	Y
553571.3	Staphylococcus aureus A6300	100.0	100	0	Y	Y
553581.3	Staphylococcus aureus A9299	100.0	100	0	Y	Y
553590.4	Staphylococcus aureus A9754	100.0	100	0	Y	Y
553594.3	Staphylococcus aureus A9765	100.0	100	0	Y	Y
563194.3	Pediococcus acidilactici 7_4	100.0	100	0	Y	Y
585891.3	Staphylococcus aureus subsp. aureus Mu50-omega	100.0	100	0	Y	Y
1144271.3	Staphylococcus aureus subsp. aureus 118	100.0	100	0	Y	Y
1156994.3	Staphylococcus aureus HI049	100.0	100	0	Y	Y
1156996.3	Staphylococcus aureus HI049B	100.0	100	0	Y	Y
1156999.3	Staphylococcus aureus HI022	100.0	100	0	Y	Y
1157000.3	Staphylococcus aureus HI049C	100.0	100	0	Y	Y
1157006.3	Staphylococcus aureus M0035	100.0	100	0	Y	Y
1157007.3	Staphylococcus aureus M0045	100.0	100	0	Y	Y
1157009.3	Staphylococcus aureus M0066	100.0	100	0	Y	Y
1157011.3	Staphylococcus aureus M0103	100.0	100	0	Y	Y
1157012.3	Staphylococcus aureus M0150	100.0	100	0	Y	Y
1157014.3	Staphylococcus aureus M0192	100.0	100	0	Y	Y
1157015.3	Staphylococcus aureus M0197	100.0	100	0	Y	Y
1157019.3	Staphylococcus aureus M0252	100.0	100	0	Y	Y
1157020.3	Staphylococcus aureus M0326	100.0	100	0	Y	Y
1157021.3	Staphylococcus aureus M0328	100.0	100	0	Y	Y
1157024.3	Staphylococcus aureus M0340	100.0	100	0	Y	Y
1157025.3	Staphylococcus aureus M0347	100.0	100	0	Y	Y
1157026.3	Staphylococcus aureus M0364	100.0	100	0	Y	Y
1157029.3	Staphylococcus aureus M0427	100.0	100	0	Y	Y
1157031.3	Staphylococcus aureus M0467	100.0	100	0	Y	Y
1157034.3	Staphylococcus aureus M0489	100.0	100	0	Y	Y
1157035.3	Staphylococcus aureus M0494	100.0	100	0	Y	Y
1157036.3	Staphylococcus aureus B53639	100.0	100	0	Y	Y
1157037.3	Staphylococcus aureus B40723	100.0	100	0	Y	Y
1157038.3	Staphylococcus aureus B40950	100.0	100	0	Y	Y
1157039.3	Staphylococcus aureus B147830	100.0	100	0	Y	Y
1158462.3	Staphylococcus aureus M0529	100.0	100	0	Y	Y
1158470.3	Staphylococcus aureus M1119	100.0	100	0	Y	Y
1158471.3	Staphylococcus aureus M1167	100.0	100	0	Y	Y
1158472.3	Staphylococcus aureus M1170	100.0	100	0	Y	Y
1158474.3	Staphylococcus aureus M1198	100.0	100	0	Y	Y
1158475.3	Staphylococcus aureus M1199	100.0	100	0	Y	Y
1158476.3	Staphylococcus aureus M1215	100.0	100	0	Y	Y
1158478.3	Staphylococcus aureus M1229	100.0	100	0	Y	Y
1158480.3	Staphylococcus aureus M1253	100.0	100	0	Y	Y
1158483.3	Staphylococcus aureus M1277	100.0	100	0	Y	Y
1158486.3	Staphylococcus aureus M1320	100.0	100	0	Y	Y
1158489.3	Staphylococcus aureus M1359	100.0	100	0	Y	Y
1158490.3	Staphylococcus aureus M1367	100.0	100	0	Y	Y
1158491.3	Staphylococcus aureus M1373	100.0	100	0	Y	Y
1158492.3	Staphylococcus aureus M1394	100.0	100	0	Y	Y
1158493.3	Staphylococcus aureus M1450	100.0	100	0	Y	Y
1158494.3	Staphylococcus aureus M1451	100.0	100	0	Y	Y
1158497.3	Staphylococcus aureus M1481	100.0	100	0	Y	Y
1158498.3	Staphylococcus aureus M1520	100.0	100	0	Y	Y
1158501.3	Staphylococcus aureus M1533	100.0	100	0	Y	Y
1158502.3	Staphylococcus aureus M1544	100.0	100	0	Y	Y
1158505.3	Staphylococcus aureus M1565	100.0	100	0	Y	Y
1158507.3	Staphylococcus aureus M0006	100.0	100	0	Y	Y
1158509.3	Staphylococcus aureus M0077	100.0	100	0	Y	Y
1158512.3	Staphylococcus aureus M0154	100.0	100	0	Y	Y
1158514.3	Staphylococcus aureus M0200	100.0	100	0	Y	Y
1158517.3	Staphylococcus aureus M0235	100.0	100	0	Y	Y
1158520.3	Staphylococcus aureus M0280	100.0	100	0	Y	Y
1158522.3	Staphylococcus aureus M0334	100.0	100	0	Y	Y
1158523.3	Staphylococcus aureus M0350	100.0	100	0	Y	Y
1158524.3	Staphylococcus aureus M0351	100.0	100	0	Y	Y
1158526.3	Staphylococcus aureus M0367	100.0	100	0	Y	Y
1158527.3	Staphylococcus aureus M0374	100.0	100	0	Y	Y
1158528.3	Staphylococcus aureus M0375	100.0	100	0	Y	Y
1158531.3	Staphylococcus aureus M0438	100.0	100	0	Y	Y
1158535.3	Staphylococcus aureus M0562	100.0	100	0	Y	Y
1158538.3	Staphylococcus aureus M0586	100.0	100	0	Y	Y
1169257.3	Staphylococcus aureus M0978	100.0	100	0	Y	Y
1169262.3	Staphylococcus aureus M1062	100.0	100	0	Y	Y
1169263.3	Staphylococcus aureus M1068	100.0	100	0	Y	Y
1169265.3	Staphylococcus aureus M1109	100.0	100	0	Y	Y
1169267.3	Staphylococcus aureus M1142	100.0	100	0	Y	Y
1169270.3	Staphylococcus aureus M1244	100.0	100	0	Y	Y
1169273.3	Staphylococcus aureus M1286	100.0	100	0	Y	Y
1169276.3	Staphylococcus aureus M1405	100.0	100	0	Y	Y
1169277.3	Staphylococcus aureus M1510	100.0	100	0	Y	Y
1173026.3	Gloeocapsa sp. PCC 7428	100.0	100	0	Y	Y
1201010.3	Staphylococcus aureus subsp. aureus SA957	100.0	100	0	Y	Y
1213726.3	Staphylococcus aureus M0792	100.0	100	0	Y	Y
1213729.3	Staphylococcus aureus M0871	100.0	100	0	Y	Y
1213732.3	Staphylococcus aureus M0892	100.0	100	0	Y	Y
1213734.3	Staphylococcus aureus M0927	100.0	100	0	Y	Y
1221453.3	Staphylococcus aureus subsp. aureus 3989	100.0	100	0	Y	Y
1224920.3	Staphylococcus aureus M0171	100.0	100	0	Y	Y
1224921.3	Staphylococcus aureus M0210	100.0	100	0	Y	Y
1224922.3	Staphylococcus aureus M0213	100.0	100	0	Y	Y
1224924.3	Staphylococcus aureus M0270	100.0	100	0	Y	Y
1224925.3	Staphylococcus aureus M0273	100.0	100	0	Y	Y
1224926.3	Staphylococcus aureus M0279	100.0	100	0	Y	Y
1224927.3	Staphylococcus aureus M0288	100.0	100	0	Y	Y
1224930.3	Staphylococcus aureus M0415	100.0	100	0	Y	Y
1224932.3	Staphylococcus aureus M0460	100.0	100	0	Y	Y
1224933.3	Staphylococcus aureus M0493	100.0	100	0	Y	Y
1226740.3	Staphylococcus aureus subsp. aureus VH60	100.0	100	0	Y	Y
1278071.4	Staphylococcus aureus 3957	100.0	100	0	Y	Y
1278072.4	Staphylococcus aureus LVP2	100.0	100	0	Y	Y
1278075.4	Staphylococcus aureus LVP5	100.0	100	0	Y	Y
1280.10378	Staphylococcus aureus strain MSSA	100.0	100	0	Y	Y
1280.10380	Staphylococcus aureus strain MRSA	100.0	100	0	Y	Y
1280.10385	Staphylococcus aureus strain MSSA	100.0	100	0	Y	Y
1280.10387	Staphylococcus aureus strain MSSA	100.0	100	0	Y	Y
1280.10391	Staphylococcus aureus strain MRSA	100.0	100	0	Y	Y
1280.10393	Staphylococcus aureus strain MRSA	100.0	100	0	Y	Y
1280.10394	Staphylococcus aureus strain MSSA	100.0	100	0	Y	Y
1280.10395	Staphylococcus aureus strain MSSA	100.0	100	0	Y	Y
1280.10402	Staphylococcus aureus strain MRSA	100.0	100	0	Y	Y
1280.10404	Staphylococcus aureus strain MRSA	100.0	100	0	Y	Y
1280.10406	Staphylococcus aureus strain type strain: MRSA579	100.0	100	0	Y	Y
1280.10409	Staphylococcus aureus strain MRSA073B	100.0	100	0	Y	Y
1280.10410	Staphylococcus aureus strain 37H	100.0	100	0	Y	Y
1280.10412	Staphylococcus aureus strain 064Hii	100.0	100	0	Y	Y
1280.10413	Staphylococcus aureus strain 010H	100.0	100	0	Y	Y
1280.10417	Staphylococcus aureus strain 011Hi	100.0	100	0	Y	Y
1280.10419	Staphylococcus aureus strain 078H	100.0	100	0	Y	Y
1280.10421	Staphylococcus aureus strain 102AN	100.0	100	0	Y	Y
1280.10428	Staphylococcus aureus strain 015H	100.0	100	0	Y	Y
1280.10430	Staphylococcus aureus strain 049H	100.0	100	0	Y	Y
1280.10438	Staphylococcus aureus strain 064Hi	100.0	100	0	Y	Y
1280.10439	Staphylococcus aureus strain MRSA609	100.0	100	0	Y	Y
1280.10440	Staphylococcus aureus strain 04Hii	100.0	100	0	Y	Y
1280.10445	Staphylococcus aureus strain 087H	100.0	100	0	Y	Y
1280.10446	Staphylococcus aureus strain type strain: MRSA041776/938686	100.0	100	0	Y	Y
1280.10452	Staphylococcus aureus strain type strain: MRSA036667	100.0	100	0	Y	Y
1280.10456	Staphylococcus aureus strain type strain: MRSA08	100.0	100	0	Y	Y
1280.10459	Staphylococcus aureus strain type strain: MRSA207	100.0	100	0	Y	Y
1280.10466	Staphylococcus aureus strain MSSAT143	100.0	100	0	Y	Y
1280.10467	Staphylococcus aureus strain MSSAT94	100.0	100	0	Y	Y
1280.10468	Staphylococcus aureus strain MRSA 041T (B)	100.0	100	0	Y	Y
1280.10472	Staphylococcus aureus strain MSSAT120	100.0	100	0	Y	Y
1280.10492	Staphylococcus aureus strain GKP136-76	100.0	100	0	Y	Y
1280.3384	Staphylococcus aureus strain USFL094	100.0	100	0	Y	Y
1280.3619	Staphylococcus aureus strain USFL004	100.0	100	0	Y	Y
1280.3620	Staphylococcus aureus strain USFL003	100.0	100	0	Y	Y
1280.3621	Staphylococcus aureus strain USFL005	100.0	100	0	Y	Y
1280.3622	Staphylococcus aureus strain USFL001	100.0	100	0	Y	Y
1280.3652	Staphylococcus aureus strain 1018_SAUR	100.0	100	0	Y	Y
1280.3653	Staphylococcus aureus strain 1071_SAUR	100.0	100	0	Y	Y
1280.3655	Staphylococcus aureus strain 1095_SAUR	100.0	100	0	Y	Y
1280.3656	Staphylococcus aureus strain 1158_SAUR	100.0	100	0	Y	Y
1280.3660	Staphylococcus aureus strain 1229_SAUR	100.0	100	0	Y	Y
1280.3661	Staphylococcus aureus strain 1245_SAUR	100.0	100	0	Y	Y
1280.3665	Staphylococcus aureus strain 1017_SAUR	100.0	100	0	Y	Y
1280.3666	Staphylococcus aureus strain 1075_SAUR	100.0	100	0	Y	Y
1280.3667	Staphylococcus aureus strain 1074_SAUR	100.0	100	0	Y	Y
1280.3669	Staphylococcus aureus strain 1077_SAUR	100.0	100	0	Y	Y
1280.3670	Staphylococcus aureus strain 1099_SAUR	100.0	100	0	Y	Y
1280.3671	Staphylococcus aureus strain 1089_SAUR	100.0	100	0	Y	Y
1280.3672	Staphylococcus aureus strain 1120_SAUR	100.0	100	0	Y	Y
1280.3674	Staphylococcus aureus strain 1139.rep2_SAUR	100.0	100	0	Y	Y
1280.3675	Staphylococcus aureus strain 1181_SAUR	100.0	100	0	Y	Y
1280.3676	Staphylococcus aureus strain 1156_SAUR	100.0	100	0	Y	Y
1280.3677	Staphylococcus aureus strain 1215_SAUR	100.0	100	0	Y	Y
1280.3686	Staphylococcus aureus strain 147_SAUR	100.0	100	0	Y	Y
1280.3688	Staphylococcus aureus strain 1078_SAUR	100.0	100	0	Y	Y
1280.3690	Staphylococcus aureus strain 1096_SAUR	100.0	100	0	Y	Y
1280.3691	Staphylococcus aureus strain 1121_SAUR	100.0	100	0	Y	Y
1280.3693	Staphylococcus aureus strain 1132_SAUR	100.0	100	0	Y	Y
1280.3695	Staphylococcus aureus strain 1155_SAUR	100.0	100	0	Y	Y
1280.3698	Staphylococcus aureus strain 1174_SAUR	100.0	100	0	Y	Y
1280.3699	Staphylococcus aureus strain 1179_SAUR	100.0	100	0	Y	Y
1280.3701	Staphylococcus aureus strain 1227_SAUR	100.0	100	0	Y	Y
1280.3712	Staphylococcus aureus strain 55_SAUR	100.0	100	0	Y	Y
1280.3714	Staphylococcus aureus strain 57_SAUR	100.0	100	0	Y	Y
1280.3717	Staphylococcus aureus strain 192_SAUR	100.0	100	0	Y	Y
1280.3719	Staphylococcus aureus strain 23_SAUR	100.0	100	0	Y	Y
1280.3721	Staphylococcus aureus strain 251_SAUR	100.0	100	0	Y	Y
1280.3725	Staphylococcus aureus strain 269_SAUR	100.0	100	0	Y	Y
1280.3727	Staphylococcus aureus strain 326_SAUR	100.0	100	0	Y	Y
1280.3729	Staphylococcus aureus strain 46_SAUR	100.0	100	0	Y	Y
1280.3731	Staphylococcus aureus strain 49_SAUR	100.0	100	0	Y	Y
1280.3734	Staphylococcus aureus strain 519_SAUR	100.0	100	0	Y	Y
1280.3735	Staphylococcus aureus strain 54_SAUR	100.0	100	0	Y	Y
1280.3739	Staphylococcus aureus strain 586_SAUR	100.0	100	0	Y	Y
1280.3743	Staphylococcus aureus strain 69_SAUR	100.0	100	0	Y	Y
1280.3749	Staphylococcus aureus strain 82_SAUR	100.0	100	0	Y	Y
1280.3752	Staphylococcus aureus strain 676_SAUR	100.0	100	0	Y	Y
1280.3753	Staphylococcus aureus strain 693_SAUR	100.0	100	0	Y	Y
1280.3754	Staphylococcus aureus strain 70_SAUR	100.0	100	0	Y	Y
1280.3755	Staphylococcus aureus strain 714_SAUR	100.0	100	0	Y	Y
1280.3759	Staphylococcus aureus strain 81_SAUR	100.0	100	0	Y	Y
1280.3761	Staphylococcus aureus strain 84_SAUR	100.0	100	0	Y	Y
1280.3765	Staphylococcus aureus strain 937_SAUR	100.0	100	0	Y	Y
1280.3779	Staphylococcus aureus strain E4278	100.0	100	0	Y	Y
1280.3780	Staphylococcus aureus strain E4278	100.0	100	0	Y	Y
1280.3781	Staphylococcus aureus strain E2125	100.0	100	0	Y	Y
1280.3782	Staphylococcus aureus strain E4278	100.0	100	0	Y	Y
1280.3783	Staphylococcus aureus strain E4278	100.0	100	0	Y	Y
1280.3785	Staphylococcus aureus strain E2125	100.0	100	0	Y	Y
1280.3787	Staphylococcus aureus strain E4278	100.0	100	0	Y	Y
1280.3788	Staphylococcus aureus strain E2125	100.0	100	0	Y	Y
1280.3789	Staphylococcus aureus strain E2125	100.0	100	0	Y	Y
1280.3790	Staphylococcus aureus strain E2125	100.0	100	0	Y	Y
1280.3791	Staphylococcus aureus strain E4278	100.0	100	0	Y	Y
1280.3792	Staphylococcus aureus strain E4278	100.0	100	0	Y	Y
1280.3793	Staphylococcus aureus strain E4278	100.0	100	0	Y	Y
1280.3794	Staphylococcus aureus strain E4278	100.0	100	0	Y	Y
1280.3795	Staphylococcus aureus strain E4278	100.0	100	0	Y	Y
1280.3796	Staphylococcus aureus strain E2125	100.0	100	0	Y	Y
1280.3802	Staphylococcus aureus strain USFL046	100.0	100	0	Y	Y
1280.3804	Staphylococcus aureus strain USFL024	100.0	100	0	Y	Y
1280.3805	Staphylococcus aureus strain USFL253	100.0	100	0	Y	Y
1280.3807	Staphylococcus aureus strain FL358	100.0	100	0	Y	Y
1280.3809	Staphylococcus aureus strain USFL033	100.0	100	0	Y	Y
1280.3811	Staphylococcus aureus strain USFL151	100.0	100	0	Y	Y
1280.3814	Staphylococcus aureus strain USFL015	100.0	100	0	Y	Y
1280.3820	Staphylococcus aureus strain USFL123	100.0	100	0	Y	Y
1280.3822	Staphylococcus aureus strain USFL196	100.0	100	0	Y	Y
1280.3824	Staphylococcus aureus strain USFL018	100.0	100	0	Y	Y
1280.3825	Staphylococcus aureus strain USFL276	100.0	100	0	Y	Y
1280.3828	Staphylococcus aureus strain USFL130	100.0	100	0	Y	Y
1280.3830	Staphylococcus aureus strain USFL108	100.0	100	0	Y	Y
1280.3831	Staphylococcus aureus strain USFL339	100.0	100	0	Y	Y
1280.3832	Staphylococcus aureus strain USFL075	100.0	100	0	Y	Y
1280.3833	Staphylococcus aureus strain USFL329	100.0	100	0	Y	Y
1280.3834	Staphylococcus aureus strain FL376	100.0	100	0	Y	Y
1280.3837	Staphylococcus aureus strain USFL311	100.0	100	0	Y	Y
1280.3839	Staphylococcus aureus strain FL368	100.0	100	0	Y	Y
1280.3841	Staphylococcus aureus strain USFL159	100.0	100	0	Y	Y
1280.3842	Staphylococcus aureus strain USFL284	100.0	100	0	Y	Y
1280.3848	Staphylococcus aureus strain USFL291	100.0	100	0	Y	Y
1280.3849	Staphylococcus aureus strain USFL309	100.0	100	0	Y	Y
1280.3850	Staphylococcus aureus strain USFL290	100.0	100	0	Y	Y
1280.3855	Staphylococcus aureus strain USFL158	100.0	100	0	Y	Y
1280.3858	Staphylococcus aureus strain USFL242	100.0	100	0	Y	Y
1280.3859	Staphylococcus aureus strain FL363	100.0	100	0	Y	Y
1280.3860	Staphylococcus aureus strain USFL281	100.0	100	0	Y	Y
1280.3864	Staphylococcus aureus strain USFL216	100.0	100	0	Y	Y
1280.3868	Staphylococcus aureus strain USFL084	100.0	100	0	Y	Y
1280.3869	Staphylococcus aureus strain USFL077	100.0	100	0	Y	Y
1280.3873	Staphylococcus aureus strain USFL255	100.0	100	0	Y	Y
1280.3878	Staphylococcus aureus strain USFL265	100.0	100	0	Y	Y
1280.3879	Staphylococcus aureus strain USFL345	100.0	100	0	Y	Y
1280.3880	Staphylococcus aureus strain USFL184	100.0	100	0	Y	Y
1280.3881	Staphylococcus aureus strain USFL292	100.0	100	0	Y	Y
1280.3883	Staphylococcus aureus strain USFL296	100.0	100	0	Y	Y
1280.3884	Staphylococcus aureus strain USFL124	100.0	100	0	Y	Y
1280.3885	Staphylococcus aureus strain USFL029	100.0	100	0	Y	Y
1280.3886	Staphylococcus aureus strain USFL093	100.0	100	0	Y	Y
1280.3888	Staphylococcus aureus strain USFL324	100.0	100	0	Y	Y
1280.3889	Staphylococcus aureus strain USFL347	100.0	100	0	Y	Y
1280.3890	Staphylococcus aureus strain USFL052	100.0	100	0	Y	Y
1280.3892	Staphylococcus aureus strain USFL214	100.0	100	0	Y	Y
1280.3895	Staphylococcus aureus strain USFL053	100.0	100	0	Y	Y
1280.3897	Staphylococcus aureus strain USFL193	100.0	100	0	Y	Y
1280.3899	Staphylococcus aureus strain USFL319	100.0	100	0	Y	Y
1280.3900	Staphylococcus aureus strain FL391	100.0	100	0	Y	Y
1280.3901	Staphylococcus aureus strain USFL088	100.0	100	0	Y	Y
1280.3902	Staphylococcus aureus strain FL367	100.0	100	0	Y	Y
1280.3906	Staphylococcus aureus strain USFL338	100.0	100	0	Y	Y
1280.3907	Staphylococcus aureus strain FL385	100.0	100	0	Y	Y
1280.3909	Staphylococcus aureus strain FL370	100.0	100	0	Y	Y
1280.3910	Staphylococcus aureus strain USFL080	100.0	100	0	Y	Y
1280.3911	Staphylococcus aureus strain USFL321	100.0	100	0	Y	Y
1280.3913	Staphylococcus aureus strain USFL120	100.0	100	0	Y	Y
1280.3914	Staphylococcus aureus strain USFL295	100.0	100	0	Y	Y
1280.3916	Staphylococcus aureus strain USFL208	100.0	100	0	Y	Y
1280.3917	Staphylococcus aureus strain USFL175	100.0	100	0	Y	Y
1280.3918	Staphylococcus aureus strain FL356	100.0	100	0	Y	Y
1280.3919	Staphylococcus aureus strain USFL028	100.0	100	0	Y	Y
1280.3920	Staphylococcus aureus strain USFL118	100.0	100	0	Y	Y
1280.3922	Staphylococcus aureus strain USFL009	100.0	100	0	Y	Y
1280.3923	Staphylococcus aureus strain USFL199	100.0	100	0	Y	Y
1280.3924	Staphylococcus aureus strain USFL010	100.0	100	0	Y	Y
1280.3925	Staphylococcus aureus strain USFL008	100.0	100	0	Y	Y
1280.3926	Staphylococcus aureus strain FL375	100.0	100	0	Y	Y
1280.3928	Staphylococcus aureus strain USFL035	100.0	100	0	Y	Y
1280.3933	Staphylococcus aureus strain USFL239	100.0	100	0	Y	Y
1280.3935	Staphylococcus aureus strain USFL209	100.0	100	0	Y	Y
1280.3936	Staphylococcus aureus strain USFL351	100.0	100	0	Y	Y
1280.3937	Staphylococcus aureus strain USFL238	100.0	100	0	Y	Y
1280.3938	Staphylococcus aureus strain USFL023	100.0	100	0	Y	Y
1280.3939	Staphylococcus aureus strain USFL264	100.0	100	0	Y	Y
1280.3942	Staphylococcus aureus strain USFL248	100.0	100	0	Y	Y
1280.3944	Staphylococcus aureus strain USFL172	100.0	100	0	Y	Y
1280.3945	Staphylococcus aureus strain USFL303	100.0	100	0	Y	Y
1280.3946	Staphylococcus aureus strain USFL070	100.0	100	0	Y	Y
1280.3947	Staphylococcus aureus strain FL366	100.0	100	0	Y	Y
1280.3948	Staphylococcus aureus strain USFL186	100.0	100	0	Y	Y
1280.3950	Staphylococcus aureus strain USFL074	100.0	100	0	Y	Y
1280.3951	Staphylococcus aureus strain USFL249	100.0	100	0	Y	Y
1280.3952	Staphylococcus aureus strain USFL289	100.0	100	0	Y	Y
1280.3954	Staphylococcus aureus strain USFL101	100.0	100	0	Y	Y
1280.3955	Staphylococcus aureus strain USFL144	100.0	100	0	Y	Y
1280.3956	Staphylococcus aureus strain USFL191	100.0	100	0	Y	Y
1280.3958	Staphylococcus aureus strain FL393	100.0	100	0	Y	Y
1280.3960	Staphylococcus aureus strain USFL268	100.0	100	0	Y	Y
1280.3961	Staphylococcus aureus strain USFL019	100.0	100	0	Y	Y
1280.3962	Staphylococcus aureus strain USFL078	100.0	100	0	Y	Y
1280.3963	Staphylococcus aureus strain USFL150	100.0	100	0	Y	Y
1280.3965	Staphylococcus aureus strain USFL333	100.0	100	0	Y	Y
1280.3967	Staphylococcus aureus strain USFL293	100.0	100	0	Y	Y
1280.3968	Staphylococcus aureus strain USFL006	100.0	100	0	Y	Y
1280.3970	Staphylococcus aureus strain USFL286	100.0	100	0	Y	Y
1280.3971	Staphylococcus aureus strain FL389	100.0	100	0	Y	Y
1280.3972	Staphylococcus aureus strain USFL141	100.0	100	0	Y	Y
1280.3973	Staphylococcus aureus strain USFL131	100.0	100	0	Y	Y
1280.3976	Staphylococcus aureus strain USFL165	100.0	100	0	Y	Y
1280.3978	Staphylococcus aureus strain USFL282	100.0	100	0	Y	Y
1280.3982	Staphylococcus aureus strain USFL269	100.0	100	0	Y	Y
1280.3985	Staphylococcus aureus strain FL361	100.0	100	0	Y	Y
1280.3986	Staphylococcus aureus strain FL374	100.0	100	0	Y	Y
1280.3988	Staphylococcus aureus strain USFL230	100.0	100	0	Y	Y
1280.3994	Staphylococcus aureus strain USFL081	100.0	100	0	Y	Y
1280.3995	Staphylococcus aureus strain USFL030	100.0	100	0	Y	Y
1280.3996	Staphylococcus aureus strain USFL188	100.0	100	0	Y	Y
1280.3997	Staphylococcus aureus strain USFL041	100.0	100	0	Y	Y
1280.4000	Staphylococcus aureus strain USFL320	100.0	100	0	Y	Y
1280.4003	Staphylococcus aureus strain USFL304	100.0	100	0	Y	Y
1280.4006	Staphylococcus aureus strain USFL195	100.0	100	0	Y	Y
1280.4007	Staphylococcus aureus strain USFL235	100.0	100	0	Y	Y
1280.4009	Staphylococcus aureus strain USFL259	100.0	100	0	Y	Y
1280.4010	Staphylococcus aureus strain USFL250	100.0	100	0	Y	Y
1280.4011	Staphylococcus aureus strain FL394	100.0	100	0	Y	Y
1280.4017	Staphylococcus aureus strain USFL049	100.0	100	0	Y	Y
1280.4018	Staphylococcus aureus strain USFL260	100.0	100	0	Y	Y
1280.4019	Staphylococcus aureus strain FL359	100.0	100	0	Y	Y
1280.4021	Staphylococcus aureus strain USFL243	100.0	100	0	Y	Y
1280.4026	Staphylococcus aureus strain USFL073	100.0	100	0	Y	Y
1280.4027	Staphylococcus aureus strain USFL072	100.0	100	0	Y	Y
1280.4030	Staphylococcus aureus strain FL364	100.0	100	0	Y	Y
1280.4031	Staphylococcus aureus strain USFL089	100.0	100	0	Y	Y
1280.4032	Staphylococcus aureus strain USFL330	100.0	100	0	Y	Y
1280.4033	Staphylococcus aureus strain USFL271	100.0	100	0	Y	Y
1280.4034	Staphylococcus aureus strain USFL031	100.0	100	0	Y	Y
1280.4036	Staphylococcus aureus strain USFL097	100.0	100	0	Y	Y
1280.4037	Staphylococcus aureus strain USFL213	100.0	100	0	Y	Y
1280.4038	Staphylococcus aureus strain USFL016	100.0	100	0	Y	Y
1280.4039	Staphylococcus aureus strain USFL066	100.0	100	0	Y	Y
1280.4041	Staphylococcus aureus strain USFL185	100.0	100	0	Y	Y
1280.4042	Staphylococcus aureus strain USFL133	100.0	100	0	Y	Y
1280.4043	Staphylococcus aureus strain FL373	100.0	100	0	Y	Y
1280.4044	Staphylococcus aureus strain USFL305	100.0	100	0	Y	Y
1280.4048	Staphylococcus aureus strain USFL092	100.0	100	0	Y	Y
1280.4049	Staphylococcus aureus strain FL372	100.0	100	0	Y	Y
1280.4050	Staphylococcus aureus strain USFL231	100.0	100	0	Y	Y
1280.4052	Staphylococcus aureus strain USFL180	100.0	100	0	Y	Y
1280.4053	Staphylococcus aureus strain FL377	100.0	100	0	Y	Y
1280.4057	Staphylococcus aureus strain USFL176	100.0	100	0	Y	Y
1280.4058	Staphylococcus aureus strain USFL258	100.0	100	0	Y	Y
1280.4059	Staphylococcus aureus strain USFL262	100.0	100	0	Y	Y
1280.4060	Staphylococcus aureus strain FL360	100.0	100	0	Y	Y
1280.4061	Staphylococcus aureus strain USFL350	100.0	100	0	Y	Y
1280.4062	Staphylococcus aureus strain USFL057	100.0	100	0	Y	Y
1280.4063	Staphylococcus aureus strain USFL183	100.0	100	0	Y	Y
1280.4064	Staphylococcus aureus strain USFL155	100.0	100	0	Y	Y
1280.4340	Staphylococcus aureus strain USFL297	100.0	100	0	Y	Y
1280.4341	Staphylococcus aureus strain FL379	100.0	100	0	Y	Y
1280.4342	Staphylococcus aureus strain USFL194	100.0	100	0	Y	Y
1280.4343	Staphylococcus aureus strain USFL302	100.0	100	0	Y	Y
1280.4358	Staphylococcus aureus strain 2588STDY5748538	100.0	100	0	Y	Y
1280.4359	Staphylococcus aureus strain 2588STDY5748123	100.0	100	0	Y	Y
1280.4363	Staphylococcus aureus strain 2588STDY5748704	100.0	100	0	Y	Y
1280.4364	Staphylococcus aureus strain 2588STDY5748520	100.0	100	0	Y	Y
1280.4365	Staphylococcus aureus strain 2588STDY5748506	100.0	100	0	Y	Y
1280.4367	Staphylococcus aureus strain 2588STDY5627566	100.0	100	0	Y	Y
1280.4368	Staphylococcus aureus strain 2588STDY5627601	100.0	100	0	Y	Y
1280.4372	Staphylococcus aureus strain 2588STDY5748917	100.0	100	0	Y	Y
1280.4374	Staphylococcus aureus strain 2588STDY5748116	100.0	100	0	Y	Y
1280.4375	Staphylococcus aureus strain 2588STDY5748560	100.0	100	0	Y	Y
1280.4376	Staphylococcus aureus strain 2588STDY5748703	100.0	100	0	Y	Y
1280.4377	Staphylococcus aureus strain 2588STDY5748759	100.0	100	0	Y	Y
1280.4378	Staphylococcus aureus strain 2588STDY5748954	100.0	100	0	Y	Y
1280.4379	Staphylococcus aureus strain 2588STDY5748872	100.0	100	0	Y	Y
1280.4380	Staphylococcus aureus strain 2588STDY5748751	100.0	100	0	Y	Y
1280.4381	Staphylococcus aureus strain 2588STDY5748949	100.0	100	0	Y	Y
1280.4382	Staphylococcus aureus strain 2588STDY5748552	100.0	100	0	Y	Y
1280.4387	Staphylococcus aureus strain 2588STDY5764014	100.0	100	0	Y	Y
1280.4388	Staphylococcus aureus strain 2588STDY5748933	100.0	100	0	Y	Y
1280.4389	Staphylococcus aureus strain 2588STDY5748647	100.0	100	0	Y	Y
1280.4390	Staphylococcus aureus strain 2588STDY5763888	100.0	100	0	Y	Y
1280.4391	Staphylococcus aureus strain 2588STDY5748696	100.0	100	0	Y	Y
1280.4392	Staphylococcus aureus strain 2588STDY5748882	100.0	100	0	Y	Y
1280.4393	Staphylococcus aureus strain 2588STDY5748102	100.0	100	0	Y	Y
1280.4394	Staphylococcus aureus strain 2588STDY5748680	100.0	100	0	Y	Y
1280.4395	Staphylococcus aureus strain 2588STDY5748940	100.0	100	0	Y	Y
1280.4396	Staphylococcus aureus strain 2588STDY5748581	100.0	100	0	Y	Y
1280.4397	Staphylococcus aureus strain 2588STDY5748867	100.0	100	0	Y	Y
1280.4400	Staphylococcus aureus strain 2588STDY5748115	100.0	100	0	Y	Y
1280.4401	Staphylococcus aureus strain 2588STDY5748187	100.0	100	0	Y	Y
1280.4402	Staphylococcus aureus strain 2588STDY5763864	100.0	100	0	Y	Y
1280.4405	Staphylococcus aureus strain 2588STDY5627558	100.0	100	0	Y	Y
1280.4406	Staphylococcus aureus strain 2588STDY5748761	100.0	100	0	Y	Y
1280.4407	Staphylococcus aureus strain 2588STDY5627584	100.0	100	0	Y	Y
1280.4411	Staphylococcus aureus strain 2588STDY5748652	100.0	100	0	Y	Y
1280.4413	Staphylococcus aureus strain 2588STDY5748674	100.0	100	0	Y	Y
1280.4414	Staphylococcus aureus strain 2588STDY5627608	100.0	100	0	Y	Y
1280.4415	Staphylococcus aureus strain 2588STDY5748930	100.0	100	0	Y	Y
1280.4416	Staphylococcus aureus strain 2588STDY5627554	100.0	100	0	Y	Y
1280.4417	Staphylococcus aureus strain 2588STDY5627551	100.0	100	0	Y	Y
1280.4419	Staphylococcus aureus strain 2588STDY5748344	100.0	100	0	Y	Y
1280.4420	Staphylococcus aureus strain 2588STDY5748178	100.0	100	0	Y	Y
1280.4422	Staphylococcus aureus strain 2588STDY5748688	100.0	100	0	Y	Y
1280.4423	Staphylococcus aureus strain 2588STDY5748945	100.0	100	0	Y	Y
1280.4426	Staphylococcus aureus strain 2588STDY5763872	100.0	100	0	Y	Y
1280.4429	Staphylococcus aureus strain 2588STDY5627542	100.0	100	0	Y	Y
1280.4431	Staphylococcus aureus strain 2588STDY5627600	100.0	100	0	Y	Y
1280.4434	Staphylococcus aureus strain 2588STDY5748908	100.0	100	0	Y	Y
1280.4436	Staphylococcus aureus strain 2588STDY5748613	100.0	100	0	Y	Y
1280.4437	Staphylococcus aureus strain 2588STDY5748027	100.0	100	0	Y	Y
1280.4438	Staphylococcus aureus strain 2588STDY5748629	100.0	100	0	Y	Y
1280.4439	Staphylococcus aureus strain 2588STDY5748360	100.0	100	0	Y	Y
1280.4440	Staphylococcus aureus strain 2588STDY5748043	100.0	100	0	Y	Y
1280.4441	Staphylococcus aureus strain 2588STDY5748742	100.0	100	0	Y	Y
1280.4443	Staphylococcus aureus strain 2588STDY5748146	100.0	100	0	Y	Y
1280.4444	Staphylococcus aureus strain 2588STDY5627526	100.0	100	0	Y	Y
1280.4445	Staphylococcus aureus strain 2588STDY5748368	100.0	100	0	Y	Y
1280.4446	Staphylococcus aureus strain 2588STDY5748385	100.0	100	0	Y	Y
1280.4448	Staphylococcus aureus strain 2588STDY5627605	100.0	100	0	Y	Y
1280.4451	Staphylococcus aureus strain 2588STDY5748061	100.0	100	0	Y	Y
1280.4452	Staphylococcus aureus strain 2588STDY5748790	100.0	100	0	Y	Y
1280.4456	Staphylococcus aureus strain 2588STDY5748687	100.0	100	0	Y	Y
1280.4457	Staphylococcus aureus strain 2588STDY5748711	100.0	100	0	Y	Y
1280.4458	Staphylococcus aureus strain 2588STDY5748019	100.0	100	0	Y	Y
1280.4460	Staphylococcus aureus strain 2588STDY5748497	100.0	100	0	Y	Y
1280.4462	Staphylococcus aureus strain 2588STDY5627574	100.0	100	0	Y	Y
1280.4463	Staphylococcus aureus strain 2588STDY5748011	100.0	100	0	Y	Y
1280.4465	Staphylococcus aureus strain 2588STDY5627546	100.0	100	0	Y	Y
1280.4469	Staphylococcus aureus strain 2588STDY5748448	100.0	100	0	Y	Y
1280.4470	Staphylococcus aureus strain 2588STDY5748890	100.0	100	0	Y	Y
1280.4471	Staphylococcus aureus strain 2588STDY5748727	100.0	100	0	Y	Y
1280.4473	Staphylococcus aureus strain 2588STDY5627573	100.0	100	0	Y	Y
1280.4474	Staphylococcus aureus strain 2588STDY5627537	100.0	100	0	Y	Y
1280.4476	Staphylococcus aureus strain 2588STDY5627603	100.0	100	0	Y	Y
1280.4479	Staphylococcus aureus strain 2588STDY5748313	100.0	100	0	Y	Y
1280.4482	Staphylococcus aureus strain 2588STDY5748853	100.0	100	0	Y	Y
1280.4483	Staphylococcus aureus strain 2588STDY5763904	100.0	100	0	Y	Y
1280.4484	Staphylococcus aureus strain 2588STDY5627610	100.0	100	0	Y	Y
1280.4489	Staphylococcus aureus strain 2588STDY5748496	100.0	100	0	Y	Y
1280.4490	Staphylococcus aureus strain 2588STDY5748186	100.0	100	0	Y	Y
1280.4492	Staphylococcus aureus strain 2588STDY5748164	100.0	100	0	Y	Y
1280.4494	Staphylococcus aureus strain 2588STDY5627594	100.0	100	0	Y	Y
1280.4496	Staphylococcus aureus strain 2588STDY5748664	100.0	100	0	Y	Y
1280.4497	Staphylococcus aureus strain 2588STDY5627533	100.0	100	0	Y	Y
1280.4499	Staphylococcus aureus strain 2588STDY5748920	100.0	100	0	Y	Y
1280.4500	Staphylococcus aureus strain 2588STDY5748297	100.0	100	0	Y	Y
1280.4503	Staphylococcus aureus strain 2588STDY5763896	100.0	100	0	Y	Y
1280.4506	Staphylococcus aureus strain 2588STDY5748925	100.0	100	0	Y	Y
1280.4509	Staphylococcus aureus strain 2588STDY5748489	100.0	100	0	Y	Y
1280.4511	Staphylococcus aureus strain 2588STDY5748656	100.0	100	0	Y	Y
1280.4512	Staphylococcus aureus strain 2588STDY5748608	100.0	100	0	Y	Y
1280.4513	Staphylococcus aureus strain 2588STDY5748737	100.0	100	0	Y	Y
1280.4514	Staphylococcus aureus strain 2588STDY5627527	100.0	100	0	Y	Y
1280.4515	Staphylococcus aureus strain 2588STDY5748609	100.0	100	0	Y	Y
1280.4518	Staphylococcus aureus strain 2588STDY5747941	100.0	100	0	Y	Y
1280.4519	Staphylococcus aureus strain 2588STDY5748702	100.0	100	0	Y	Y
1280.4520	Staphylococcus aureus strain 2588STDY5763984	100.0	100	0	Y	Y
1280.4521	Staphylococcus aureus strain 2588STDY5748488	100.0	100	0	Y	Y
1280.4522	Staphylococcus aureus strain 2588STDY5748138	100.0	100	0	Y	Y
1280.4524	Staphylococcus aureus strain 2588STDY5627545	100.0	100	0	Y	Y
1280.4528	Staphylococcus aureus strain 2588STDY5748670	100.0	100	0	Y	Y
1280.4530	Staphylococcus aureus strain 2588STDY5748130	100.0	100	0	Y	Y
1280.4531	Staphylococcus aureus strain 2588STDY5747973	100.0	100	0	Y	Y
1280.4533	Staphylococcus aureus strain 2588STDY5627570	100.0	100	0	Y	Y
1280.4534	Staphylococcus aureus strain 2588STDY5748432	100.0	100	0	Y	Y
1280.4537	Staphylococcus aureus strain 2588STDY5627563	100.0	100	0	Y	Y
1280.4539	Staphylococcus aureus strain 2588STDY5748124	100.0	100	0	Y	Y
1280.4540	Staphylococcus aureus strain 2588STDY5763876	100.0	100	0	Y	Y
1280.4541	Staphylococcus aureus strain 2588STDY5748053	100.0	100	0	Y	Y
1280.4543	Staphylococcus aureus strain 2588STDY5748695	100.0	100	0	Y	Y
1280.4544	Staphylococcus aureus strain 2588STDY5748750	100.0	100	0	Y	Y
1280.4545	Staphylococcus aureus strain 2588STDY5748589	100.0	100	0	Y	Y
1280.4546	Staphylococcus aureus strain 2588STDY5748456	100.0	100	0	Y	Y
1280.4551	Staphylococcus aureus strain BU_W7A_t11	100.0	100	0	Y	Y
1280.4555	Staphylococcus aureus strain BU_W6_t1	100.0	100	0	Y	Y
1280.4560	Staphylococcus aureus strain BU_N3_t2	100.0	100	0	Y	Y
1280.4565	Staphylococcus aureus strain BU_N17Y_t2	100.0	100	0	Y	Y
1280.4613	Staphylococcus aureus strain E2125	100.0	100	0	Y	Y
1280.4614	Staphylococcus aureus strain E2125	100.0	100	0	Y	Y
1280.4615	Staphylococcus aureus strain E2125	100.0	100	0	Y	Y
1280.4617	Staphylococcus aureus strain E4278	100.0	100	0	Y	Y
1280.4622	Staphylococcus aureus strain E2125	100.0	100	0	Y	Y
1280.4636	Staphylococcus aureus strain E2125	100.0	100	0	Y	Y
1280.4637	Staphylococcus aureus strain E4278	100.0	100	0	Y	Y
1280.4640	Staphylococcus aureus strain E2125	100.0	100	0	Y	Y
1280.4643	Staphylococcus aureus strain E4278	100.0	100	0	Y	Y
1280.4644	Staphylococcus aureus strain USFL337	100.0	100	0	Y	Y
1280.4646	Staphylococcus aureus strain USFL091	100.0	100	0	Y	Y
1280.4647	Staphylococcus aureus strain USFL336	100.0	100	0	Y	Y
1280.4649	Staphylococcus aureus strain USFL228	100.0	100	0	Y	Y
1280.4650	Staphylococcus aureus strain USFL261	100.0	100	0	Y	Y
1280.4651	Staphylococcus aureus strain USFL014	100.0	100	0	Y	Y
1280.4652	Staphylococcus aureus strain USFL027	100.0	100	0	Y	Y
1280.4653	Staphylococcus aureus strain USFL011	100.0	100	0	Y	Y
1280.4655	Staphylococcus aureus strain USFL192	100.0	100	0	Y	Y
1280.4656	Staphylococcus aureus strain USFL275	100.0	100	0	Y	Y
1280.4657	Staphylococcus aureus strain USFL219	100.0	100	0	Y	Y
1280.4658	Staphylococcus aureus strain USFL312	100.0	100	0	Y	Y
1280.4659	Staphylococcus aureus strain USFL288	100.0	100	0	Y	Y
1280.4661	Staphylococcus aureus strain USFL229	100.0	100	0	Y	Y
1280.4662	Staphylococcus aureus strain USFL203	100.0	100	0	Y	Y
1280.4663	Staphylococcus aureus strain USFL013	100.0	100	0	Y	Y
1280.4664	Staphylococcus aureus strain USFL352	100.0	100	0	Y	Y
1280.4665	Staphylococcus aureus strain USFL026	100.0	100	0	Y	Y
1280.4667	Staphylococcus aureus strain USFL222	100.0	100	0	Y	Y
1280.4668	Staphylococcus aureus strain USFL054	100.0	100	0	Y	Y
1280.4669	Staphylococcus aureus strain USFL273	100.0	100	0	Y	Y
1280.4670	Staphylococcus aureus strain USFL221	100.0	100	0	Y	Y
1280.4672	Staphylococcus aureus strain USFL340	100.0	100	0	Y	Y
1280.4675	Staphylococcus aureus strain USFL227	100.0	100	0	Y	Y
1280.4677	Staphylococcus aureus strain USFL032	100.0	100	0	Y	Y
1280.4678	Staphylococcus aureus strain USFL069	100.0	100	0	Y	Y
1280.4680	Staphylococcus aureus strain USFL007	100.0	100	0	Y	Y
1280.4682	Staphylococcus aureus strain USFL252	100.0	100	0	Y	Y
1280.4684	Staphylococcus aureus strain USFL251	100.0	100	0	Y	Y
1280.4685	Staphylococcus aureus strain USFL207	100.0	100	0	Y	Y
1280.4686	Staphylococcus aureus strain USFL270	100.0	100	0	Y	Y
1280.4688	Staphylococcus aureus strain USFL306	100.0	100	0	Y	Y
1280.4689	Staphylococcus aureus strain USFL278	100.0	100	0	Y	Y
1280.4692	Staphylococcus aureus strain USFL038	100.0	100	0	Y	Y
1280.4693	Staphylococcus aureus strain USFL277	100.0	100	0	Y	Y
1280.4694	Staphylococcus aureus strain USFL079	100.0	100	0	Y	Y
1280.4695	Staphylococcus aureus strain USFL065	100.0	100	0	Y	Y
1280.4697	Staphylococcus aureus strain USFL237	100.0	100	0	Y	Y
1280.4698	Staphylococcus aureus strain USFL067	100.0	100	0	Y	Y
1280.4699	Staphylococcus aureus strain USFL322	100.0	100	0	Y	Y
1280.4700	Staphylococcus aureus strain USFL241	100.0	100	0	Y	Y
1280.4701	Staphylococcus aureus strain USFL076	100.0	100	0	Y	Y
1280.4702	Staphylococcus aureus strain USFL294	100.0	100	0	Y	Y
1280.4703	Staphylococcus aureus strain USFL068	100.0	100	0	Y	Y
1280.4704	Staphylococcus aureus strain USFL256	100.0	100	0	Y	Y
1280.4705	Staphylococcus aureus strain USFL323	100.0	100	0	Y	Y
1280.4706	Staphylococcus aureus strain USFL025	100.0	100	0	Y	Y
1280.4707	Staphylococcus aureus strain USFL283	100.0	100	0	Y	Y
1280.4708	Staphylococcus aureus strain USFL348	100.0	100	0	Y	Y
1280.4709	Staphylococcus aureus strain USFL299	100.0	100	0	Y	Y
1280.4712	Staphylococcus aureus strain USFL034	100.0	100	0	Y	Y
1280.4715	Staphylococcus aureus strain USFL316	100.0	100	0	Y	Y
1280.4717	Staphylococcus aureus strain USFL244	100.0	100	0	Y	Y
1280.4722	Staphylococcus aureus strain USFL318	100.0	100	0	Y	Y
1280.4723	Staphylococcus aureus strain USFL285	100.0	100	0	Y	Y
1280.4725	Staphylococcus aureus strain USFL037	100.0	100	0	Y	Y
1280.4726	Staphylococcus aureus strain USFL082	100.0	100	0	Y	Y
1280.4727	Staphylococcus aureus strain USFL197	100.0	100	0	Y	Y
1280.4728	Staphylococcus aureus strain USFL217	100.0	100	0	Y	Y
1280.4729	Staphylococcus aureus strain USFL022	100.0	100	0	Y	Y
1280.4730	Staphylococcus aureus strain USFL266	100.0	100	0	Y	Y
1280.4732	Staphylococcus aureus strain USFL110	100.0	100	0	Y	Y
1280.4734	Staphylococcus aureus strain USFL166	100.0	100	0	Y	Y
1280.4735	Staphylococcus aureus strain USFL127	100.0	100	0	Y	Y
1280.4736	Staphylococcus aureus strain USFL129	100.0	100	0	Y	Y
1280.4737	Staphylococcus aureus strain USFL107	100.0	100	0	Y	Y
1280.4738	Staphylococcus aureus strain USFL095	100.0	100	0	Y	Y
1280.4743	Staphylococcus aureus strain USFL096	100.0	100	0	Y	Y
1280.4744	Staphylococcus aureus strain USFL111	100.0	100	0	Y	Y
1280.4745	Staphylococcus aureus strain USFL168	100.0	100	0	Y	Y
1280.4746	Staphylococcus aureus strain USFL167	100.0	100	0	Y	Y
1280.4747	Staphylococcus aureus strain USFL187	100.0	100	0	Y	Y
1280.4748	Staphylococcus aureus strain USFL098	100.0	100	0	Y	Y
1280.4750	Staphylococcus aureus strain USFL117	100.0	100	0	Y	Y
1280.4751	Staphylococcus aureus strain USFL147	100.0	100	0	Y	Y
1280.4755	Staphylococcus aureus strain USFL137	100.0	100	0	Y	Y
1280.4757	Staphylococcus aureus strain USFL173	100.0	100	0	Y	Y
1280.4758	Staphylococcus aureus strain USFL116	100.0	100	0	Y	Y
1280.4759	Staphylococcus aureus strain USFL115	100.0	100	0	Y	Y
1280.4760	Staphylococcus aureus strain USFL113	100.0	100	0	Y	Y
1280.4761	Staphylococcus aureus strain USFL145	100.0	100	0	Y	Y
1280.4762	Staphylococcus aureus strain USFL134	100.0	100	0	Y	Y
1280.4763	Staphylococcus aureus strain USFL114	100.0	100	0	Y	Y
1280.4764	Staphylococcus aureus strain USFL171	100.0	100	0	Y	Y
1280.4765	Staphylococcus aureus strain USFL182	100.0	100	0	Y	Y
1280.4766	Staphylococcus aureus strain USFL177	100.0	100	0	Y	Y
1280.4767	Staphylococcus aureus strain USFL103	100.0	100	0	Y	Y
1280.4768	Staphylococcus aureus strain USFL181	100.0	100	0	Y	Y
1280.4769	Staphylococcus aureus strain USFL132	100.0	100	0	Y	Y
1280.4770	Staphylococcus aureus strain USFL102	100.0	100	0	Y	Y
1280.4771	Staphylococcus aureus strain USFL178	100.0	100	0	Y	Y
1280.4772	Staphylococcus aureus strain USFL179	100.0	100	0	Y	Y
1280.4774	Staphylococcus aureus strain USFL140	100.0	100	0	Y	Y
1280.4775	Staphylococcus aureus strain USFL106	100.0	100	0	Y	Y
1280.4776	Staphylococcus aureus strain USFL105	100.0	100	0	Y	Y
1280.4777	Staphylococcus aureus strain USFL162	100.0	100	0	Y	Y
1280.4778	Staphylococcus aureus strain FL362	100.0	100	0	Y	Y
1280.4779	Staphylococcus aureus strain FL357	100.0	100	0	Y	Y
1280.4781	Staphylococcus aureus strain FL382	100.0	100	0	Y	Y
1280.4786	Staphylococcus aureus strain FL386	100.0	100	0	Y	Y
1280.4787	Staphylococcus aureus strain FL387	100.0	100	0	Y	Y
1280.4788	Staphylococcus aureus strain FL355	100.0	100	0	Y	Y
1280.4789	Staphylococcus aureus strain FL365	100.0	100	0	Y	Y
1280.4801	Staphylococcus aureus strain HPV107	100.0	100	0	Y	Y
1280.4802	Staphylococcus aureus strain E2125	100.0	100	0	Y	Y
1280.4804	Staphylococcus aureus strain NRS1	100.0	100	0	Y	Y
1280.4808	Staphylococcus aureus strain NRS1	100.0	100	0	Y	Y
1280.5214	Staphylococcus aureus strain st1012	100.0	100	0	Y	Y
1280.5376	Staphylococcus aureus strain st699	100.0	100	0	Y	Y
1280.5467	Staphylococcus aureus strain st1193	100.0	100	0	Y	Y
1280.5473	Staphylococcus aureus strain st527	100.0	100	0	Y	Y
1280.5486	Staphylococcus aureus strain st852	100.0	100	0	Y	Y
931433.3	Staphylococcus aureus subsp. aureus CIG1114	100.0	100	0	Y	Y
931440.3	Staphylococcus aureus subsp. aureus CIG1769	100.0	100	0	Y	Y
931441.3	Staphylococcus aureus subsp. aureus CIG1835	100.0	100	0	Y	Y
931446.3	Staphylococcus aureus subsp. aureus CIG1213	100.0	100	0	Y	Y
931459.3	Staphylococcus aureus subsp. aureus CIGC128	100.0	100	0	Y	Y
931460.3	Staphylococcus aureus subsp. aureus CIGC93	100.0	100	0	Y	Y
1280.12237	Staphylococcus aureus strain ATCC 27217	100.0	100	0	Y	Y
32022.87	Campylobacter jejuni subsp. jejuni strain MTVDSCj20	100.0	100	0	Y	Y
1158688.3	Staphylococcus aureus M0580	100.0	100	0	Y	Y
1158689.3	Staphylococcus aureus M0602	100.0	100	0	Y	Y
1158690.3	Staphylococcus aureus M0622	100.0	100	0	Y	Y
1158691.3	Staphylococcus aureus M0676	100.0	100	0	Y	Y
1158694.3	Staphylococcus aureus M0719	100.0	100	0	Y	Y
1158695.3	Staphylococcus aureus M0769	100.0	100	0	Y	Y
1158696.3	Staphylococcus aureus M0770	100.0	100	0	Y	Y
1158698.3	Staphylococcus aureus M0799	100.0	100	0	Y	Y
1158699.3	Staphylococcus aureus M0823	100.0	100	0	Y	Y
1158700.3	Staphylococcus aureus M0844	100.0	100	0	Y	Y
1158701.3	Staphylococcus aureus M0934	100.0	100	0	Y	Y
1158702.3	Staphylococcus aureus M0943	100.0	100	0	Y	Y
1158703.3	Staphylococcus aureus M0944	100.0	100	0	Y	Y
1158705.3	Staphylococcus aureus M0998	100.0	100	0	Y	Y
1158706.3	Staphylococcus aureus M0999	100.0	100	0	Y	Y
1305598.4	Staphylococcus aureus M1	100.0	100	0	Y	Y
1158707.3	Staphylococcus aureus M1007	100.0	100	0	Y	Y
1158708.3	Staphylococcus aureus M1010	100.0	100	0	Y	Y
1158710.3	Staphylococcus aureus M1016	100.0	100	0	Y	Y
1280.4914	Staphylococcus aureus P120291-175	100.0	100	0	Y	Y
1280.4952	Staphylococcus aureus P210428-22	100.0	100	0	Y	Y
1280.4983	Staphylococcus aureus P310942-179	100.0	100	0	Y	Y
1280.4993	Staphylococcus aureus P330170-177	100.0	100	0	Y	Y
1280.4994	Staphylococcus aureus P330177-181	100.0	100	0	Y	Y
1280.4995	Staphylococcus aureus P330178-178	100.0	100	0	Y	Y
1280.4996	Staphylococcus aureus P330178-180	100.0	100	0	Y	Y
1429875.3	Staphylococcus aureus SA5-LAU	100.0	100	0	Y	Y
1280.7189	Staphylococcus aureus strain 1680	100.0	100	0	Y	Y
1280.4349	Staphylococcus aureus strain A4	100.0	100	0	Y	Y
1280.4793	Staphylococcus aureus strain CC017	100.0	100	0	Y	Y
1280.7184	Staphylococcus aureus strain N315-L100-2	100.0	100	0	Y	Y
1280.7183	Staphylococcus aureus strain N315-T100-1	100.0	100	0	Y	Y
1137130.3	Staphylococcus aureus subsp. aureus 103564	100.0	100	0	Y	Y
196620.5	Staphylococcus aureus subsp. aureus MW2	100.0	100	0	Y	Y
158878.14	Staphylococcus aureus subsp. aureus Mu50	100.0	100	0	Y	Y
1288907.3	Staphylococcus aureus subsp. aureus S1805	100.0	100	0	Y	Y
1343064.3	Staphylococcus aureus subsp. aureus ST772-MRSA-V	100.0	100	0	Y	Y
1182756.4	Staphylococcus aureus subsp. aureus str. Newbould 305	100.0	100	0	Y	Y
46170.166	Staphylococcus aureus subsp. aureus strain MRSA_S12	100.0	100	0	Y	Y
46170.161	Staphylococcus aureus subsp. aureus strain MRSA_S18	100.0	100	0	Y	Y
46170.162	Staphylococcus aureus subsp. aureus strain MRSA_S22	100.0	100	0	Y	Y
46170.163	Staphylococcus aureus subsp. aureus strain MRSA_S23	100.0	100	0	Y	Y
46170.167	Staphylococcus aureus subsp. aureus strain MRSA_S28	100.0	100	0	Y	Y
1282.1872	Staphylococcus epidermidis strain B12916	100.0	100	0	Y	Y
1282.1874	Staphylococcus epidermidis strain B13587	100.0	100	0	Y	Y
1282.1865	Staphylococcus epidermidis strain B16261	100.0	100	0	Y	Y
1282.1868	Staphylococcus epidermidis strain B2731	100.0	100	0	Y	Y
1282.1867	Staphylococcus epidermidis strain B59	100.0	100	0	Y	Y
1282.1866	Staphylococcus epidermidis strain B647	100.0	100	0	Y	Y
1282.1877	Staphylococcus epidermidis strain ENVH350	100.0	100	0	Y	Y
1282.1811	Staphylococcus epidermidis strain LRKNS020	100.0	100	0	Y	Y
1282.1812	Staphylococcus epidermidis strain LRKNS026	100.0	100	0	Y	Y
1282.1813	Staphylococcus epidermidis strain LRKNS029	100.0	100	0	Y	Y
1282.1814	Staphylococcus epidermidis strain LRKNS037	100.0	100	0	Y	Y
1282.1815	Staphylococcus epidermidis strain LRKNS039	100.0	100	0	Y	Y
1282.1818	Staphylococcus epidermidis strain LRKNS048	100.0	100	0	Y	Y
1282.1817	Staphylococcus epidermidis strain LRKNS050	100.0	100	0	Y	Y
1282.1820	Staphylococcus epidermidis strain LRKNS054	100.0	100	0	Y	Y
1282.1821	Staphylococcus epidermidis strain LRKNS056	100.0	100	0	Y	Y
1282.1824	Staphylococcus epidermidis strain LRKNS068	100.0	100	0	Y	Y
1282.1825	Staphylococcus epidermidis strain LRKNS072	100.0	100	0	Y	Y
1282.1850	Staphylococcus epidermidis strain LRKNS073	100.0	100	0	Y	Y
1282.1847	Staphylococcus epidermidis strain LRKNS079	100.0	100	0	Y	Y
1282.1807	Staphylococcus epidermidis strain LRKNS084	100.0	100	0	Y	Y
1282.1853	Staphylococcus epidermidis strain LRKNS085	100.0	100	0	Y	Y
1282.1854	Staphylococcus epidermidis strain LRKNS092	100.0	100	0	Y	Y
1282.1855	Staphylococcus epidermidis strain LRKNS093	100.0	100	0	Y	Y
1282.1897	Staphylococcus epidermidis strain LRKNS111	100.0	100	0	Y	Y
1282.1895	Staphylococcus epidermidis strain LRKNS115	100.0	100	0	Y	Y
1282.1894	Staphylococcus epidermidis strain LRKNS116	100.0	100	0	Y	Y
1282.1896	Staphylococcus epidermidis strain LRKNS118	100.0	100	0	Y	Y
376686.10	Flavobacterium johnsoniae UW101	100.0	100	0	Y	Y
279238.18	Novosphingobium aromaticivorans DSM 12444	100.0	100	0	Y	Y
1280.10367	Staphylococcus aureus strain VB43011	100.0	100	0	Y	Y
1413354.3	Staphylococcus aureus 12-03481	100.0	100	0	Y	Y
1413370.3	Staphylococcus aureus 12-ST01564	100.0	100	0	Y	Y
197.7927	Campylobacter jejuni strain CDPHFDLB-F12M00562-b7a1	100.0	100	0	Y	Y
1280.10481	Staphylococcus aureus strain GKP136-25	100.0	100	0	Y	Y
1280.16546	Staphylococcus aureus strain MOK063	100.0	100	0	Y	Y
1280.16542	Staphylococcus aureus strain Ex1	100.0	100	0	Y	Y
1280.16591	Staphylococcus aureus strain CM156	100.0	100	0	Y	Y
1280.16624	Staphylococcus aureus strain CM85	100.0	100	0	Y	Y
1280.16699	Staphylococcus aureus strain CM149	100.0	100	0	Y	Y
1280.16708	Staphylococcus aureus strain CM98	100.0	100	0	Y	Y
1280.16585	Staphylococcus aureus strain CM163	100.0	100	0	Y	Y
1280.16800	Staphylococcus aureus strain S1AH041	100.0	100	0	Y	Y
1280.16803	Staphylococcus aureus strain S1AD014	100.0	100	0	Y	Y
1280.16815	Staphylococcus aureus strain S1AK033	100.0	100	0	Y	Y
1280.10114	Staphylococcus aureus strain Sa14-001	100.0	100	0	Y	Y
1280.10140	Staphylococcus aureus strain Sa14-002	100.0	100	0	Y	Y
1496.1853	Clostridioides difficile strain VRECD0108	100.0	100	0	Y	Y
1496.1649	Clostridioides difficile strain VRECD0067	100.0	100	0	Y	Y
1496.1725	Clostridioides difficile strain VRECD0125	100.0	100	0	Y	Y
1280.4087	Staphylococcus aureus strain NA32	100.0	100	0	Y	Y
197.4833	Campylobacter jejuni strain OXC6278	100.0	100	0	Y	Y
197.4899	Campylobacter jejuni strain OXC6448	100.0	100	0	Y	Y
197.4900	Campylobacter jejuni strain OXC6353	100.0	100	0	Y	Y
197.4948	Campylobacter jejuni strain OXC6313	100.0	100	0	Y	Y
197.4953	Campylobacter jejuni strain OXC6512	100.0	100	0	Y	Y
197.4988	Campylobacter jejuni strain OXC6293	100.0	100	0	Y	Y
197.4992	Campylobacter jejuni strain OXC6409	100.0	100	0	Y	Y
197.5034	Campylobacter jejuni strain OXC6339	100.0	100	0	Y	Y
197.5079	Campylobacter jejuni strain OXC6351	100.0	100	0	Y	Y
197.5091	Campylobacter jejuni strain OXC6259	100.0	100	0	Y	Y
197.5093	Campylobacter jejuni strain OXC6437	100.0	100	0	Y	Y
1280.4135	Staphylococcus aureus strain M1229	100.0	100	0	Y	Y
197.5201	Campylobacter jejuni	100.0	100	0	Y	Y
197.5216	Campylobacter jejuni	100.0	100	0	Y	Y
197.5221	Campylobacter jejuni	100.0	100	0	Y	Y
32022.295	Campylobacter jejuni subsp. jejuni strain FDAARGOS_266	100.0	100	0	Y	Y
46541.13	Thermosipho melanesiensis strain 430	100.0	100	0	Y	Y
46541.15	Thermosipho melanesiensis strain 434	100.0	100	0	Y	Y
32022.149	Campylobacter jejuni subsp. jejuni strain 35925B2	100.0	100	0	Y	Y
1280.3352	Staphylococcus aureus strain UA-S391_USA300	100.0	100	0	Y	Y
1280.3378	Staphylococcus aureus strain FCFHV36	100.0	100	0	Y	Y
1280.4800	Staphylococcus aureus strain CA15	100.0	100	0	Y	Y
1241616.6	Staphylococcus aureus subsp. aureus DSM 20231	100.0	100	0	Y	Y
1280.4355	Staphylococcus aureus strain SA564	100.0	100	0	Y	Y
1280.7176	Staphylococcus aureus strain ST20130940	100.0	100	0	Y	Y
1280.8873	Staphylococcus aureus strain 08-02300	100.0	100	0	Y	Y
1280.10152	Staphylococcus aureus strain Sa_Newman_UoM	100.0	100	0	Y	Y
986.10	Flavobacterium johnsoniae strain DSM 2064	100.0	100	0	Y	Y
1496.1535	Clostridioides difficile strain 20100211	100.0	100	0	Y	Y
1496.1541	Clostridioides difficile strain 20110973	100.0	100	0	Y	Y
1496.1547	Clostridioides difficile strain 20110995	100.0	100	0	Y	Y
1280.11741	Staphylococcus aureus strain CHUV_12	100.0	100	0	Y	Y
1280.11735	Staphylococcus aureus strain CHUV_14	100.0	100	0	Y	Y
1280.11733	Staphylococcus aureus strain CHUV_9	100.0	100	0	Y	Y
1280.7384	Staphylococcus aureus C00003206	100.0	100	0	Y	Y
1280.9799	Staphylococcus aureus C00003202	100.0	100	0	Y	Y
1280.9901	Staphylococcus aureus C00007111	100.0	100	0	Y	Y
1280.7399	Staphylococcus aureus C00007112	100.0	100	0	Y	Y
1280.7403	Staphylococcus aureus C00003369	100.0	100	0	Y	Y
1280.7416	Staphylococcus aureus C00003305	100.0	100	0	Y	Y
1280.9844	Staphylococcus aureus C00003306	100.0	100	0	Y	Y
1280.9786	Staphylococcus aureus C00003177	100.0	100	0	Y	Y
1280.7422	Staphylococcus aureus C00003173	100.0	100	0	Y	Y
1280.9839	Staphylococcus aureus C00003288	100.0	100	0	Y	Y
1280.9837	Staphylococcus aureus C00003285	100.0	100	0	Y	Y
1280.7433	Staphylococcus aureus C00003287	100.0	100	0	Y	Y
1280.7435	Staphylococcus aureus C00003281	100.0	100	0	Y	Y
1280.7441	Staphylococcus aureus C00007071	100.0	100	0	Y	Y
1280.8352	Staphylococcus aureus C00003213	100.0	100	0	Y	Y
1280.9858	Staphylococcus aureus C00003359	100.0	100	0	Y	Y
1280.9857	Staphylococcus aureus C00003358	100.0	100	0	Y	Y
1280.8370	Staphylococcus aureus C00007100	100.0	100	0	Y	Y
1280.8369	Staphylococcus aureus C00007104	100.0	100	0	Y	Y
1280.9899	Staphylococcus aureus C00007105	100.0	100	0	Y	Y
1280.8380	Staphylococcus aureus C00003279	100.0	100	0	Y	Y
1280.8382	Staphylococcus aureus C00003372	100.0	100	0	Y	Y
1280.8407	Staphylococcus aureus C00007080	100.0	100	0	Y	Y
1280.8411	Staphylococcus aureus C00003298	100.0	100	0	Y	Y
1280.8418	Staphylococcus aureus C00003291	100.0	100	0	Y	Y
1280.8419	Staphylococcus aureus C00003195	100.0	100	0	Y	Y
1280.9795	Staphylococcus aureus C00003194	100.0	100	0	Y	Y
1280.8421	Staphylococcus aureus C00003197	100.0	100	0	Y	Y
1280.9810	Staphylococcus aureus C00003229	100.0	100	0	Y	Y
1280.8433	Staphylococcus aureus C00003221	100.0	100	0	Y	Y
1280.8436	Staphylococcus aureus C00003226	100.0	100	0	Y	Y
1280.9850	Staphylococcus aureus C00003344	100.0	100	0	Y	Y
1280.9851	Staphylococcus aureus C00003346	100.0	100	0	Y	Y
1280.9853	Staphylococcus aureus C00003349	100.0	100	0	Y	Y
1280.8449	Staphylococcus aureus C00008985	100.0	100	0	Y	Y
1280.8458	Staphylococcus aureus C00003119	100.0	100	0	Y	Y
1280.8461	Staphylococcus aureus C00003116	100.0	100	0	Y	Y
1280.9830	Staphylococcus aureus C00003270	100.0	100	0	Y	Y
1280.9813	Staphylococcus aureus C00003238	100.0	100	0	Y	Y
1280.9812	Staphylococcus aureus C00003236	100.0	100	0	Y	Y
1280.8482	Staphylococcus aureus C00003237	100.0	100	0	Y	Y
1280.8484	Staphylococcus aureus C00003232	100.0	100	0	Y	Y
1280.8487	Staphylococcus aureus C00003334	100.0	100	0	Y	Y
1280.8491	Staphylococcus aureus C00003332	100.0	100	0	Y	Y
1280.9820	Staphylococcus aureus C00003248	100.0	100	0	Y	Y
1280.9886	Staphylococcus aureus C00003422	100.0	100	0	Y	Y
1280.9535	Staphylococcus aureus C00003106	100.0	100	0	Y	Y
1280.9751	Staphylococcus aureus C00003102	100.0	100	0	Y	Y
1280.9750	Staphylococcus aureus C00003101	100.0	100	0	Y	Y
1280.8535	Staphylococcus aureus C00003324	100.0	100	0	Y	Y
1280.8540	Staphylococcus aureus C00003088	100.0	100	0	Y	Y
1280.8541	Staphylococcus aureus C00003087	100.0	100	0	Y	Y
1280.8543	Staphylococcus aureus C00003085	100.0	100	0	Y	Y
1280.9822	Staphylococcus aureus C00003251	100.0	100	0	Y	Y
1280.8560	Staphylococcus aureus C00008996	100.0	100	0	Y	Y
1280.9763	Staphylococcus aureus C00003135	100.0	100	0	Y	Y
1280.9815	Staphylococcus aureus C00003241	100.0	100	0	Y	Y
1280.9816	Staphylococcus aureus C00003240	100.0	100	0	Y	Y
1280.8587	Staphylococcus aureus C00003244	100.0	100	0	Y	Y
1280.8589	Staphylococcus aureus C00003246	100.0	100	0	Y	Y
1280.8590	Staphylococcus aureus C00003253	100.0	100	0	Y	Y
1280.8591	Staphylococcus aureus C00003318	100.0	100	0	Y	Y
1280.8593	Staphylococcus aureus C00003313	100.0	100	0	Y	Y
1280.8601	Staphylococcus aureus C00003090	100.0	100	0	Y	Y
1280.8613	Staphylococcus aureus C00003266	100.0	100	0	Y	Y
1280.8615	Staphylococcus aureus C00003264	100.0	100	0	Y	Y
1280.8618	Staphylococcus aureus C00003261	100.0	100	0	Y	Y
1280.8619	Staphylococcus aureus C00003260	100.0	100	0	Y	Y
1280.8620	Staphylococcus aureus C00003341	100.0	100	0	Y	Y
1280.8627	Staphylococcus aureus C00003404	100.0	100	0	Y	Y
1280.9879	Staphylococcus aureus C00003408	100.0	100	0	Y	Y
1280.8638	Staphylococcus aureus C00008635	100.0	100	0	Y	Y
1280.9873	Staphylococcus aureus C00003392	100.0	100	0	Y	Y
1280.8663	Staphylococcus aureus C00003391	100.0	100	0	Y	Y
1280.8668	Staphylococcus aureus C00003394	100.0	100	0	Y	Y
1280.8673	Staphylococcus aureus C00003153	100.0	100	0	Y	Y
1280.8683	Staphylococcus aureus C00007099	100.0	100	0	Y	Y
1280.8687	Staphylococcus aureus C00007097	100.0	100	0	Y	Y
1280.9895	Staphylococcus aureus C00007092	100.0	100	0	Y	Y
1280.9912	Staphylococcus aureus C00008946	100.0	100	0	Y	Y
1280.9865	Staphylococcus aureus C00003370	100.0	100	0	Y	Y
1280.8708	Staphylococcus aureus C00003414	100.0	100	0	Y	Y
1280.8711	Staphylococcus aureus C00003417	100.0	100	0	Y	Y
1280.9883	Staphylococcus aureus C00003419	100.0	100	0	Y	Y
1280.9854	Staphylococcus aureus C00003350	100.0	100	0	Y	Y
1280.8742	Staphylococcus aureus C00003384	100.0	100	0	Y	Y
1280.9868	Staphylococcus aureus C00003380	100.0	100	0	Y	Y
1280.9769	Staphylococcus aureus C00003144	100.0	100	0	Y	Y
1280.9890	Staphylococcus aureus C00007061	100.0	100	0	Y	Y
1280.8759	Staphylococcus aureus C00007063	100.0	100	0	Y	Y
1280.8767	Staphylococcus aureus C00008958	100.0	100	0	Y	Y
1280.8773	Staphylococcus aureus C00001123	100.0	100	0	Y	Y
1280.9945	Staphylococcus aureus C00012784	100.0	100	0	Y	Y
1280.9425	Staphylococcus aureus C00001078	100.0	100	0	Y	Y
1280.8803	Staphylococcus aureus C00001091	100.0	100	0	Y	Y
1280.9431	Staphylococcus aureus C00001093	100.0	100	0	Y	Y
1280.9434	Staphylococcus aureus C00001099	100.0	100	0	Y	Y
1280.7913	Staphylococcus aureus C00001111	100.0	100	0	Y	Y
1280.7917	Staphylococcus aureus C00001116	100.0	100	0	Y	Y
1280.9441	Staphylococcus aureus C00001117	100.0	100	0	Y	Y
1280.9442	Staphylococcus aureus C00001118	100.0	100	0	Y	Y
1280.7925	Staphylococcus aureus C00001126	100.0	100	0	Y	Y
1280.9445	Staphylococcus aureus C00001127	100.0	100	0	Y	Y
1280.9446	Staphylococcus aureus C00001128	100.0	100	0	Y	Y
1280.9448	Staphylococcus aureus C00001133	100.0	100	0	Y	Y
1280.7933	Staphylococcus aureus C00001134	100.0	100	0	Y	Y
1280.7944	Staphylococcus aureus C00001145	100.0	100	0	Y	Y
1280.7948	Staphylococcus aureus C00001150	100.0	100	0	Y	Y
1280.7951	Staphylococcus aureus C00001153	100.0	100	0	Y	Y
1280.9691	Staphylococcus aureus C00001160	100.0	100	0	Y	Y
1280.7966	Staphylococcus aureus C00001181	100.0	100	0	Y	Y
1280.9462	Staphylococcus aureus C00001182	100.0	100	0	Y	Y
1280.7968	Staphylococcus aureus C00001183	100.0	100	0	Y	Y
1280.8832	Staphylococcus aureus C00001242	100.0	100	0	Y	Y
1280.9492	Staphylococcus aureus C00001243	100.0	100	0	Y	Y
1280.9714	Staphylococcus aureus C00001245	100.0	100	0	Y	Y
1280.8836	Staphylococcus aureus C00001248	100.0	100	0	Y	Y
1280.8837	Staphylococcus aureus C00001250	100.0	100	0	Y	Y
1280.9718	Staphylococcus aureus C00001251	100.0	100	0	Y	Y
1280.8032	Staphylococcus aureus C00001252	100.0	100	0	Y	Y
1280.8034	Staphylococcus aureus C00001254	100.0	100	0	Y	Y
1280.8037	Staphylococcus aureus C00001257	100.0	100	0	Y	Y
1280.9717	Staphylococcus aureus C00001258	100.0	100	0	Y	Y
1280.8046	Staphylococcus aureus C00001268	100.0	100	0	Y	Y
1280.8047	Staphylococcus aureus C00001269	100.0	100	0	Y	Y
1280.8053	Staphylococcus aureus C00001277	100.0	100	0	Y	Y
1280.9738	Staphylococcus aureus C00002619	100.0	100	0	Y	Y
1280.8063	Staphylococcus aureus C00002621	100.0	100	0	Y	Y
1280.9928	Staphylococcus aureus C00012745	100.0	100	0	Y	Y
1280.9930	Staphylococcus aureus C00012747	100.0	100	0	Y	Y
1280.8081	Staphylococcus aureus C00012749	100.0	100	0	Y	Y
1280.8084	Staphylococcus aureus C00012752	100.0	100	0	Y	Y
1280.9934	Staphylococcus aureus C00012753	100.0	100	0	Y	Y
1280.8089	Staphylococcus aureus C00012758	100.0	100	0	Y	Y
1280.9937	Staphylococcus aureus C00012760	100.0	100	0	Y	Y
1280.8094	Staphylococcus aureus C00012763	100.0	100	0	Y	Y
1280.9938	Staphylococcus aureus C00012764	100.0	100	0	Y	Y
1280.8098	Staphylococcus aureus C00012767	100.0	100	0	Y	Y
1280.8101	Staphylococcus aureus C00012770	100.0	100	0	Y	Y
1280.9939	Staphylococcus aureus C00012771	100.0	100	0	Y	Y
1280.8103	Staphylococcus aureus C00012772	100.0	100	0	Y	Y
1280.9940	Staphylococcus aureus C00012773	100.0	100	0	Y	Y
1280.8105	Staphylococcus aureus C00012774	100.0	100	0	Y	Y
1280.8106	Staphylococcus aureus C00012775	100.0	100	0	Y	Y
1280.8107	Staphylococcus aureus C00012776	100.0	100	0	Y	Y
1280.8108	Staphylococcus aureus C00012777	100.0	100	0	Y	Y
1280.9629	Staphylococcus aureus C00012780	100.0	100	0	Y	Y
1280.9941	Staphylococcus aureus C00012781	100.0	100	0	Y	Y
1280.9942	Staphylococcus aureus C00012782	100.0	100	0	Y	Y
1280.8123	Staphylococcus aureus C00012795	100.0	100	0	Y	Y
1280.8126	Staphylococcus aureus C00012798	100.0	100	0	Y	Y
1280.9951	Staphylococcus aureus C00012800	100.0	100	0	Y	Y
1280.9953	Staphylococcus aureus C00012804	100.0	100	0	Y	Y
1280.8136	Staphylococcus aureus C00012808	100.0	100	0	Y	Y
1280.8138	Staphylococcus aureus C00012810	100.0	100	0	Y	Y
1280.9954	Staphylococcus aureus C00012811	100.0	100	0	Y	Y
1280.8149	Staphylococcus aureus C00012822	100.0	100	0	Y	Y
1280.9966	Staphylococcus aureus C00013157	100.0	100	0	Y	Y
1280.9967	Staphylococcus aureus C00013158	100.0	100	0	Y	Y
1280.9968	Staphylococcus aureus C00013162	100.0	100	0	Y	Y
1280.9969	Staphylococcus aureus C00013163	100.0	100	0	Y	Y
1280.9975	Staphylococcus aureus C00013176	100.0	100	0	Y	Y
1280.9976	Staphylococcus aureus C00013177	100.0	100	0	Y	Y
1280.8185	Staphylococcus aureus C00013178	100.0	100	0	Y	Y
1280.8186	Staphylococcus aureus C00013179	100.0	100	0	Y	Y
1280.8187	Staphylococcus aureus C00013180	100.0	100	0	Y	Y
1280.9979	Staphylococcus aureus C00013185	100.0	100	0	Y	Y
1280.8193	Staphylococcus aureus C00013186	100.0	100	0	Y	Y
1280.9980	Staphylococcus aureus C00013187	100.0	100	0	Y	Y
1280.8213	Staphylococcus aureus C00013206	100.0	100	0	Y	Y
1280.8217	Staphylococcus aureus C00013210	100.0	100	0	Y	Y
1280.9992	Staphylococcus aureus C00013213	100.0	100	0	Y	Y
1280.9994	Staphylococcus aureus C00013218	100.0	100	0	Y	Y
1280.9995	Staphylococcus aureus C00013219	100.0	100	0	Y	Y
1280.9996	Staphylococcus aureus C00013220	100.0	100	0	Y	Y
1280.8231	Staphylococcus aureus C00013225	100.0	100	0	Y	Y
1280.8238	Staphylococcus aureus C00013232	100.0	100	0	Y	Y
1280.9999	Staphylococcus aureus C00013235	100.0	100	0	Y	Y
1280.10001	Staphylococcus aureus C00013238	100.0	100	0	Y	Y
1280.8254	Staphylococcus aureus C00013248	100.0	100	0	Y	Y
1280.10011	Staphylococcus aureus C00013321	100.0	100	0	Y	Y
1280.8270	Staphylococcus aureus C00013325	100.0	100	0	Y	Y
1280.10014	Staphylococcus aureus C00013328	100.0	100	0	Y	Y
1280.10015	Staphylococcus aureus C00013329	100.0	100	0	Y	Y
1280.8275	Staphylococcus aureus C00013330	100.0	100	0	Y	Y
1280.10017	Staphylococcus aureus C00013333	100.0	100	0	Y	Y
1280.10018	Staphylococcus aureus C00013334	100.0	100	0	Y	Y
1280.10019	Staphylococcus aureus C00013335	100.0	100	0	Y	Y
1280.8285	Staphylococcus aureus C00013340	100.0	100	0	Y	Y
1280.10021	Staphylococcus aureus C00013342	100.0	100	0	Y	Y
1280.8291	Staphylococcus aureus C00013346	100.0	100	0	Y	Y
1280.8293	Staphylococcus aureus C00013348	100.0	100	0	Y	Y
1280.8298	Staphylococcus aureus C00013353	100.0	100	0	Y	Y
1280.8300	Staphylococcus aureus C00013355	100.0	100	0	Y	Y
1280.10028	Staphylococcus aureus C00013359	100.0	100	0	Y	Y
1280.8304	Staphylococcus aureus C00013360	100.0	100	0	Y	Y
1280.8306	Staphylococcus aureus C00013362	100.0	100	0	Y	Y
1280.8309	Staphylococcus aureus C00013366	100.0	100	0	Y	Y
1280.10030	Staphylococcus aureus C00013367	100.0	100	0	Y	Y
1280.8314	Staphylococcus aureus C00013370	100.0	100	0	Y	Y
1280.8315	Staphylococcus aureus C00013372	100.0	100	0	Y	Y
1280.10034	Staphylococcus aureus C00013374	100.0	100	0	Y	Y
1280.9687	Staphylococcus aureus C00013375	100.0	100	0	Y	Y
1280.8328	Staphylococcus aureus C00013385	100.0	100	0	Y	Y
1280.8332	Staphylococcus aureus C00013389	100.0	100	0	Y	Y
1280.8335	Staphylococcus aureus C00013392	100.0	100	0	Y	Y
1280.10043	Staphylococcus aureus C00013394	100.0	100	0	Y	Y
1280.10044	Staphylococcus aureus C00013395	100.0	100	0	Y	Y
1280.8343	Staphylococcus aureus C00013400	100.0	100	0	Y	Y
1280.8344	Staphylococcus aureus C00013401	100.0	100	0	Y	Y
1280.8350	Staphylococcus aureus C00013407	100.0	100	0	Y	Y
1280.10049	Staphylococcus aureus C00013408	100.0	100	0	Y	Y
1116224.3	Staphylococcus aureus subsp. aureus VRS11a	100.0	100	0	Y	Y
1116225.3	Staphylococcus aureus subsp. aureus VRS11b	100.0	100	0	Y	Y
1147034.3	Staphylococcus aureus PM1	100.0	100	0	Y	Y
1161392.3	Staphylococcus aureus NN54	100.0	100	0	Y	Y
1194085.3	Staphylococcus aureus subsp. aureus SA40	100.0	100	0	Y	Y
1282.532	Staphylococcus epidermidis SEI	100.0	100	0	Y	Y
1303782.3	Staphylococcus aureus M1060	100.0	100	0	Y	Y
1303783.3	Staphylococcus aureus M1078	100.0	100	0	Y	Y
1303784.3	Staphylococcus aureus M1193	100.0	100	0	Y	Y
1303786.3	Staphylococcus aureus M1407	100.0	100	0	Y	Y
1303787.3	Staphylococcus aureus M1466	100.0	100	0	Y	Y
1347340.3	Campylobacter jejuni 4031	100.0	100	0	Y	Y
1280.2217	Staphylococcus aureus 33b	100.0	100	0	Y	Y
1268883.3	Staphylococcus aureus 880	100.0	100	0	Y	Y
681288.4	Staphylococcus aureus subsp. aureus ED98	100.0	100	0	Y	Y
282459.5	Staphylococcus aureus subsp. aureus MSSA476	100.0	100	0	Y	Y
287752.3	Aurantimonas manganoxydans SI85-9A1	100.0	100	0	Y	Y
1715111.3	Staphylococcus sp. HMSC057B01	100.0	100	0	Y	Y
1739259.3	Staphylococcus sp. HMSC072H01	100.0	100	0	Y	Y
1739460.3	Staphylococcus sp. HMSC055B03	100.0	100	0	Y	Y
645462.3	Clostridium difficile CD196	100.0	100	0	Y	Y
645463.3	Clostridium difficile R20291	100.0	100	0	Y	Y
1717.52	Corynebacterium diphtheriae strain 17801	100.0	100	0	Y	Y
1387987.3	Staphylococcus aureus M0005	100.0	100	0	Y	Y
1387990.3	Staphylococcus aureus M0009	100.0	100	0	Y	Y
1387992.3	Staphylococcus aureus M0011	100.0	100	0	Y	Y
1388000.3	Staphylococcus aureus M0022	100.0	100	0	Y	Y
1388020.3	Staphylococcus aureus M0049	100.0	100	0	Y	Y
1388024.3	Staphylococcus aureus M0054	100.0	100	0	Y	Y
1388026.3	Staphylococcus aureus M0057	100.0	100	0	Y	Y
1388028.3	Staphylococcus aureus M0061	100.0	100	0	Y	Y
1388030.3	Staphylococcus aureus M0063	100.0	100	0	Y	Y
1388032.3	Staphylococcus aureus M0065	100.0	100	0	Y	Y
1388033.3	Staphylococcus aureus M0067	100.0	100	0	Y	Y
1388034.3	Staphylococcus aureus M0068	100.0	100	0	Y	Y
1388035.3	Staphylococcus aureus M0069	100.0	100	0	Y	Y
1388036.3	Staphylococcus aureus M0070	100.0	100	0	Y	Y
1388039.3	Staphylococcus aureus M0074	100.0	100	0	Y	Y
1388040.3	Staphylococcus aureus M0076	100.0	100	0	Y	Y
1388041.3	Staphylococcus aureus M0079	100.0	100	0	Y	Y
1388042.3	Staphylococcus aureus M0080	100.0	100	0	Y	Y
1388043.3	Staphylococcus aureus M0081	100.0	100	0	Y	Y
1388045.3	Staphylococcus aureus M0083	100.0	100	0	Y	Y
1388046.3	Staphylococcus aureus M0084	100.0	100	0	Y	Y
1388051.3	Staphylococcus aureus M0092	100.0	100	0	Y	Y
1388052.3	Staphylococcus aureus M0093	100.0	100	0	Y	Y
1388053.3	Staphylococcus aureus M0094	100.0	100	0	Y	Y
1388054.3	Staphylococcus aureus M0095	100.0	100	0	Y	Y
1388055.3	Staphylococcus aureus M0096	100.0	100	0	Y	Y
1388059.3	Staphylococcus aureus M0100	100.0	100	0	Y	Y
1388063.3	Staphylococcus aureus M0110	100.0	100	0	Y	Y
1388065.3	Staphylococcus aureus M0112	100.0	100	0	Y	Y
1388067.3	Staphylococcus aureus M0115	100.0	100	0	Y	Y
1388068.3	Staphylococcus aureus M0116	100.0	100	0	Y	Y
1388069.3	Staphylococcus aureus M0117	100.0	100	0	Y	Y
1388070.3	Staphylococcus aureus M0118	100.0	100	0	Y	Y
1388072.3	Staphylococcus aureus M0120	100.0	100	0	Y	Y
1388073.3	Staphylococcus aureus M0122	100.0	100	0	Y	Y
1388074.3	Staphylococcus aureus M0123	100.0	100	0	Y	Y
1388075.3	Staphylococcus aureus M0124	100.0	100	0	Y	Y
1388077.3	Staphylococcus aureus M0126	100.0	100	0	Y	Y
1388078.3	Staphylococcus aureus M0127	100.0	100	0	Y	Y
1388082.3	Staphylococcus aureus M0133	100.0	100	0	Y	Y
1388086.3	Staphylococcus aureus M0137	100.0	100	0	Y	Y
1388091.3	Staphylococcus aureus M0145	100.0	100	0	Y	Y
1388102.3	Staphylococcus aureus M0160	100.0	100	0	Y	Y
1388103.3	Staphylococcus aureus M0161	100.0	100	0	Y	Y
1388105.3	Staphylococcus aureus M0163	100.0	100	0	Y	Y
1388109.3	Staphylococcus aureus M0168	100.0	100	0	Y	Y
1388113.3	Staphylococcus aureus M0174	100.0	100	0	Y	Y
1388118.3	Staphylococcus aureus M0181	100.0	100	0	Y	Y
1388121.3	Staphylococcus aureus M0184	100.0	100	0	Y	Y
1388122.3	Staphylococcus aureus M0185	100.0	100	0	Y	Y
1388128.3	Staphylococcus aureus M0194	100.0	100	0	Y	Y
1388132.3	Staphylococcus aureus M0201	100.0	100	0	Y	Y
1388138.3	Staphylococcus aureus M0208	100.0	100	0	Y	Y
1388143.3	Staphylococcus aureus M0218	100.0	100	0	Y	Y
1388147.3	Staphylococcus aureus M0225	100.0	100	0	Y	Y
1388150.3	Staphylococcus aureus M0228	100.0	100	0	Y	Y
1388154.3	Staphylococcus aureus M0232	100.0	100	0	Y	Y
1388165.3	Staphylococcus aureus M0251	100.0	100	0	Y	Y
1388168.3	Staphylococcus aureus M0256	100.0	100	0	Y	Y
1388171.3	Staphylococcus aureus M0262	100.0	100	0	Y	Y
1388173.3	Staphylococcus aureus M0264	100.0	100	0	Y	Y
1388176.3	Staphylococcus aureus M0269	100.0	100	0	Y	Y
1388179.3	Staphylococcus aureus M0275	100.0	100	0	Y	Y
1388180.3	Staphylococcus aureus M0276	100.0	100	0	Y	Y
1388181.3	Staphylococcus aureus M0277	100.0	100	0	Y	Y
1388190.3	Staphylococcus aureus M0291	100.0	100	0	Y	Y
1388193.3	Staphylococcus aureus M0295	100.0	100	0	Y	Y
1388195.3	Staphylococcus aureus M0297	100.0	100	0	Y	Y
1388196.3	Staphylococcus aureus M0298	100.0	100	0	Y	Y
1388197.3	Staphylococcus aureus M0300	100.0	100	0	Y	Y
1388199.3	Staphylococcus aureus M0302	100.0	100	0	Y	Y
1388201.3	Staphylococcus aureus M0304	100.0	100	0	Y	Y
1388202.3	Staphylococcus aureus M0305	100.0	100	0	Y	Y
1388208.3	Staphylococcus aureus M0316	100.0	100	0	Y	Y
1388218.3	Staphylococcus aureus M0327	100.0	100	0	Y	Y
1388219.3	Staphylococcus aureus M0331	100.0	100	0	Y	Y
1388221.3	Staphylococcus aureus M0335	100.0	100	0	Y	Y
1388224.3	Staphylococcus aureus M0338	100.0	100	0	Y	Y
1388229.3	Staphylococcus aureus M0345	100.0	100	0	Y	Y
1388234.3	Staphylococcus aureus M0354	100.0	100	0	Y	Y
1388236.3	Staphylococcus aureus M0356	100.0	100	0	Y	Y
1388238.3	Staphylococcus aureus M0358	100.0	100	0	Y	Y
1388241.3	Staphylococcus aureus M0361	100.0	100	0	Y	Y
1388248.3	Staphylococcus aureus M0373	100.0	100	0	Y	Y
1388251.3	Staphylococcus aureus M0378	100.0	100	0	Y	Y
1388254.3	Staphylococcus aureus M0383	100.0	100	0	Y	Y
1388255.3	Staphylococcus aureus M0384	100.0	100	0	Y	Y
1388262.3	Staphylococcus aureus M0397	100.0	100	0	Y	Y
1388265.3	Staphylococcus aureus M0400	100.0	100	0	Y	Y
1388280.3	Staphylococcus aureus M0421	100.0	100	0	Y	Y
1388288.3	Staphylococcus aureus M0433	100.0	100	0	Y	Y
1388289.3	Staphylococcus aureus M0434	100.0	100	0	Y	Y
1388294.3	Staphylococcus aureus M0441	100.0	100	0	Y	Y
1388295.3	Staphylococcus aureus M0442	100.0	100	0	Y	Y
1388296.3	Staphylococcus aureus M0444	100.0	100	0	Y	Y
1388305.3	Staphylococcus aureus M0457	100.0	100	0	Y	Y
1388307.3	Staphylococcus aureus M0459	100.0	100	0	Y	Y
1388309.3	Staphylococcus aureus M0463	100.0	100	0	Y	Y
1388312.3	Staphylococcus aureus M0466	100.0	100	0	Y	Y
1388313.3	Staphylococcus aureus M0469	100.0	100	0	Y	Y
1388327.3	Staphylococcus aureus M0491	100.0	100	0	Y	Y
1388328.3	Staphylococcus aureus M0495	100.0	100	0	Y	Y
1388334.3	Staphylococcus aureus M0505	100.0	100	0	Y	Y
1388339.3	Staphylococcus aureus M0514	100.0	100	0	Y	Y
1388341.3	Staphylococcus aureus M0516	100.0	100	0	Y	Y
1388343.3	Staphylococcus aureus M0519	100.0	100	0	Y	Y
1388347.3	Staphylococcus aureus M0525	100.0	100	0	Y	Y
1388349.3	Staphylococcus aureus M0530	100.0	100	0	Y	Y
1388352.3	Staphylococcus aureus M0534	100.0	100	0	Y	Y
1388355.3	Staphylococcus aureus M0540	100.0	100	0	Y	Y
1388357.3	Staphylococcus aureus M0542	100.0	100	0	Y	Y
1388360.3	Staphylococcus aureus M0545	100.0	100	0	Y	Y
1388369.3	Staphylococcus aureus M0557	100.0	100	0	Y	Y
1388375.3	Staphylococcus aureus M0566	100.0	100	0	Y	Y
1388379.3	Staphylococcus aureus M0572	100.0	100	0	Y	Y
1388382.3	Staphylococcus aureus M0579	100.0	100	0	Y	Y
1388383.3	Staphylococcus aureus M0581	100.0	100	0	Y	Y
1388386.3	Staphylococcus aureus M0585	100.0	100	0	Y	Y
1388388.3	Staphylococcus aureus M0588	100.0	100	0	Y	Y
1388402.3	Staphylococcus aureus M0607	100.0	100	0	Y	Y
1388407.3	Staphylococcus aureus M0613	100.0	100	0	Y	Y
1388412.3	Staphylococcus aureus M0619	100.0	100	0	Y	Y
1388415.3	Staphylococcus aureus M0624	100.0	100	0	Y	Y
1388421.3	Staphylococcus aureus M0634	100.0	100	0	Y	Y
1388426.3	Staphylococcus aureus M0642	100.0	100	0	Y	Y
1388430.3	Staphylococcus aureus M0647	100.0	100	0	Y	Y
1388432.3	Staphylococcus aureus M0651	100.0	100	0	Y	Y
1388433.3	Staphylococcus aureus M0652	100.0	100	0	Y	Y
1388436.3	Staphylococcus aureus M0655	100.0	100	0	Y	Y
1388441.3	Staphylococcus aureus M0661	100.0	100	0	Y	Y
1388443.3	Staphylococcus aureus M0666	100.0	100	0	Y	Y
1388444.3	Staphylococcus aureus M0667	100.0	100	0	Y	Y
1388457.3	Staphylococcus aureus M0683	100.0	100	0	Y	Y
1388461.3	Staphylococcus aureus M0689	100.0	100	0	Y	Y
1388469.3	Staphylococcus aureus M0700	100.0	100	0	Y	Y
1388472.3	Staphylococcus aureus M0704	100.0	100	0	Y	Y
1388478.3	Staphylococcus aureus M0711	100.0	100	0	Y	Y
1388479.3	Staphylococcus aureus M0713	100.0	100	0	Y	Y
1388485.3	Staphylococcus aureus M0722	100.0	100	0	Y	Y
1388486.3	Staphylococcus aureus M0723	100.0	100	0	Y	Y
1388492.3	Staphylococcus aureus M0730	100.0	100	0	Y	Y
1388501.3	Staphylococcus aureus M0742	100.0	100	0	Y	Y
1388504.3	Staphylococcus aureus M0650	100.0	100	0	Y	Y
1388508.3	Staphylococcus aureus M0702	100.0	100	0	Y	Y
1388509.3	Staphylococcus aureus M0714	100.0	100	0	Y	Y
1388515.3	Staphylococcus aureus M0538	100.0	100	0	Y	Y
1388518.3	Staphylococcus aureus M0570	100.0	100	0	Y	Y
1388524.3	Staphylococcus aureus M0395	100.0	100	0	Y	Y
1388527.3	Staphylococcus aureus M0432	100.0	100	0	Y	Y
1388531.3	Staphylococcus aureus M0492	100.0	100	0	Y	Y
1388532.3	Staphylococcus aureus M0243	100.0	100	0	Y	Y
1388535.3	Staphylococcus aureus M0284	100.0	100	0	Y	Y
1388536.3	Staphylococcus aureus M0299	100.0	100	0	Y	Y
1388542.3	Staphylococcus aureus M0121	100.0	100	0	Y	Y
1388543.3	Staphylococcus aureus M0130	100.0	100	0	Y	Y
1388558.3	Staphylococcus aureus M0078	100.0	100	0	Y	Y
1388576.3	Staphylococcus aureus M0784	100.0	100	0	Y	Y
1388578.3	Staphylococcus aureus M0786	100.0	100	0	Y	Y
1388580.3	Staphylococcus aureus M0789	100.0	100	0	Y	Y
1388584.3	Staphylococcus aureus M0794	100.0	100	0	Y	Y
1388586.3	Staphylococcus aureus M0798	100.0	100	0	Y	Y
1388588.3	Staphylococcus aureus M0801	100.0	100	0	Y	Y
1388592.3	Staphylococcus aureus M0806	100.0	100	0	Y	Y
1388593.3	Staphylococcus aureus M0807	100.0	100	0	Y	Y
1388596.3	Staphylococcus aureus M0810	100.0	100	0	Y	Y
1388605.3	Staphylococcus aureus M0824	100.0	100	0	Y	Y
1388611.3	Staphylococcus aureus M0836	100.0	100	0	Y	Y
1388612.3	Staphylococcus aureus M0837	100.0	100	0	Y	Y
1388613.3	Staphylococcus aureus M0838	100.0	100	0	Y	Y
1388614.3	Staphylococcus aureus M0839	100.0	100	0	Y	Y
1388620.3	Staphylococcus aureus M0846	100.0	100	0	Y	Y
1388623.3	Staphylococcus aureus M0851	100.0	100	0	Y	Y
1388627.3	Staphylococcus aureus M0855	100.0	100	0	Y	Y
1388628.3	Staphylococcus aureus M0857	100.0	100	0	Y	Y
1388635.3	Staphylococcus aureus M0803	100.0	100	0	Y	Y
1388637.3	Staphylococcus aureus M0827	100.0	100	0	Y	Y
1388638.3	Staphylococcus aureus M0849	100.0	100	0	Y	Y
1388639.3	Staphylococcus aureus M0860	100.0	100	0	Y	Y
1388640.3	Staphylococcus aureus M0863	100.0	100	0	Y	Y
1388644.3	Staphylococcus aureus M0867	100.0	100	0	Y	Y
1388645.3	Staphylococcus aureus M0868	100.0	100	0	Y	Y
1388647.3	Staphylococcus aureus M0870	100.0	100	0	Y	Y
1388656.3	Staphylococcus aureus M0882	100.0	100	0	Y	Y
1388660.3	Staphylococcus aureus M0886	100.0	100	0	Y	Y
1388661.3	Staphylococcus aureus M0887	100.0	100	0	Y	Y
1388662.3	Staphylococcus aureus M0888	100.0	100	0	Y	Y
1388663.3	Staphylococcus aureus M0889	100.0	100	0	Y	Y
1388670.3	Staphylococcus aureus M0897	100.0	100	0	Y	Y
1388671.3	Staphylococcus aureus M0898	100.0	100	0	Y	Y
1388674.3	Staphylococcus aureus M0902	100.0	100	0	Y	Y
1388680.3	Staphylococcus aureus M0908	100.0	100	0	Y	Y
1388682.3	Staphylococcus aureus M0910	100.0	100	0	Y	Y
1388685.3	Staphylococcus aureus M0914	100.0	100	0	Y	Y
1388686.3	Staphylococcus aureus M0915	100.0	100	0	Y	Y
1388691.3	Staphylococcus aureus M0920	100.0	100	0	Y	Y
1388692.3	Staphylococcus aureus M0921	100.0	100	0	Y	Y
1388693.3	Staphylococcus aureus M0922	100.0	100	0	Y	Y
1388694.3	Staphylococcus aureus M0923	100.0	100	0	Y	Y
1388695.3	Staphylococcus aureus M0924	100.0	100	0	Y	Y
1388699.3	Staphylococcus aureus M0931	100.0	100	0	Y	Y
1388708.3	Staphylococcus aureus M0942	100.0	100	0	Y	Y
1388710.3	Staphylococcus aureus M0947	100.0	100	0	Y	Y
1388713.3	Staphylococcus aureus M0950	100.0	100	0	Y	Y
1388716.3	Staphylococcus aureus M0954	100.0	100	0	Y	Y
1388722.3	Staphylococcus aureus M0961	100.0	100	0	Y	Y
1388723.3	Staphylococcus aureus M0962	100.0	100	0	Y	Y
1388729.3	Staphylococcus aureus M0969	100.0	100	0	Y	Y
1388733.3	Staphylococcus aureus M0973	100.0	100	0	Y	Y
1388735.3	Staphylococcus aureus M0975	100.0	100	0	Y	Y
1392008.3	Staphylococcus aureus M0979	100.0	100	0	Y	Y
1392010.3	Staphylococcus aureus M0981	100.0	100	0	Y	Y
1392015.3	Staphylococcus aureus M0987	100.0	100	0	Y	Y
1392018.3	Staphylococcus aureus M0991	100.0	100	0	Y	Y
1392020.3	Staphylococcus aureus M0993	100.0	100	0	Y	Y
1392021.3	Staphylococcus aureus M0996	100.0	100	0	Y	Y
1392025.3	Staphylococcus aureus M1003	100.0	100	0	Y	Y
1392026.3	Staphylococcus aureus M1006	100.0	100	0	Y	Y
1392029.3	Staphylococcus aureus M1011	100.0	100	0	Y	Y
1392037.3	Staphylococcus aureus M1022	100.0	100	0	Y	Y
1392042.3	Staphylococcus aureus M1027	100.0	100	0	Y	Y
1392044.3	Staphylococcus aureus M1029	100.0	100	0	Y	Y
1392048.3	Staphylococcus aureus M1035	100.0	100	0	Y	Y
1392049.3	Staphylococcus aureus M1039	100.0	100	0	Y	Y
1392052.3	Staphylococcus aureus M1045	100.0	100	0	Y	Y
1392055.3	Staphylococcus aureus M1048	100.0	100	0	Y	Y
1392056.3	Staphylococcus aureus M1049	100.0	100	0	Y	Y
1392059.3	Staphylococcus aureus M1053	100.0	100	0	Y	Y
1392060.3	Staphylococcus aureus M1054	100.0	100	0	Y	Y
1392062.3	Staphylococcus aureus M1056	100.0	100	0	Y	Y
1392068.3	Staphylococcus aureus M1067	100.0	100	0	Y	Y
1392069.3	Staphylococcus aureus M1069	100.0	100	0	Y	Y
1392071.3	Staphylococcus aureus M1071	100.0	100	0	Y	Y
1392076.3	Staphylococcus aureus M1079	100.0	100	0	Y	Y
1392084.3	Staphylococcus aureus M1089	100.0	100	0	Y	Y
1392085.3	Staphylococcus aureus M1090	100.0	100	0	Y	Y
1392088.3	Staphylococcus aureus M1096	100.0	100	0	Y	Y
1393701.3	Staphylococcus aureus M1560	100.0	100	0	Y	Y
1393704.3	Staphylococcus aureus M1566	100.0	100	0	Y	Y
1393707.3	Staphylococcus aureus M1570	100.0	100	0	Y	Y
1393708.3	Staphylococcus aureus M1571	100.0	100	0	Y	Y
1393713.3	Staphylococcus aureus M1576	100.0	100	0	Y	Y
1393716.3	Staphylococcus aureus M1580	100.0	100	0	Y	Y
1393720.3	Staphylococcus aureus M0754	100.0	100	0	Y	Y
1393722.3	Staphylococcus aureus M0757	100.0	100	0	Y	Y
1393729.3	Staphylococcus aureus M0764	100.0	100	0	Y	Y
1397996.3	Staphylococcus aureus M1366	100.0	100	0	Y	Y
1397997.3	Staphylococcus aureus M1368	100.0	100	0	Y	Y
1398005.3	Staphylococcus aureus M1380	100.0	100	0	Y	Y
1398008.3	Staphylococcus aureus M1384	100.0	100	0	Y	Y
1398009.3	Staphylococcus aureus M1385	100.0	100	0	Y	Y
1398011.3	Staphylococcus aureus M1387	100.0	100	0	Y	Y
1398012.3	Staphylococcus aureus M1388	100.0	100	0	Y	Y
1398015.3	Staphylococcus aureus M1392	100.0	100	0	Y	Y
1398017.3	Staphylococcus aureus M1396	100.0	100	0	Y	Y
1398018.3	Staphylococcus aureus M1397	100.0	100	0	Y	Y
1398019.3	Staphylococcus aureus M1398	100.0	100	0	Y	Y
1398023.3	Staphylococcus aureus M1403	100.0	100	0	Y	Y
1398025.3	Staphylococcus aureus M1406	100.0	100	0	Y	Y
1398027.3	Staphylococcus aureus M1409	100.0	100	0	Y	Y
1398030.3	Staphylococcus aureus M1412	100.0	100	0	Y	Y
1398033.3	Staphylococcus aureus M1415	100.0	100	0	Y	Y
1398037.3	Staphylococcus aureus M1420	100.0	100	0	Y	Y
1398038.3	Staphylococcus aureus M1421	100.0	100	0	Y	Y
1398041.3	Staphylococcus aureus M1424	100.0	100	0	Y	Y
1398042.3	Staphylococcus aureus M1425	100.0	100	0	Y	Y
1398044.3	Staphylococcus aureus M1429	100.0	100	0	Y	Y
1398046.3	Staphylococcus aureus M1431	100.0	100	0	Y	Y
1398047.3	Staphylococcus aureus M1432	100.0	100	0	Y	Y
1398048.3	Staphylococcus aureus M1433	100.0	100	0	Y	Y
1398049.3	Staphylococcus aureus M1434	100.0	100	0	Y	Y
1398050.3	Staphylococcus aureus M1435	100.0	100	0	Y	Y
1398053.3	Staphylococcus aureus M1438	100.0	100	0	Y	Y
1398055.3	Staphylococcus aureus M1443	100.0	100	0	Y	Y
1398058.3	Staphylococcus aureus M1446	100.0	100	0	Y	Y
1398060.3	Staphylococcus aureus M1448	100.0	100	0	Y	Y
1398067.3	Staphylococcus aureus M1457	100.0	100	0	Y	Y
1398069.3	Staphylococcus aureus M1459	100.0	100	0	Y	Y
1398071.3	Staphylococcus aureus M1461	100.0	100	0	Y	Y
1398072.3	Staphylococcus aureus M1464	100.0	100	0	Y	Y
1398074.3	Staphylococcus aureus M1467	100.0	100	0	Y	Y
1398075.3	Staphylococcus aureus M1468	100.0	100	0	Y	Y
1398078.3	Staphylococcus aureus M1471	100.0	100	0	Y	Y
1398080.3	Staphylococcus aureus M1473	100.0	100	0	Y	Y
1402609.3	Staphylococcus aureus M1072	100.0	100	0	Y	Y
1402611.3	Staphylococcus aureus M1098	100.0	100	0	Y	Y
1402612.3	Staphylococcus aureus M1104	100.0	100	0	Y	Y
1402615.3	Staphylococcus aureus M1381	100.0	100	0	Y	Y
1402617.3	Staphylococcus aureus M1399	100.0	100	0	Y	Y
1402618.3	Staphylococcus aureus M1426	100.0	100	0	Y	Y
1402621.3	Staphylococcus aureus M1440	100.0	100	0	Y	Y
1402624.3	Staphylococcus aureus M1106	100.0	100	0	Y	Y
1402625.3	Staphylococcus aureus M1107	100.0	100	0	Y	Y
1402627.3	Staphylococcus aureus M1110	100.0	100	0	Y	Y
1402631.3	Staphylococcus aureus M1114	100.0	100	0	Y	Y
1402633.3	Staphylococcus aureus M1116	100.0	100	0	Y	Y
1402635.3	Staphylococcus aureus M1120	100.0	100	0	Y	Y
1402636.3	Staphylococcus aureus M1121	100.0	100	0	Y	Y
1402637.3	Staphylococcus aureus M1122	100.0	100	0	Y	Y
1402640.3	Staphylococcus aureus M1125	100.0	100	0	Y	Y
1402642.3	Staphylococcus aureus M1128	100.0	100	0	Y	Y
1402644.3	Staphylococcus aureus M1130	100.0	100	0	Y	Y
1402645.3	Staphylococcus aureus M1131	100.0	100	0	Y	Y
1402647.3	Staphylococcus aureus M1134	100.0	100	0	Y	Y
1402653.3	Staphylococcus aureus M1140	100.0	100	0	Y	Y
1402655.3	Staphylococcus aureus M1143	100.0	100	0	Y	Y
1402662.3	Staphylococcus aureus M1150	100.0	100	0	Y	Y
1402664.3	Staphylococcus aureus M1152	100.0	100	0	Y	Y
1402666.3	Staphylococcus aureus M1154	100.0	100	0	Y	Y
1402669.3	Staphylococcus aureus M1157	100.0	100	0	Y	Y
1402670.3	Staphylococcus aureus M1158	100.0	100	0	Y	Y
1402673.3	Staphylococcus aureus M1161	100.0	100	0	Y	Y
1402675.3	Staphylococcus aureus M1163	100.0	100	0	Y	Y
1402676.3	Staphylococcus aureus M1164	100.0	100	0	Y	Y
1402682.3	Staphylococcus aureus M1172	100.0	100	0	Y	Y
1402690.3	Staphylococcus aureus M1181	100.0	100	0	Y	Y
1402697.3	Staphylococcus aureus M1189	100.0	100	0	Y	Y
1402698.3	Staphylococcus aureus M1190	100.0	100	0	Y	Y
1402700.3	Staphylococcus aureus M1192	100.0	100	0	Y	Y
1402703.3	Staphylococcus aureus M1196	100.0	100	0	Y	Y
1402704.3	Staphylococcus aureus M1197	100.0	100	0	Y	Y
1402705.3	Staphylococcus aureus M1200	100.0	100	0	Y	Y
1402706.3	Staphylococcus aureus M1201	100.0	100	0	Y	Y
1402707.3	Staphylococcus aureus M1202	100.0	100	0	Y	Y
1402710.3	Staphylococcus aureus M1205	100.0	100	0	Y	Y
1402711.3	Staphylococcus aureus M1206	100.0	100	0	Y	Y
1402714.3	Staphylococcus aureus M1209	100.0	100	0	Y	Y
1402715.3	Staphylococcus aureus M1212	100.0	100	0	Y	Y
1402719.3	Staphylococcus aureus M1218	100.0	100	0	Y	Y
1402722.3	Staphylococcus aureus M1221	100.0	100	0	Y	Y
1402723.3	Staphylococcus aureus M1222	100.0	100	0	Y	Y
1402736.3	Staphylococcus aureus M1239	100.0	100	0	Y	Y
1402737.3	Staphylococcus aureus M1240	100.0	100	0	Y	Y
1402743.3	Staphylococcus aureus M1247	100.0	100	0	Y	Y
1402744.3	Staphylococcus aureus M1249	100.0	100	0	Y	Y
1402745.3	Staphylococcus aureus M1250	100.0	100	0	Y	Y
1402756.3	Staphylococcus aureus M1265	100.0	100	0	Y	Y
1402757.3	Staphylococcus aureus M1267	100.0	100	0	Y	Y
1402758.3	Staphylococcus aureus M1268	100.0	100	0	Y	Y
1402759.3	Staphylococcus aureus M1269	100.0	100	0	Y	Y
1402761.3	Staphylococcus aureus M1271	100.0	100	0	Y	Y
1402769.3	Staphylococcus aureus M1281	100.0	100	0	Y	Y
1402770.3	Staphylococcus aureus M1282	100.0	100	0	Y	Y
1402772.3	Staphylococcus aureus M1285	100.0	100	0	Y	Y
1402784.3	Staphylococcus aureus M1299	100.0	100	0	Y	Y
1402791.3	Staphylococcus aureus M1306	100.0	100	0	Y	Y
1402794.3	Staphylococcus aureus M1312	100.0	100	0	Y	Y
1402796.3	Staphylococcus aureus M1314	100.0	100	0	Y	Y
1402798.3	Staphylococcus aureus M1316	100.0	100	0	Y	Y
1402799.3	Staphylococcus aureus M1317	100.0	100	0	Y	Y
1402806.3	Staphylococcus aureus M1328	100.0	100	0	Y	Y
1402809.3	Staphylococcus aureus M1331	100.0	100	0	Y	Y
1402810.3	Staphylococcus aureus M1332	100.0	100	0	Y	Y
1403837.3	Staphylococcus aureus M1339	100.0	100	0	Y	Y
1403841.3	Staphylococcus aureus M1345	100.0	100	0	Y	Y
1403846.3	Staphylococcus aureus M1350	100.0	100	0	Y	Y
1403857.3	Staphylococcus aureus M1362	100.0	100	0	Y	Y
1403858.3	Staphylococcus aureus M1363	100.0	100	0	Y	Y
1403859.3	Staphylococcus aureus M1365	100.0	100	0	Y	Y
1403860.3	Staphylococcus aureus M1475	100.0	100	0	Y	Y
1403864.3	Staphylococcus aureus M1479	100.0	100	0	Y	Y
1403866.3	Staphylococcus aureus M1482	100.0	100	0	Y	Y
1403867.3	Staphylococcus aureus M1483	100.0	100	0	Y	Y
1403870.3	Staphylococcus aureus M1486	100.0	100	0	Y	Y
1403874.3	Staphylococcus aureus M1490	100.0	100	0	Y	Y
1403879.3	Staphylococcus aureus M1496	100.0	100	0	Y	Y
1403880.3	Staphylococcus aureus M1497	100.0	100	0	Y	Y
1403882.3	Staphylococcus aureus M1499	100.0	100	0	Y	Y
1403890.3	Staphylococcus aureus M1507	100.0	100	0	Y	Y
1403891.3	Staphylococcus aureus M1508	100.0	100	0	Y	Y
1403897.3	Staphylococcus aureus M1515	100.0	100	0	Y	Y
1403902.3	Staphylococcus aureus M1523	100.0	100	0	Y	Y
1403903.3	Staphylococcus aureus M1524	100.0	100	0	Y	Y
1403906.3	Staphylococcus aureus M1528	100.0	100	0	Y	Y
1403907.3	Staphylococcus aureus M1529	100.0	100	0	Y	Y
1403910.3	Staphylococcus aureus M1534	100.0	100	0	Y	Y
1403912.3	Staphylococcus aureus M1536	100.0	100	0	Y	Y
1403915.3	Staphylococcus aureus M1541	100.0	100	0	Y	Y
1403916.3	Staphylococcus aureus M1542	100.0	100	0	Y	Y
1403927.3	Staphylococcus aureus M1554	100.0	100	0	Y	Y
1403930.3	Staphylococcus aureus M1558	100.0	100	0	Y	Y
1403931.3	Staphylococcus aureus M1559	100.0	100	0	Y	Y
1408447.3	Mesoplasma grammopterae ATCC 49580	100.0	100	0	Y	Y
1409362.3	Staphylococcus aureus SJOS6052	100.0	100	0	Y	Y
1409364.3	Staphylococcus aureus GGMC6008	100.0	100	0	Y	Y
1409366.3	Staphylococcus aureus SJOS6061	100.0	100	0	Y	Y
1409367.3	Staphylococcus aureus AMMC6040	100.0	100	0	Y	Y
1409368.3	Staphylococcus aureus SJOS6071	100.0	100	0	Y	Y
1409369.3	Staphylococcus aureus AMMC6050	100.0	100	0	Y	Y
1409370.3	Staphylococcus aureus AMMC6051	100.0	100	0	Y	Y
1409372.3	Staphylococcus aureus CHAP6049	100.0	100	0	Y	Y
1409373.3	Staphylococcus aureus PLAC6012	100.0	100	0	Y	Y
1409375.3	Staphylococcus aureus COAS6025	100.0	100	0	Y	Y
1409377.3	Staphylococcus aureus SMMC6007	100.0	100	0	Y	Y
1409378.3	Staphylococcus aureus AMMC6054	100.0	100	0	Y	Y
1409379.3	Staphylococcus aureus SMMC0005	100.0	100	0	Y	Y
1409380.3	Staphylococcus aureus WMCA6041	100.0	100	0	Y	Y
1409382.3	Staphylococcus aureus HBHO6042	100.0	100	0	Y	Y
1409383.3	Staphylococcus aureus SJUD6063	100.0	100	0	Y	Y
1409385.3	Staphylococcus aureus SJUD6053	100.0	100	0	Y	Y
1409387.3	Staphylococcus aureus MISS6020	100.0	100	0	Y	Y
1409389.3	Staphylococcus aureus MISS6019	100.0	100	0	Y	Y
1409394.3	Staphylococcus aureus LAMC0037	100.0	100	0	Y	Y
1409398.3	Staphylococcus aureus SCOA6012	100.0	100	0	Y	Y
1409400.3	Staphylococcus aureus WMCS6016	100.0	100	0	Y	Y
1409401.3	Staphylococcus aureus WAMC6013	100.0	100	0	Y	Y
1409402.3	Staphylococcus aureus WMCA6040	100.0	100	0	Y	Y
1409404.3	Staphylococcus aureus HOAG6059	100.0	100	0	Y	Y
1409406.3	Staphylococcus aureus UCIM6014	100.0	100	0	Y	Y
1409408.3	Staphylococcus aureus UCIM6018	100.0	100	0	Y	Y
1409412.3	Staphylococcus aureus TUSH6001	100.0	100	0	Y	Y
1409413.3	Staphylococcus aureus HOAG6068	100.0	100	0	Y	Y
1409414.3	Staphylococcus aureus PLAC6017	100.0	100	0	Y	Y
1409420.3	Staphylococcus aureus COAS6044	100.0	100	0	Y	Y
1409424.3	Staphylococcus aureus SJUD6072	100.0	100	0	Y	Y
1409425.3	Staphylococcus aureus SJUD6074	100.0	100	0	Y	Y
1409426.3	Staphylococcus aureus SJUD6085	100.0	100	0	Y	Y
1409428.3	Staphylococcus aureus COAS6039	100.0	100	0	Y	Y
1409431.3	Staphylococcus aureus WMCS6038	100.0	100	0	Y	Y
1409433.3	Staphylococcus aureus OCMM6045	100.0	100	0	Y	Y
1409435.3	Staphylococcus aureus OCMM6047	100.0	100	0	Y	Y
1409438.3	Staphylococcus aureus AMMC6070	100.0	100	0	Y	Y
1409439.3	Staphylococcus aureus AMMC6071	100.0	100	0	Y	Y
1409448.3	Staphylococcus aureus UCIM6055	100.0	100	0	Y	Y
1409451.3	Staphylococcus aureus SMMC6097	100.0	100	0	Y	Y
1409456.3	Staphylococcus aureus SJOS6003	100.0	100	0	Y	Y
1409457.3	Staphylococcus aureus SJOS6002	100.0	100	0	Y	Y
1409461.3	Staphylococcus aureus AMMC6002	100.0	100	0	Y	Y
1409462.3	Staphylococcus aureus AMMC6003	100.0	100	0	Y	Y
1409463.3	Staphylococcus aureus AMMC6007	100.0	100	0	Y	Y
1409464.3	Staphylococcus aureus AMMC6011	100.0	100	0	Y	Y
1409465.3	Staphylococcus aureus AMMC6008	100.0	100	0	Y	Y
1409467.3	Staphylococcus aureus LAMC0001	100.0	100	0	Y	Y
1409468.3	Staphylococcus aureus SMMC6034	100.0	100	0	Y	Y
1409469.3	Staphylococcus aureus SMMC6037	100.0	100	0	Y	Y
1409471.3	Staphylococcus aureus SCLE6003	100.0	100	0	Y	Y
1409473.3	Staphylococcus aureus SJUD6010	100.0	100	0	Y	Y
1409475.3	Staphylococcus aureus SJUD6018	100.0	100	0	Y	Y
1409477.3	Staphylococcus aureus OCMM6002	100.0	100	0	Y	Y
1409479.3	Staphylococcus aureus LAMC0010	100.0	100	0	Y	Y
1409488.3	Staphylococcus aureus WMCS6001	100.0	100	0	Y	Y
1409489.3	Staphylococcus aureus COAS6004	100.0	100	0	Y	Y
1409493.3	Staphylococcus aureus AMMC6012	100.0	100	0	Y	Y
1409494.3	Staphylococcus aureus LPIH6001	100.0	100	0	Y	Y
1409495.3	Staphylococcus aureus MISS6048	100.0	100	0	Y	Y
1409496.3	Staphylococcus aureus MISS6042	100.0	100	0	Y	Y
1409497.3	Staphylococcus aureus SJOS6022	100.0	100	0	Y	Y
1409498.3	Staphylococcus aureus SJOS6027	100.0	100	0	Y	Y
1409499.3	Staphylococcus aureus OCMM6004	100.0	100	0	Y	Y
1409500.3	Staphylococcus aureus UCIM6009	100.0	100	0	Y	Y
1409501.3	Staphylococcus aureus KINW6001	100.0	100	0	Y	Y
1409502.3	Staphylococcus aureus KINW6002	100.0	100	0	Y	Y
1409504.3	Staphylococcus aureus SCOA6008	100.0	100	0	Y	Y
1409508.3	Staphylococcus aureus WMCA6006	100.0	100	0	Y	Y
1409511.3	Staphylococcus aureus COAS6049	100.0	100	0	Y	Y
1409513.3	Staphylococcus aureus SCLE6005	100.0	100	0	Y	Y
1409514.3	Staphylococcus aureus KINW6003	100.0	100	0	Y	Y
1409517.3	Staphylococcus aureus LPIH6004	100.0	100	0	Y	Y
1409520.3	Staphylococcus aureus UCIM6049	100.0	100	0	Y	Y
1409521.3	Staphylococcus aureus MISS6037	100.0	100	0	Y	Y
1409522.3	Staphylococcus aureus UCIM6047	100.0	100	0	Y	Y
1409523.3	Staphylococcus aureus SMMC6016	100.0	100	0	Y	Y
1409524.3	Staphylococcus aureus WAMC6049	100.0	100	0	Y	Y
1409525.3	Staphylococcus aureus WAMC6046	100.0	100	0	Y	Y
1409526.3	Staphylococcus aureus LPIH6010	100.0	100	0	Y	Y
1409527.3	Staphylococcus aureus SMMC6022	100.0	100	0	Y	Y
1409528.3	Staphylococcus aureus HOAG6034	100.0	100	0	Y	Y
1409530.3	Staphylococcus aureus KINW6010	100.0	100	0	Y	Y
1409535.3	Staphylococcus aureus SJUD6028	100.0	100	0	Y	Y
1409536.3	Staphylococcus aureus SJUD6021	100.0	100	0	Y	Y
1409537.3	Staphylococcus aureus LPIH6011	100.0	100	0	Y	Y
1409541.3	Staphylococcus aureus SCLE6012	100.0	100	0	Y	Y
1409544.3	Staphylococcus aureus SMMC6014	100.0	100	0	Y	Y
1409545.3	Staphylococcus aureus SMMC6011	100.0	100	0	Y	Y
1409546.3	Staphylococcus aureus UCIM6034	100.0	100	0	Y	Y
1409551.3	Staphylococcus aureus HOAG6047	100.0	100	0	Y	Y
1409554.3	Staphylococcus aureus MISS6125	100.0	100	0	Y	Y
1409555.3	Staphylococcus aureus UCIM6056	100.0	100	0	Y	Y
1409557.3	Staphylococcus aureus KINW6016	100.0	100	0	Y	Y
1409559.3	Staphylococcus aureus HOAG6092	100.0	100	0	Y	Y
1409560.3	Staphylococcus aureus SCOA6048	100.0	100	0	Y	Y
1409562.3	Staphylococcus aureus SJOS6106	100.0	100	0	Y	Y
1409565.3	Staphylococcus aureus SJOS6123	100.0	100	0	Y	Y
1409567.3	Staphylococcus aureus SJOS6118	100.0	100	0	Y	Y
1409568.3	Staphylococcus aureus SJOS6125	100.0	100	0	Y	Y
1409569.3	Staphylococcus aureus COAS6053	100.0	100	0	Y	Y
1409573.3	Staphylococcus aureus SJUD6110	100.0	100	0	Y	Y
1409575.3	Staphylococcus aureus SJUD6098	100.0	100	0	Y	Y
1409577.3	Staphylococcus aureus SJUD6109	100.0	100	0	Y	Y
1409579.3	Staphylococcus aureus SMMC6076	100.0	100	0	Y	Y
1409581.3	Staphylococcus aureus SMMC6085	100.0	100	0	Y	Y
1409583.3	Staphylococcus aureus COAS6059	100.0	100	0	Y	Y
1409584.3	Staphylococcus aureus WMCS6055	100.0	100	0	Y	Y
1409587.3	Staphylococcus aureus OCMM6065	100.0	100	0	Y	Y
1409589.3	Staphylococcus aureus OCMM6067	100.0	100	0	Y	Y
1409590.3	Staphylococcus aureus OCMM6066	100.0	100	0	Y	Y
1409595.3	Staphylococcus aureus SJUD6114	100.0	100	0	Y	Y
1409598.3	Staphylococcus aureus UCIM6070	100.0	100	0	Y	Y
1409599.3	Staphylococcus aureus FVRH6021	100.0	100	0	Y	Y
1409600.3	Staphylococcus aureus FVRH6026	100.0	100	0	Y	Y
1409603.3	Staphylococcus aureus KINW6019	100.0	100	0	Y	Y
1409606.3	Staphylococcus aureus UCIM6077	100.0	100	0	Y	Y
1409609.3	Staphylococcus aureus UCIM6080	100.0	100	0	Y	Y
1409610.3	Staphylococcus aureus UCIM6076	100.0	100	0	Y	Y
1409612.3	Staphylococcus aureus SJUD6120	100.0	100	0	Y	Y
1409613.3	Staphylococcus aureus SJOS6145	100.0	100	0	Y	Y
1409614.3	Staphylococcus aureus SJOS6139	100.0	100	0	Y	Y
1409616.3	Staphylococcus aureus WMCA6024	100.0	100	0	Y	Y
1409620.3	Staphylococcus aureus KINW6025	100.0	100	0	Y	Y
1409621.3	Staphylococcus aureus MISS6132	100.0	100	0	Y	Y
1409622.3	Staphylococcus aureus MISS6131	100.0	100	0	Y	Y
1409623.3	Staphylococcus aureus KINW6027	100.0	100	0	Y	Y
1409624.3	Staphylococcus aureus KINB6023	100.0	100	0	Y	Y
1409625.3	Staphylococcus aureus UCIM6084	100.0	100	0	Y	Y
1409627.3	Staphylococcus aureus KINB6024	100.0	100	0	Y	Y
1409630.3	Staphylococcus aureus AMMC6111	100.0	100	0	Y	Y
1409632.3	Staphylococcus aureus FVRH6035	100.0	100	0	Y	Y
1409633.3	Staphylococcus aureus WAMC6030	100.0	100	0	Y	Y
1409634.3	Staphylococcus aureus FVRH6040	100.0	100	0	Y	Y
1409635.3	Staphylococcus aureus KINW6033	100.0	100	0	Y	Y
1409637.3	Staphylococcus aureus LAMC6078	100.0	100	0	Y	Y
1409638.3	Staphylococcus aureus AMMC6119	100.0	100	0	Y	Y
1409639.3	Staphylococcus aureus MISS6176	100.0	100	0	Y	Y
1409643.3	Staphylococcus aureus OCMM6090	100.0	100	0	Y	Y
1409645.3	Staphylococcus aureus SMMC6121	100.0	100	0	Y	Y
1409649.3	Staphylococcus aureus SCLE6032	100.0	100	0	Y	Y
1409650.3	Staphylococcus aureus LAMC6094	100.0	100	0	Y	Y
1409651.3	Staphylococcus aureus KINW6036	100.0	100	0	Y	Y
1409656.3	Staphylococcus aureus OCMM6095	100.0	100	0	Y	Y
1409657.3	Staphylococcus aureus GGMC6018	100.0	100	0	Y	Y
1409660.3	Staphylococcus aureus WMCS6087	100.0	100	0	Y	Y
1409661.3	Staphylococcus aureus UCIM6104	100.0	100	0	Y	Y
1409662.3	Staphylococcus aureus AGEN6042	100.0	100	0	Y	Y
1409663.3	Staphylococcus aureus UCIM6105	100.0	100	0	Y	Y
1409664.3	Staphylococcus aureus MISS6092	100.0	100	0	Y	Y
1409669.3	Staphylococcus aureus FVRH6079	100.0	100	0	Y	Y
1409672.3	Staphylococcus aureus OCMM6102	100.0	100	0	Y	Y
1409673.3	Staphylococcus aureus OCMM6103	100.0	100	0	Y	Y
1409674.3	Staphylococcus aureus WMCA6180	100.0	100	0	Y	Y
1409675.3	Staphylococcus aureus COAS6095	100.0	100	0	Y	Y
1409676.3	Staphylococcus aureus UCIM6115	100.0	100	0	Y	Y
1409680.3	Staphylococcus aureus LAMC6106	100.0	100	0	Y	Y
1409681.3	Staphylococcus aureus WMCA6086	100.0	100	0	Y	Y
1409682.3	Staphylococcus aureus WMCA6084	100.0	100	0	Y	Y
1409684.3	Staphylococcus aureus OCMM6114	100.0	100	0	Y	Y
1409685.3	Staphylococcus aureus OCMM6109	100.0	100	0	Y	Y
1409689.3	Staphylococcus aureus UCIM6126	100.0	100	0	Y	Y
1409690.3	Staphylococcus aureus OCMM6117	100.0	100	0	Y	Y
1409692.3	Staphylococcus aureus MISS6078	100.0	100	0	Y	Y
1409694.3	Staphylococcus aureus OCMM6123	100.0	100	0	Y	Y
1409695.3	Staphylococcus aureus UCIM6134	100.0	100	0	Y	Y
1409698.3	Staphylococcus aureus OCMM6121	100.0	100	0	Y	Y
1409700.3	Staphylococcus aureus SCLE6040	100.0	100	0	Y	Y
1409701.3	Staphylococcus aureus LAMC6117	100.0	100	0	Y	Y
1409702.3	Staphylococcus aureus GGMC6027	100.0	100	0	Y	Y
1409705.3	Staphylococcus aureus OCMM6125	100.0	100	0	Y	Y
1409707.3	Staphylococcus aureus WMCS6115	100.0	100	0	Y	Y
1409710.3	Staphylococcus aureus FVRH6129	100.0	100	0	Y	Y
1409714.3	Staphylococcus aureus COAS6112	100.0	100	0	Y	Y
1409715.3	Staphylococcus aureus COAS6114	100.0	100	0	Y	Y
1409716.3	Staphylococcus aureus FVRH6132	100.0	100	0	Y	Y
1409726.3	Staphylococcus aureus HBHO6021	100.0	100	0	Y	Y
1409729.3	Staphylococcus aureus CHAP6102	100.0	100	0	Y	Y
1409730.3	Staphylococcus aureus HBHO6022	100.0	100	0	Y	Y
1409731.3	Staphylococcus aureus WAMC6071	100.0	100	0	Y	Y
1409735.3	Staphylococcus aureus KINW6061	100.0	100	0	Y	Y
1409740.3	Staphylococcus aureus PLAC6055	100.0	100	0	Y	Y
1409746.3	Staphylococcus aureus DAR1280	100.0	100	0	Y	Y
1409776.3	Staphylococcus aureus SCLE6100	100.0	100	0	Y	Y
1409777.3	Staphylococcus aureus WAMC6086	100.0	100	0	Y	Y
1409782.3	Staphylococcus aureus CHAP6022	100.0	100	0	Y	Y
1410689.3	Staphylococcus aureus W28469	100.0	100	0	Y	Y
1410692.3	Staphylococcus aureus F41913	100.0	100	0	Y	Y
1410693.3	Staphylococcus aureus F41882	100.0	100	0	Y	Y
1410695.3	Staphylococcus aureus M85201	100.0	100	0	Y	Y
1410696.3	Staphylococcus aureus T49441	100.0	100	0	Y	Y
1410697.3	Staphylococcus aureus W31936	100.0	100	0	Y	Y
1410698.3	Staphylococcus aureus W31947	100.0	100	0	Y	Y
1410699.3	Staphylococcus aureus W31852	100.0	100	0	Y	Y
1410702.3	Staphylococcus aureus H90284	100.0	100	0	Y	Y
1410703.3	Staphylococcus aureus F45300	100.0	100	0	Y	Y
1410706.3	Staphylococcus aureus F84093	100.0	100	0	Y	Y
1410707.3	Staphylococcus aureus H12822	100.0	100	0	Y	Y
1410708.3	Staphylococcus aureus F48584	100.0	100	0	Y	Y
1410709.3	Staphylococcus aureus M92071	100.0	100	0	Y	Y
1410711.3	Staphylococcus aureus W35325	100.0	100	0	Y	Y
1410712.3	Staphylococcus aureus T56203	100.0	100	0	Y	Y
1410718.3	Staphylococcus aureus T59609	100.0	100	0	Y	Y
1410719.3	Staphylococcus aureus W41914	100.0	100	0	Y	Y
1410726.3	Staphylococcus aureus F54461	100.0	100	0	Y	Y
1410727.3	Staphylococcus aureus F54467	100.0	100	0	Y	Y
1410731.3	Staphylococcus aureus H12818	100.0	100	0	Y	Y
1410732.3	Staphylococcus aureus M52055	100.0	100	0	Y	Y
1410735.3	Staphylococcus aureus F16077	100.0	100	0	Y	Y
1410739.3	Staphylococcus aureus T66243	100.0	100	0	Y	Y
1410744.3	Staphylococcus aureus M45245	100.0	100	0	Y	Y
1410745.3	Staphylococcus aureus F90608	100.0	100	0	Y	Y
1410746.3	Staphylococcus aureus H57070	100.0	100	0	Y	Y
1410749.3	Staphylococcus aureus W12461	100.0	100	0	Y	Y
1410750.3	Staphylococcus aureus H69239	100.0	100	0	Y	Y
1410753.3	Staphylococcus aureus W18443	100.0	100	0	Y	Y
1410754.3	Staphylococcus aureus H75198	100.0	100	0	Y	Y
1410755.3	Staphylococcus aureus M64191	100.0	100	0	Y	Y
1410765.3	Staphylococcus aureus T28847	100.0	100	0	Y	Y
1410766.3	Staphylococcus aureus H84489	100.0	100	0	Y	Y
1410767.3	Staphylococcus aureus H84492	100.0	100	0	Y	Y
1410771.3	Staphylococcus aureus M80329	100.0	100	0	Y	Y
1410773.3	Staphylococcus aureus F43676	100.0	100	0	Y	Y
1410781.3	Staphylococcus aureus F52748	100.0	100	0	Y	Y
1410782.3	Staphylococcus aureus M12703	100.0	100	0	Y	Y
1410784.3	Staphylococcus aureus M12714	100.0	100	0	Y	Y
1410788.3	Staphylococcus aureus W42932	100.0	100	0	Y	Y
1410789.3	Staphylococcus aureus H18808	100.0	100	0	Y	Y
1410791.3	Staphylococcus aureus H18809	100.0	100	0	Y	Y
1410794.3	Staphylococcus aureus H18811	100.0	100	0	Y	Y
1410798.3	Staphylococcus aureus T62854	100.0	100	0	Y	Y
1410802.3	Staphylococcus aureus F62007	100.0	100	0	Y	Y
1410804.3	Staphylococcus aureus F62013	100.0	100	0	Y	Y
1410805.3	Staphylococcus aureus M20894	100.0	100	0	Y	Y
1410807.3	Staphylococcus aureus M20916	100.0	100	0	Y	Y
1410811.3	Staphylococcus aureus H27777	100.0	100	0	Y	Y
1410812.3	Staphylococcus aureus F55987	100.0	100	0	Y	Y
1410819.3	Staphylococcus aureus T71888	100.0	100	0	Y	Y
1410822.3	Staphylococcus aureus H33594	100.0	100	0	Y	Y
1410824.3	Staphylococcus aureus T74602	100.0	100	0	Y	Y
1410825.3	Staphylococcus aureus W60774	100.0	100	0	Y	Y
1410826.3	Staphylococcus aureus W60784	100.0	100	0	Y	Y
1410827.3	Staphylococcus aureus H30732	100.0	100	0	Y	Y
1410831.3	Staphylococcus aureus F77005	100.0	100	0	Y	Y
1410832.3	Staphylococcus aureus F77047	100.0	100	0	Y	Y
1410833.3	Staphylococcus aureus H30737	100.0	100	0	Y	Y
1410837.3	Staphylococcus aureus H42737	100.0	100	0	Y	Y
1410840.3	Staphylococcus aureus F80358	100.0	100	0	Y	Y
1410841.3	Staphylococcus aureus F80381	100.0	100	0	Y	Y
1410845.3	Staphylococcus aureus T84594	100.0	100	0	Y	Y
1410847.3	Staphylococcus aureus T84595	100.0	100	0	Y	Y
1410848.3	Staphylococcus aureus H45755	100.0	100	0	Y	Y
1410850.3	Staphylococcus aureus H45760	100.0	100	0	Y	Y
1410854.3	Staphylococcus aureus T87526	100.0	100	0	Y	Y
1410857.3	Staphylococcus aureus H48646	100.0	100	0	Y	Y
1410862.3	Staphylococcus aureus F89441	100.0	100	0	Y	Y
1410866.3	Staphylococcus aureus W79328	100.0	100	0	Y	Y
1410867.3	Staphylococcus aureus H54403	100.0	100	0	Y	Y
1410868.3	Staphylococcus aureus F92753	100.0	100	0	Y	Y
1410870.3	Staphylococcus aureus S11444	100.0	100	0	Y	Y
1410875.3	Staphylococcus aureus W76127	100.0	100	0	Y	Y
1410877.3	Staphylococcus aureus F27253	100.0	100	0	Y	Y
1410880.3	Staphylococcus aureus W20433	100.0	100	0	Y	Y
1410885.3	Staphylococcus aureus T49833	100.0	100	0	Y	Y
1410889.3	Staphylococcus aureus W48973	100.0	100	0	Y	Y
1410890.3	Staphylococcus aureus T72814	100.0	100	0	Y	Y
1410895.3	Staphylococcus aureus M44986	100.0	100	0	Y	Y
1410896.3	Staphylococcus aureus M44987	100.0	100	0	Y	Y
1410897.3	Staphylococcus aureus M44988	100.0	100	0	Y	Y
1410900.3	Staphylococcus aureus F74035	100.0	100	0	Y	Y
1410910.3	Staphylococcus aureus F31094	100.0	100	0	Y	Y
1410911.3	Staphylococcus aureus F81035	100.0	100	0	Y	Y
1410912.3	Staphylococcus aureus T12805	100.0	100	0	Y	Y
1410915.3	Staphylococcus aureus T16117	100.0	100	0	Y	Y
1411509.3	Staphylococcus aureus F12856	100.0	100	0	Y	Y
1411513.3	Staphylococcus aureus F26088	100.0	100	0	Y	Y
1411517.3	Staphylococcus aureus F63179	100.0	100	0	Y	Y
1411519.3	Staphylococcus aureus F66307	100.0	100	0	Y	Y
1411520.3	Staphylococcus aureus F74220	100.0	100	0	Y	Y
1411522.3	Staphylococcus aureus H24637	100.0	100	0	Y	Y
1411524.3	Staphylococcus aureus H27858	100.0	100	0	Y	Y
1411527.3	Staphylococcus aureus H31276	100.0	100	0	Y	Y
1411531.3	Staphylococcus aureus H40569	100.0	100	0	Y	Y
1411534.3	Staphylococcus aureus H57821	100.0	100	0	Y	Y
1411535.3	Staphylococcus aureus H57822	100.0	100	0	Y	Y
1411538.3	Staphylococcus aureus H64299	100.0	100	0	Y	Y
1411540.3	Staphylococcus aureus H67656	100.0	100	0	Y	Y
1411544.3	Staphylococcus aureus H74056	100.0	100	0	Y	Y
1411547.3	Staphylococcus aureus H77102	100.0	100	0	Y	Y
1411552.3	Staphylococcus aureus M39841	100.0	100	0	Y	Y
1411556.3	Staphylococcus aureus M68475	100.0	100	0	Y	Y
1411563.3	Staphylococcus aureus T33147	100.0	100	0	Y	Y
1411564.3	Staphylococcus aureus T39328	100.0	100	0	Y	Y
1411567.3	Staphylococcus aureus T62346	100.0	100	0	Y	Y
1411569.3	Staphylococcus aureus T69703	100.0	100	0	Y	Y
1411571.3	Staphylococcus aureus T69721	100.0	100	0	Y	Y
1411572.3	Staphylococcus aureus T72876	100.0	100	0	Y	Y
1411574.3	Staphylococcus aureus T76010	100.0	100	0	Y	Y
1411575.3	Staphylococcus aureus T76018	100.0	100	0	Y	Y
1411585.3	Staphylococcus aureus W16001	100.0	100	0	Y	Y
1411587.3	Staphylococcus aureus W21932	100.0	100	0	Y	Y
1411590.3	Staphylococcus aureus W52104	100.0	100	0	Y	Y
1411591.3	Staphylococcus aureus W52117	100.0	100	0	Y	Y
1411593.3	Staphylococcus aureus W55442	100.0	100	0	Y	Y
1411595.3	Staphylococcus aureus W55451	100.0	100	0	Y	Y
1411598.3	Staphylococcus aureus W64953	100.0	100	0	Y	Y
1411599.3	Staphylococcus aureus W68479	100.0	100	0	Y	Y
1411601.3	Staphylococcus aureus W85440	100.0	100	0	Y	Y
1411602.3	Staphylococcus aureus W88551	100.0	100	0	Y	Y
1412621.3	Staphylococcus aureus F13022	100.0	100	0	Y	Y
1412629.3	Staphylococcus aureus F23353	100.0	100	0	Y	Y
1412630.3	Staphylococcus aureus F23368	100.0	100	0	Y	Y
1412634.3	Staphylococcus aureus F29982	100.0	100	0	Y	Y
1412635.3	Staphylococcus aureus F29993	100.0	100	0	Y	Y
1412637.3	Staphylococcus aureus F77917	100.0	100	0	Y	Y
1412640.3	Staphylococcus aureus F77960	100.0	100	0	Y	Y
1412641.3	Staphylococcus aureus F77967	100.0	100	0	Y	Y
1412645.3	Staphylococcus aureus F84732	100.0	100	0	Y	Y
1412647.3	Staphylococcus aureus F88369	100.0	100	0	Y	Y
1412648.3	Staphylococcus aureus F88375	100.0	100	0	Y	Y
1412649.3	Staphylococcus aureus F88387	100.0	100	0	Y	Y
1412655.3	Staphylococcus aureus H58183	100.0	100	0	Y	Y
1412662.3	Staphylococcus aureus H68252	100.0	100	0	Y	Y
1412668.3	Staphylococcus aureus M46066	100.0	100	0	Y	Y
1412670.3	Staphylococcus aureus M46077	100.0	100	0	Y	Y
1412674.3	Staphylococcus aureus M56985	100.0	100	0	Y	Y
1412682.3	Staphylococcus aureus M77202	100.0	100	0	Y	Y
1412684.3	Staphylococcus aureus T16664	100.0	100	0	Y	Y
1412687.3	Staphylococcus aureus T17131	100.0	100	0	Y	Y
1412693.3	Staphylococcus aureus T30569	100.0	100	0	Y	Y
1412697.3	Staphylococcus aureus T37849	100.0	100	0	Y	Y
1412700.3	Staphylococcus aureus T92876	100.0	100	0	Y	Y
1412704.3	Staphylococcus aureus W64921	100.0	100	0	Y	Y
1412705.3	Staphylococcus aureus W64958	100.0	100	0	Y	Y
1412711.3	Staphylococcus aureus W81816	100.0	100	0	Y	Y
1412715.3	Staphylococcus aureus W92100	100.0	100	0	Y	Y
1412722.3	Staphylococcus aureus F43212	100.0	100	0	Y	Y
1412725.3	Staphylococcus aureus F46780	100.0	100	0	Y	Y
1412731.3	Staphylococcus aureus F50126	100.0	100	0	Y	Y
1412734.3	Staphylococcus aureus F53399	100.0	100	0	Y	Y
1412736.3	Staphylococcus aureus F57021	100.0	100	0	Y	Y
1412745.3	Staphylococcus aureus H25872	100.0	100	0	Y	Y
1412746.3	Staphylococcus aureus H81800	100.0	100	0	Y	Y
1412756.3	Staphylococcus aureus M13048	100.0	100	0	Y	Y
1412757.3	Staphylococcus aureus M13060	100.0	100	0	Y	Y
1412758.3	Staphylococcus aureus M13065	100.0	100	0	Y	Y
1412760.3	Staphylococcus aureus M16586	100.0	100	0	Y	Y
1412762.3	Staphylococcus aureus M20180	100.0	100	0	Y	Y
1412764.3	Staphylococcus aureus M77210	100.0	100	0	Y	Y
1412765.3	Staphylococcus aureus M77225	100.0	100	0	Y	Y
1412770.3	Staphylococcus aureus M87641	100.0	100	0	Y	Y
1412771.3	Staphylococcus aureus M87665	100.0	100	0	Y	Y
1412773.3	Staphylococcus aureus M91155	100.0	100	0	Y	Y
1412774.3	Staphylococcus aureus M91160	100.0	100	0	Y	Y
1412779.3	Staphylococcus aureus T44811	100.0	100	0	Y	Y
1412783.3	Staphylococcus aureus T51022	100.0	100	0	Y	Y
1412785.3	Staphylococcus aureus T54283	100.0	100	0	Y	Y
1412790.3	Staphylococcus aureus T60795	100.0	100	0	Y	Y
1412795.3	Staphylococcus aureus W23207	100.0	100	0	Y	Y
1412799.3	Staphylococcus aureus W29641	100.0	100	0	Y	Y
1412800.3	Staphylococcus aureus W29651	100.0	100	0	Y	Y
1412804.3	Staphylococcus aureus W36553	100.0	100	0	Y	Y
1412812.3	Staphylococcus aureus W50110	100.0	100	0	Y	Y
1413348.3	Staphylococcus aureus 08-02906	100.0	100	0	Y	Y
1413429.3	Staphylococcus aureus 1111000177	100.0	100	0	Y	Y
1417034.3	Staphylococcus aureus F60357	100.0	100	0	Y	Y
1417038.3	Staphylococcus aureus W18442	100.0	100	0	Y	Y
1417039.3	Staphylococcus aureus F63750	100.0	100	0	Y	Y
1417043.3	Staphylococcus aureus M28487	100.0	100	0	Y	Y
1417046.3	Staphylococcus aureus T74005	100.0	100	0	Y	Y
1417048.3	Staphylococcus aureus T74060	100.0	100	0	Y	Y
1417054.3	Staphylococcus aureus H32135	100.0	100	0	Y	Y
1417055.3	Staphylococcus aureus H32166	100.0	100	0	Y	Y
1417058.3	Staphylococcus aureus F63786	100.0	100	0	Y	Y
1417066.3	Staphylococcus aureus T77618	100.0	100	0	Y	Y
1417071.3	Staphylococcus aureus M35933	100.0	100	0	Y	Y
1417072.3	Staphylococcus aureus M35938	100.0	100	0	Y	Y
1417077.3	Staphylococcus aureus W62934	100.0	100	0	Y	Y
1417082.3	Staphylococcus aureus F73229	100.0	100	0	Y	Y
1417085.3	Staphylococcus aureus H38215	100.0	100	0	Y	Y
1417089.3	Staphylococcus aureus W65910	100.0	100	0	Y	Y
1417091.3	Staphylococcus aureus W65904	100.0	100	0	Y	Y
1417093.3	Staphylococcus aureus H41079	100.0	100	0	Y	Y
1417094.3	Staphylococcus aureus H41109	100.0	100	0	Y	Y
1417095.3	Staphylococcus aureus F76218	100.0	100	0	Y	Y
1417100.3	Staphylococcus aureus M42485	100.0	100	0	Y	Y
1417102.3	Staphylococcus aureus H43996	100.0	100	0	Y	Y
1417103.3	Staphylococcus aureus H44015	100.0	100	0	Y	Y
1417105.3	Staphylococcus aureus T89906	100.0	100	0	Y	Y
1417114.3	Staphylococcus aureus M42518	100.0	100	0	Y	Y
1417116.3	Staphylococcus aureus F82573	100.0	100	0	Y	Y
1417121.3	Staphylococcus aureus H81433	100.0	100	0	Y	Y
1417127.3	Staphylococcus aureus H49917	100.0	100	0	Y	Y
1417131.3	Staphylococcus aureus F16104	100.0	100	0	Y	Y
1417133.3	Staphylococcus aureus F16107	100.0	100	0	Y	Y
1417142.3	Staphylococcus aureus F85414	100.0	100	0	Y	Y
1417145.3	Staphylococcus aureus F85691	100.0	100	0	Y	Y
1417147.3	Staphylococcus aureus F89046	100.0	100	0	Y	Y
1417156.3	Staphylococcus aureus F92105_080312	100.0	100	0	Y	Y
1417158.3	Staphylococcus aureus F92125	100.0	100	0	Y	Y
1417159.3	Staphylococcus aureus F92127	100.0	100	0	Y	Y
1417160.3	Staphylococcus aureus F92128	100.0	100	0	Y	Y
1417161.3	Staphylococcus aureus H49831	100.0	100	0	Y	Y
1417162.3	Staphylococcus aureus H49864	100.0	100	0	Y	Y
1417164.3	Staphylococcus aureus H56219	100.0	100	0	Y	Y
1417166.3	Staphylococcus aureus H59298	100.0	100	0	Y	Y
1417167.3	Staphylococcus aureus H59303_080912	100.0	100	0	Y	Y
1417169.3	Staphylococcus aureus H59329	100.0	100	0	Y	Y
1417171.3	Staphylococcus aureus H65830	100.0	100	0	Y	Y
1417174.3	Staphylococcus aureus H72129_090612	100.0	100	0	Y	Y
1417175.3	Staphylococcus aureus H75423	100.0	100	0	Y	Y
1417176.3	Staphylococcus aureus H75425	100.0	100	0	Y	Y
1417178.3	Staphylococcus aureus M52622	100.0	100	0	Y	Y
1417179.3	Staphylococcus aureus M55878	100.0	100	0	Y	Y
1417181.3	Staphylococcus aureus M55902	100.0	100	0	Y	Y
1417182.3	Staphylococcus aureus M59248	100.0	100	0	Y	Y
[truncated: 207,995 more rows]
