# Supplementary material for: A machine learning-based service for estimating quality of genomes using PATRIC
Source: BMC Bioinformatics. 2019 Oct 3;20:486. doi: 10.1186/s12859-019-3068-y (PMC6775668; doi:10.1186/s12859-019-3068-y)
Supplement: Supplementary file 7 — Additional file 7 Pasolli et al. quality report. This is a report of EvalCon and EvalG scores for high- and medium-quality genomes assembled in the Pasolli et al. study. Columns, in order, are Pasolli et al. genome name, CheckM completeness score, CheckM contamination score, PATRIC genome ID, Scientific name of organism, EvalG completeness score, EvalG contamination score, EvalCon coarse consistency score, EvalCon fine consistency score, and “good?” Genomes marked “good” in this table will meet the following criteria: (1) contamination ≤10%, (2) fine consistency ≥87%, and (3) completeness ≥80%, and (4) a single copy of pheS of appropriate length. [file 12859_2019_3068_MOESM7_ESM.txt]

genome_name	completeness	contamination	PATRIC ID	Scientific Name	EvalG Completeness	EvalG Contamination	Coarse Consistency	Fine Consistency	Good?
LeChatelierE_2013__MH0430__bin.66	96.90	3.34	1879010.118	Firmicutes bacterium LeChatelierE_2013__MH0430__bin.66	96.7	7.2	97.3	95.6	Y
LeChatelierE_2013__MH0431__bin.20	95.97	0.00	1262774.87	Clostridium sp. CAG LeChatelierE_2013__MH0431__bin.20	95.6	0	96.2	94.7	Y
LeChatelierE_2013__MH0431__bin.27	98.38	4.90	28116.230	Bacteroides ovatus LeChatelierE_2013__MH0431__bin.27	97.1	6.2	98.9	95.9	Y
LeChatelierE_2013__MH0431__bin.34	94.56	0.00	239935.200	Akkermansia muciniphila LeChatelierE_2013__MH0431__bin.34	98.1	0	99.0	98.2	Y
LeChatelierE_2013__MH0431__bin.39	83.93	1.79	1263077.182	Eubacterium eligens CAG LeChatelierE_2013__MH0431__bin.39	87.7	14.5	95.9	91.7
LeChatelierE_2013__MH0431__bin.40	89.62	2.59	813.244	Chlamydia trachomatis LeChatelierE_2013__MH0431__bin.40	57	25.4	93.9	92.8
LeChatelierE_2013__MH0431__bin.44	98.66	0.00	1896990.23	Clostridium sp. CAG LeChatelierE_2013__MH0431__bin.44	100	0	96.3	95.5	Y
LeChatelierE_2013__MH0431__bin.64	98.73	0.63	1262870.45	Dialister sp. CAG LeChatelierE_2013__MH0431__bin.64	99.1	0	97.1	96.3	Y
LeChatelierE_2013__MH0433__bin.39	64.90	1.23	1262789.18	Clostridium sp. CAG LeChatelierE_2013__MH0433__bin.39	84.4	0.7	92.5	91.8	Y
LeChatelierE_2013__MH0434__bin.6	96.98	0.00	1897004.62	Eubacterium sp. 45_250 LeChatelierE_2013__MH0434__bin.6	91.5	3.4	96.5	95.9	Y
LeChatelierE_2013__MH0431__bin.70	99.04	0.48	626932.5	Alistipes indistinctus LeChatelierE_2013__MH0431__bin.70	100	1.3	97.7	96.7	Y
LeChatelierE_2013__MH0431__bin.72	99.30	1.17	1262897.160	Faecalibacterium sp. CAG LeChatelierE_2013__MH0431__bin.72	95.4	2	93.2	91.6	Y
LeChatelierE_2013__MH0431__bin.75	82.55	1.34	1897012.111	Oscillibacter sp. CAG LeChatelierE_2013__MH0431__bin.75	90	7.7	94.7	92.2	Y
LeChatelierE_2013__MH0432__bin.20	99.41	0.00	626938.11	Succinatimonas hippei LeChatelierE_2013__MH0432__bin.20	96.9	0.7	91.5	90.5	Y
LeChatelierE_2013__MH0432__bin.3	92.18	0.68	1946508.78	Faecalibacterium sp. UBA2087 LeChatelierE_2013__MH0432__bin.3	87.6	3.9	93.1	91.7	Y
LeChatelierE_2013__MH0432__bin.36	97.82	0.00	239935.201	Akkermansia muciniphila LeChatelierE_2013__MH0432__bin.36	100	1.2	99.6	97.9	Y
LeChatelierE_2013__MH0432__bin.40	75.52	1.72	820.580	Bacteroides uniformis LeChatelierE_2013__MH0432__bin.40	78.2	1.6	94.2	92.3
LeChatelierE_2013__MH0432__bin.57	75.56	0.00	1262887.18	Eubacterium sp. CAG LeChatelierE_2013__MH0432__bin.57	79.4	7.3	91.7	88.9
LeChatelierE_2013__MH0433__bin.46	92.53	0.88	147207.10	Collinsella intestinalis LeChatelierE_2013__MH0433__bin.46	98.4	8	98.5	94.4	Y
LeChatelierE_2013__MH0431__bin.61	92.82	0.96	1501391.9	Alistipes inops LeChatelierE_2013__MH0431__bin.61	87.2	7.5	93.8	91.7	Y
LeChatelierE_2013__MH0432__bin.69	97.58	1.21	74426.142	Collinsella aerofaciens LeChatelierE_2013__MH0432__bin.69	99.2	2.3	97.4	95.6	Y
LeChatelierE_2013__MH0432__bin.7	94.47	0.00	1947219.18	Prevotella sp. UBA7551 LeChatelierE_2013__MH0432__bin.7	96.2	0	97.5	96.9	Y
LeChatelierE_2013__MH0432__bin.73	87.54	2.41	649756.160	Anaerostipes hadrus LeChatelierE_2013__MH0432__bin.73	91.4	12.8	95.3	91.1
LeChatelierE_2013__MH0433__bin.105	68.58	2.53	1262824.10	Clostridium sp. CAG LeChatelierE_2013__MH0433__bin.105	70	10.6	91.6	88.1
LeChatelierE_2013__MH0433__bin.14	77.59	1.72	1262976.22	Sutterella sp. CAG LeChatelierE_2013__MH0433__bin.14	68.2	8.1	90.2	89.0
LeChatelierE_2013__MH0433__bin.21	76.04	0.46	1906119.3	Candidatus Gastranaerophilales LeChatelierE_2013__MH0433__bin.21	0	100	91.1	89.5
LeChatelierE_2013__MH0433__bin.31	88.54	1.87	1263108.96	[Ruminococcus] torques CAG LeChatelierE_2013__MH0433__bin.31	89.4	9.7	95.6	92.0	Y
LeChatelierE_2013__MH0433__bin.34	83.79	0.68	745368.26	Gemmiger formicilis LeChatelierE_2013__MH0433__bin.34	84.3	7.9	92.4	90.4	Y
LeChatelierE_2013__MH0433__bin.66	93.82	3.37	1262906.11	Mycoplasma sp. CAG LeChatelierE_2013__MH0433__bin.66	95.9	2.1	95.3	95.0	Y
LeChatelierE_2013__MH0432__bin.65	84.10	2.05	46503.100	Parabacteroides merdae LeChatelierE_2013__MH0432__bin.65	83.5	2	93.0	92.1	Y
LeChatelierE_2013__MH0433__bin.71	86.88	1.34	1897004.63	Eubacterium sp. 45_250 LeChatelierE_2013__MH0433__bin.71	85.1	10	94.1	90.6	Y
LeChatelierE_2013__MH0433__bin.79	87.69	1.61	1965549.14	Gemmiger sp. An120 LeChatelierE_2013__MH0433__bin.79	86.1	11.1	93.1	91.0
LeChatelierE_2013__MH0433__bin.93	92.01	0.00	28052.127	Lachnospira pectinoschiza LeChatelierE_2013__MH0433__bin.93	90.7	4.1	95.3	93.9	Y
LeChatelierE_2013__MH0434__bin.14	82.66	3.24	1879010.119	Firmicutes bacterium LeChatelierE_2013__MH0434__bin.14	84.3	11.9	91.9	89.9
LeChatelierE_2013__MH0434__bin.19	80.56	2.10	1946247.13	Catabacter sp. UBA1685 LeChatelierE_2013__MH0434__bin.19	83.8	14.1	91.6	90.2
LeChatelierE_2013__MH0434__bin.2	98.10	0.67	45851.41	Butyrivibrio crossotus LeChatelierE_2013__MH0434__bin.2	98.7	1.9	97.3	95.8	Y
LeChatelierE_2013__MH0434__bin.41	97.10	0.93	1262739.7	Bacteroides sp. CAG LeChatelierE_2013__MH0434__bin.41	88.5	0	96.3	95.8	Y
LeChatelierE_2013__MH0434__bin.74	97.90	1.17	1262897.161	Faecalibacterium sp. CAG LeChatelierE_2013__MH0434__bin.74	94.1	2.7	93.3	91.8	Y
LeChatelierE_2013__MH0433__bin.83	95.50	0.37	454154.12	Paraprevotella clara LeChatelierE_2013__MH0433__bin.83	97.4	1.3	97.0	95.8	Y
LeChatelierE_2013__MH0434__bin.80	91.95	0.00	1262878.40	Eubacterium sp. CAG LeChatelierE_2013__MH0434__bin.80	93.1	2.7	95.4	94.2	Y
LeChatelierE_2013__MH0434__bin.86	72.15	0.06	1262882.118	Eubacterium sp. CAG LeChatelierE_2013__MH0434__bin.86	75.8	1.3	91.9	91.1
LeChatelierE_2013__MH0434__bin.91	97.75	0.00	454154.11	Paraprevotella clara LeChatelierE_2013__MH0434__bin.91	97	0	97.4	96.6	Y
LeChatelierE_2013__MH0434__bin.95	87.76	0.81	1262781.15	Clostridium sp. CAG LeChatelierE_2013__MH0434__bin.95	72.2	11	90.3	88.1
LeChatelierE_2013__MH0435__bin.21	55.17	3.45	821.597	Bacteroides vulgatus LeChatelierE_2013__MH0435__bin.21	46.2	7.7	89.3	88.2
LeChatelierE_2013__MH0435__bin.23	66.35	3.15	292800.97	Flavonifractor plautii LeChatelierE_2013__MH0435__bin.23	69.5	14.8	88.6	85.7
LeChatelierE_2013__MH0435__bin.26	62.03	0.00	218538.6	Dialister invisus LeChatelierE_2013__MH0435__bin.26	65.1	0	92.0	91.7
LeChatelierE_2013__MH0435__bin.3	80.88	1.72	28118.47	Odoribacter splanchnicus LeChatelierE_2013__MH0435__bin.3	83.3	9.3	93.8	89.1	Y
LeChatelierE_2013__MH0435__bin.5	74.16	0.00	1262882.119	Eubacterium sp. CAG LeChatelierE_2013__MH0435__bin.5	77.1	0.4	92.5	91.9
LeChatelierE_2013__MH0435__bin.20	86.51	3.07	154046.56	Hungatella hathewayi LeChatelierE_2013__MH0435__bin.20	81.2	8.8	92.2	90.2	Y
LeChatelierE_2013__MH0435__bin.62	50.00	0.00	820.581	Bacteroides uniformis LeChatelierE_2013__MH0435__bin.62	55.1	4.4	87.7	86.2
LeChatelierE_2013__MH0435__bin.71	91.05	1.99	853.530	Faecalibacterium prausnitzii LeChatelierE_2013__MH0435__bin.71	85.6	5.1	93.0	90.8	Y
LeChatelierE_2013__MH0435__bin.78	76.81	0.00	1263077.183	Eubacterium eligens CAG LeChatelierE_2013__MH0435__bin.78	87	8	95.8	94.4	Y
LeChatelierE_2013__MH0436__bin.1	58.62	0.00	817.369	Bacteroides fragilis LeChatelierE_2013__MH0436__bin.1	58.3	0	90.6	90.0
LeChatelierE_2013__MH0436__bin.12	96.64	0.34	290054.8	Eubacterium coprostanoligenes LeChatelierE_2013__MH0436__bin.12	90.5	4.8	93.9	92.5	Y
LeChatelierE_2013__MH0436__bin.20	98.18	0.60	1262915.30	Phascolarctobacterium sp. CAG LeChatelierE_2013__MH0436__bin.20	96.7	2.6	95.6	94.8	Y
LeChatelierE_2013__MH0436__bin.29	91.50	3.52	28052.128	Lachnospira pectinoschiza LeChatelierE_2013__MH0436__bin.29	89.4	7.4	95.1	92.8	Y
LeChatelierE_2013__MH0436__bin.42	97.58	0.00	1897003.124	Eubacterium sp. 41_20 LeChatelierE_2013__MH0436__bin.42	99	3.2	99.3	98.7	Y
LiJ_2014__MH0392__bin.10	52.79	0.00	1946250.4	Catabacter sp. UBA2843 LiJ_2014__MH0392__bin.10	63.4	13.2	88.5	87.1
LeChatelierE_2013__MH0436__bin.19	82.21	0.89	1879010.121	Firmicutes bacterium LeChatelierE_2013__MH0436__bin.19	92.2	6.6	95.0	94.0	Y
LeChatelierE_2013__MH0436__bin.45	93.80	0.12	454154.13	Paraprevotella clara LeChatelierE_2013__MH0436__bin.45	82.7	0	93.9	93.0	Y
LeChatelierE_2013__MH0436__bin.46	96.98	0.00	1637511.39	Bacteroides sp. N54.MGS-20 LeChatelierE_2013__MH0436__bin.46	97.4	3.8	97.7	97.2	Y
LeChatelierE_2013__MH0436__bin.60	98.45	0.96	28117.8	Alistipes putredinis LeChatelierE_2013__MH0436__bin.60	97.4	1.3	99.0	98.4	Y
LeChatelierE_2013__MH0436__bin.68	92.28	0.34	1262798.15	Clostridium sp. CAG LeChatelierE_2013__MH0436__bin.68	92.2	0	95.3	94.4	Y
LeChatelierE_2013__MH0437__bin.1	80.12	2.35	1879010.120	Firmicutes bacterium LeChatelierE_2013__MH0437__bin.1	87.7	10.4	93.9	91.9
LeChatelierE_2013__MH0437__bin.116	99.33	0.00	411489.36	Clostridium sp. L2-50 LeChatelierE_2013__MH0437__bin.116	100	1.1	97.0	95.7	Y
LeChatelierE_2013__MH0437__bin.12	85.42	0.00	1226323.81	Oscillibacter sp. KLE 1745 LeChatelierE_2013__MH0437__bin.12	82.2	1.6	92.6	92.2	Y
LeChatelierE_2013__MH0437__bin.34	81.38	2.59	46506.176	Bacteroides stercoris LeChatelierE_2013__MH0437__bin.34	83.3	4.4	95.3	93.5	Y
LeChatelierE_2013__MH0437__bin.42	96.04	1.17	1262897.162	Faecalibacterium sp. CAG LeChatelierE_2013__MH0437__bin.42	94.4	4	93.2	91.2	Y
LeChatelierE_2013__MH0437__bin.48	81.68	2.18	1946508.79	Faecalibacterium sp. UBA2087 LeChatelierE_2013__MH0437__bin.48	84.8	11.6	94.3	91.6
LeChatelierE_2013__MH0437__bin.54	94.30	0.00	1879010.122	Firmicutes bacterium LeChatelierE_2013__MH0437__bin.54	88.6	3.6	93.4	92.5	Y
LeChatelierE_2013__MH0437__bin.59	92.88	1.12	1262791.13	Clostridium sp. CAG LeChatelierE_2013__MH0437__bin.59	84.4	2.6	93.6	93.1	Y
LeChatelierE_2013__MH0437__bin.71	95.87	2.52	165179.529	Prevotella copri LeChatelierE_2013__MH0437__bin.71	96.2	3.8	98.4	96.6	Y
LeChatelierE_2013__MH0437__bin.77	97.17	0.00	1637511.40	Bacteroides sp. N54.MGS-20 LeChatelierE_2013__MH0437__bin.77	100	1.3	97.8	97.2	Y
LeChatelierE_2013__MH0438__bin.3	97.55	1.86	1262897.163	Faecalibacterium sp. CAG LeChatelierE_2013__MH0438__bin.3	94.8	4	93.2	91.1	Y
LeChatelierE_2013__MH0438__bin.31	99.33	1.01	40518.67	Ruminococcus bromii LeChatelierE_2013__MH0438__bin.31	100	0.3	100.0	99.9	Y
LeChatelierE_2013__MH0438__bin.25	94.91	0.00	1930003.14	Synergistes sp. Zagget9 LeChatelierE_2013__MH0438__bin.25	96.2	0	96.2	95.8	Y
LeChatelierE_2013__MH0438__bin.33	85.48	2.18	1879010.123	Firmicutes bacterium LeChatelierE_2013__MH0438__bin.33	81	6.1	92.2	90.7	Y
LeChatelierE_2013__MH0438__bin.38	90.12	0.81	1879010.124	Firmicutes bacterium LeChatelierE_2013__MH0438__bin.38	86.6	3.6	94.6	94.2	Y
LeChatelierE_2013__MH0438__bin.43	96.38	0.77	626930.5	Bacteroides fluxus LeChatelierE_2013__MH0438__bin.43	85.9	1.5	95.3	94.2	Y
LeChatelierE_2013__MH0438__bin.51	96.31	0.00	1897004.64	Eubacterium sp. 45_250 LeChatelierE_2013__MH0438__bin.51	95.4	2.7	99.2	98.2	Y
LeChatelierE_2013__MH0438__bin.60	72.28	2.97	1263111.33	Sutterella wadsworthensis CAG LeChatelierE_2013__MH0438__bin.60	73.2	10.5	90.4	85.2
LeChatelierE_2013__MH0438__bin.63	92.28	0.94	820.582	Bacteroides uniformis LeChatelierE_2013__MH0438__bin.63	84.9	0	95.4	94.0	Y
LeChatelierE_2013__MH0438__bin.65	83.07	2.53	1150298.112	Fusicatenibacter saccharivorans LeChatelierE_2013__MH0438__bin.65	82.7	10.6	91.4	88.8
LeChatelierE_2013__MH0439__bin.25	92.27	1.03	46503.101	Parabacteroides merdae LeChatelierE_2013__MH0439__bin.25	96.5	0.9	94.6	92.9	Y
LeChatelierE_2013__MH0439__bin.28	95.27	0.34	1637498.17	Clostridium sp. A254.MGS-251 LeChatelierE_2013__MH0439__bin.28	82.2	1.3	93.9	92.5	Y
LeChatelierE_2013__MH0439__bin.30	97.32	0.22	1262946.10	Roseburia sp. CAG LeChatelierE_2013__MH0439__bin.30	100	3.8	95.9	94.7	Y
LeChatelierE_2013__MH0439__bin.37	79.87	0.93	310297.49	Bacteroides plebeius LeChatelierE_2013__MH0439__bin.37	83.3	1.5	93.9	93.2	Y
LeChatelierE_2013__MH0439__bin.40	85.66	2.58	360807.73	Roseburia inulinivorans LeChatelierE_2013__MH0439__bin.40	85	9.6	94.8	91.1	Y
LeChatelierE_2013__MH0439__bin.46	72.50	1.34	1262889.28	Eubacterium sp. CAG LeChatelierE_2013__MH0439__bin.46	64.7	1	90.1	88.7
LeChatelierE_2013__MH0439__bin.56	95.68	0.00	1262885.35	Eubacterium sp. CAG LeChatelierE_2013__MH0439__bin.56	93.7	2.1	96.0	95.2	Y
LeChatelierE_2013__MH0439__bin.7	65.71	0.00	187327.4	Acidaminococcus intestini LeChatelierE_2013__MH0439__bin.7	77.5	14.4	89.4	86.9
LeChatelierE_2013__MH0439__bin.74	96.56	0.62	1263111.34	Sutterella wadsworthensis CAG LeChatelierE_2013__MH0439__bin.74	87.8	4.6	95.9	94.2	Y
LeChatelierE_2013__MH0440__bin.2	96.06	0.90	823.267	Parabacteroides distasonis LeChatelierE_2013__MH0440__bin.2	98.3	1.7	96.2	94.9	Y
LeChatelierE_2013__MH0440__bin.24	55.17	4.39	1879010.125	Firmicutes bacterium LeChatelierE_2013__MH0440__bin.24	65.4	18.6	88.0	85.7
LeChatelierE_2013__MH0440__bin.34	94.85	3.38	1150298.113	Fusicatenibacter saccharivorans LeChatelierE_2013__MH0440__bin.34	96.7	8.1	97.1	94.5	Y
LeChatelierE_2013__MH0440__bin.36	63.19	2.41	1262778.20	Clostridium sp. CAG LeChatelierE_2013__MH0440__bin.36	66.7	11.8	89.3	86.2
LeChatelierE_2013__MH0440__bin.41	91.33	0.38	821.598	Bacteroides vulgatus LeChatelierE_2013__MH0440__bin.41	84.6	7	94.7	93.5	Y
LeChatelierE_2013__MH0440__bin.47	97.65	0.00	1262774.88	Clostridium sp. CAG LeChatelierE_2013__MH0440__bin.47	98.9	0	95.7	94.1	Y
LeChatelierE_2013__MH0440__bin.51	84.85	3.85	214856.229	Alistipes finegoldii LeChatelierE_2013__MH0440__bin.51	73.7	14.8	93.1	89.7
LeChatelierE_2013__MH0440__bin.56	93.01	2.35	301302.199	Roseburia faecis LeChatelierE_2013__MH0440__bin.56	89.2	7.5	95.4	92.4	Y
LeChatelierE_2013__MH0440__bin.68	97.96	0.00	239935.202	Akkermansia muciniphila LeChatelierE_2013__MH0440__bin.68	100	0	99.6	98.7	Y
LeChatelierE_2013__MH0440__bin.70	99.62	0.38	1637511.41	Bacteroides sp. N54.MGS-20 LeChatelierE_2013__MH0440__bin.70	100	3.7	98.4	98.0	Y
LeChatelierE_2013__MH0440__bin.78	96.15	1.25	90245.12	Oligella urethralis LeChatelierE_2013__MH0440__bin.78	69.3	1.9	95.5	94.1
LeChatelierE_2013__MH0441__bin.27	96.37	2.02	74426.143	Collinsella aerofaciens LeChatelierE_2013__MH0441__bin.27	96.1	3.9	97.5	95.3	Y
LeChatelierE_2013__MH0441__bin.30	74.07	1.34	1262911.72	Oscillibacter sp. CAG LeChatelierE_2013__MH0441__bin.30	76.5	11.4	92.4	90.6
LeChatelierE_2013__MH0441__bin.39	90.42	0.00	1263079.373	Eubacterium rectale CAG LeChatelierE_2013__MH0441__bin.39	95.4	1.4	98.3	97.8	Y
LeChatelierE_2013__MH0441__bin.50	97.64	2.66	301302.200	Roseburia faecis LeChatelierE_2013__MH0441__bin.50	98.8	3.2	97.5	95.9	Y
LeChatelierE_2013__MH0441__bin.60	82.08	0.94	1896995.25	Coprobacillus sp. CAG LeChatelierE_2013__MH0441__bin.60	75.8	6.5	94.5	91.9
LeChatelierE_2013__MH0441__bin.67	51.90	0.00	46503.102	Parabacteroides merdae LeChatelierE_2013__MH0441__bin.67	80	4.2	89.6	87.1	Y
LeChatelierE_2013__MH0441__bin.71	95.92	0.00	239935.203	Akkermansia muciniphila LeChatelierE_2013__MH0441__bin.71	99.1	0	99.4	98.5	Y
LeChatelierE_2013__MH0441__bin.34	75.25	0.67	1965558.31	Flavonifractor sp. An135 LeChatelierE_2013__MH0441__bin.34	84.8	10.4	91.6	89.4
LeChatelierE_2013__MH0441__bin.94	90.58	1.32	1897000.6	Eggerthella sp. 51_9 LeChatelierE_2013__MH0441__bin.94	99.1	7.1	96.2	93.3	Y
LeChatelierE_2013__MH0442__bin.115	58.93	3.45	328814.6	Alistipes shahii LeChatelierE_2013__MH0442__bin.115	74.4	12.1	92.3	89.1
LeChatelierE_2013__MH0442__bin.15	94.04	0.81	1262903.8	Methanoculleus sp. CAG LeChatelierE_2013__MH0442__bin.15	100	0	95.8	94.5	Y
LeChatelierE_2013__MH0442__bin.20	97.60	0.90	626940.21	Phascolarctobacterium succinatutens LeChatelierE_2013__MH0442__bin.20	98	2	95.6	94.5	Y
LeChatelierE_2013__MH0442__bin.26	98.32	0.00	1897004.65	Eubacterium sp. 45_250 LeChatelierE_2013__MH0442__bin.26	100	2.5	99.1	98.4	Y
LeChatelierE_2013__MH0442__bin.34	89.44	1.54	46503.103	Parabacteroides merdae LeChatelierE_2013__MH0442__bin.34	98.3	1.7	94.3	91.9	Y
LeChatelierE_2013__MH0442__bin.38	88.59	0.00	1519439.423	Oscillibacter sp. ER4 LeChatelierE_2013__MH0442__bin.38	94.8	4	94.8	93.3	Y
LeChatelierE_2013__MH0442__bin.41	93.59	1.44	28117.9	Alistipes putredinis LeChatelierE_2013__MH0442__bin.41	91.7	1.4	98.1	96.4	Y
LeChatelierE_2013__MH0442__bin.48	90.83	1.38	35833.14	Bilophila wadsworthia LeChatelierE_2013__MH0442__bin.48	96.2	7.3	98.3	93.0	Y
LeChatelierE_2013__MH0442__bin.62	97.34	0.00	28052.129	Lachnospira pectinoschiza LeChatelierE_2013__MH0442__bin.62	98.4	1.3	97.1	96.5	Y
LeChatelierE_2013__MH0442__bin.74	93.03	0.72	1263079.374	Eubacterium rectale CAG LeChatelierE_2013__MH0442__bin.74	95.4	5.2	98.3	97.0	Y
LeChatelierE_2013__MH0442__bin.76	78.95	0.00	1946520.26	Faecalitalea sp. UBA637 LeChatelierE_2013__MH0442__bin.76	85.6	7.4	94.2	91.6	Y
LeChatelierE_2013__MH0442__bin.78	96.51	0.81	74426.144	Collinsella aerofaciens LeChatelierE_2013__MH0442__bin.78	97.7	4.2	96.5	94.2	Y
LeChatelierE_2013__MH0442__bin.84	78.95	1.75	1898207.147	Clostridiales bacterium LeChatelierE_2013__MH0442__bin.84	86.3	5	92.4	91.4	Y
LeChatelierE_2013__MH0443__bin.16	95.51	1.44	28117.10	Alistipes putredinis LeChatelierE_2013__MH0443__bin.16	97.4	2.6	98.5	97.3	Y
LeChatelierE_2013__MH0443__bin.20	68.46	0.34	1262882.120	Eubacterium sp. CAG LeChatelierE_2013__MH0443__bin.20	62.1	0.5	88.5	88.0
LeChatelierE_2013__MH0443__bin.38	93.55	0.00	270351.36	Methylobacterium aquaticum LeChatelierE_2013__MH0443__bin.38	58.9	0.1	93.9	93.1
LiJ_2014__MH0192__bin.58	55.09	0.00	328814.7	Alistipes shahii LiJ_2014__MH0192__bin.58	66.3	14.8	92.1	87.7
LeChatelierE_2013__MH0443__bin.47	97.99	0.67	1263077.184	Eubacterium eligens CAG LeChatelierE_2013__MH0443__bin.47	100	3.2	99.7	99.3	Y
LeChatelierE_2013__MH0443__bin.54	92.99	0.67	44749.3	Sporobacter termitidis LeChatelierE_2013__MH0443__bin.54	91.5	4.3	94.8	93.5	Y
LeChatelierE_2013__MH0443__bin.56	55.22	1.75	1262832.30	Clostridium sp. CAG LeChatelierE_2013__MH0443__bin.56	63.1	6.6	88.7	85.5
LeChatelierE_2013__MH0443__bin.61	88.68	0.00	1262924.86	Prevotella sp. CAG LeChatelierE_2013__MH0443__bin.61	84.6	1.5	94.7	94.3	Y
LeChatelierE_2013__MH0443__bin.69	65.25	0.84	1945593.32	Oscillibacter sp. LeChatelierE_2013__MH0443__bin.69	77.5	8.1	90.9	88.8
LeChatelierE_2013__MH0443__bin.74	99.33	0.00	33043.111	Coprococcus eutactus LeChatelierE_2013__MH0443__bin.74	99.3	4.4	97.0	95.1	Y
LeChatelierE_2013__MH0443__bin.77	94.61	0.90	626940.22	Phascolarctobacterium succinatutens LeChatelierE_2013__MH0443__bin.77	96.1	1.3	95.3	94.5	Y
LeChatelierE_2013__MH0444__bin.16	75.86	0.00	562.38558	Escherichia coli LeChatelierE_2013__MH0444__bin.16	73	0	89.4	88.8
LeChatelierE_2013__MH0444__bin.19	72.65	1.79	649756.161	Anaerostipes hadrus LeChatelierE_2013__MH0444__bin.19	82.4	13.7	92.3	88.9
LeChatelierE_2013__MH0444__bin.40	95.22	0.95	1262832.31	Clostridium sp. CAG LeChatelierE_2013__MH0444__bin.40	90	2.4	94.5	93.2	Y
LeChatelierE_2013__MH0444__bin.43	56.03	0.00	1574262.23	Sutterella sp. KLE1602 LeChatelierE_2013__MH0444__bin.43	48.7	13	86.2	85.1
LeChatelierE_2013__MH0444__bin.47	81.72	0.00	1912094.25	Thalassospira sp. LeChatelierE_2013__MH0444__bin.47	68.9	1.4	93.0	92.6
LeChatelierE_2013__MH0445__bin.1	90.46	2.08	28117.11	Alistipes putredinis LeChatelierE_2013__MH0445__bin.1	93.6	0.7	97.5	96.7	Y
LeChatelierE_2013__MH0445__bin.17	99.33	0.00	1262786.22	Clostridium sp. CAG LeChatelierE_2013__MH0445__bin.17	100	0	97.1	95.6	Y
LeChatelierE_2013__MH0445__bin.2	95.97	0.00	1263077.185	Eubacterium eligens CAG LeChatelierE_2013__MH0445__bin.2	94.8	2.7	98.9	98.6	Y
LeChatelierE_2013__MH0445__bin.31	52.79	3.51	301301.20	Roseburia hominis LeChatelierE_2013__MH0445__bin.31	66	19.8	90.2	85.9
LeChatelierE_2013__MH0445__bin.37	97.85	0.00	1946928.6	Micavibrio sp. UBA6145 LeChatelierE_2013__MH0445__bin.37	78.9	2.5	94.4	93.9
LeChatelierE_2013__MH0445__bin.43	96.94	1.36	1946508.80	Faecalibacterium sp. UBA2087 LeChatelierE_2013__MH0445__bin.43	94.8	5.8	96.1	94.2	Y
LeChatelierE_2013__MH0445__bin.5	99.62	0.00	1637511.42	Bacteroides sp. N54.MGS-20 LeChatelierE_2013__MH0445__bin.5	100	3.7	98.4	98.1	Y
LeChatelierE_2013__MH0443__bin.83	61.28	0.63	1891238.12	Burkholderiales bacterium LeChatelierE_2013__MH0443__bin.83	71.6	12.9	89.2	86.1
LeChatelierE_2013__MH0445__bin.50	71.52	0.45	1262841.75	Clostridium sp. CAG LeChatelierE_2013__MH0445__bin.50	92.2	15.3	93.6	91.4
LeChatelierE_2013__MH0445__bin.63	59.95	0.63	1879010.126	Firmicutes bacterium LeChatelierE_2013__MH0445__bin.63	74	23.6	91.0	87.2
LeChatelierE_2013__MH0445__bin.67	93.83	0.34	1262884.125	Eubacterium sp. CAG LeChatelierE_2013__MH0445__bin.67	95.1	0.7	96.9	96.5	Y
LeChatelierE_2013__MH0445__bin.70	84.38	4.20	1965576.14	Pseudoflavonifractor sp. An184 LeChatelierE_2013__MH0445__bin.70	84.1	13.2	91.4	88.8
LeChatelierE_2013__MH0445__bin.78	86.88	0.58	46228.11	Ruminococcus lactaris LeChatelierE_2013__MH0445__bin.78	80	2.8	93.6	92.5	Y
LeChatelierE_2013__MH0445__bin.82	80.54	0.00	1879010.127	Firmicutes bacterium LeChatelierE_2013__MH0445__bin.82	81.7	0	93.7	93.3	Y
LeChatelierE_2013__MH0445__bin.83	96.84	0.76	1977087.78	Proteobacteria bacterium LeChatelierE_2013__MH0445__bin.83	98	3.9	94.7	92.3	Y
LeChatelierE_2013__MH0445__bin.85	95.40	1.13	154046.57	Hungatella hathewayi LeChatelierE_2013__MH0445__bin.85	87.6	6.6	95.4	93.6	Y
LeChatelierE_2013__MH0446__bin.1	53.10	0.77	2173.76	Methanobrevibacter smithii LeChatelierE_2013__MH0446__bin.1	74.4	2.4	93.9	93.3
LeChatelierE_2013__MH0446__bin.105	75.33	0.00	46503.104	Parabacteroides merdae LeChatelierE_2013__MH0446__bin.105	98.3	0.9	95.1	93.1	Y
LeChatelierE_2013__MH0446__bin.108	63.24	3.45	853.531	Faecalibacterium prausnitzii LeChatelierE_2013__MH0446__bin.108	59.5	18.4	89.0	85.8
LeChatelierE_2013__MH0446__bin.33	97.05	0.00	1262890.20	Eubacterium sp. CAG LeChatelierE_2013__MH0446__bin.33	97.4	2.9	97.2	96.5	Y
LeChatelierE_2013__MH0446__bin.44	97.26	0.00	1160721.95	Ruminococcus bicirculans LeChatelierE_2013__MH0446__bin.44	96.1	0.7	96.2	95.5	Y
LeChatelierE_2013__MH0446__bin.50	92.93	1.68	1262775.21	Clostridium sp. CAG LeChatelierE_2013__MH0446__bin.50	96.7	1.1	95.1	94.5	Y
LeChatelierE_2013__MH0446__bin.6	83.84	3.09	214856.230	Alistipes finegoldii LeChatelierE_2013__MH0446__bin.6	84.6	7	95.3	92.5	Y
LeChatelierE_2013__MH0446__bin.60	66.88	1.70	1541197.13	Planococcus sp. CAU13 LeChatelierE_2013__MH0446__bin.60	40.1	9.6	91.4	90.1
LeChatelierE_2013__MH0446__bin.65	69.67	0.39	35833.15	Bilophila wadsworthia LeChatelierE_2013__MH0446__bin.65	77.2	4.8	92.4	87.7
LiJ_2014__MH0377__bin.62	83.62	1.74	1897012.112	Oscillibacter sp. CAG LiJ_2014__MH0377__bin.62	89.6	6.2	94.7	92.8	Y
LeChatelierE_2013__MH0446__bin.74	92.42	2.25	1879010.128	Firmicutes bacterium LeChatelierE_2013__MH0446__bin.74	74.8	3.4	93.8	93.1
LeChatelierE_2013__MH0446__bin.83	88.33	1.91	1879010.129	Firmicutes bacterium LeChatelierE_2013__MH0446__bin.83	85.4	11.2	92.6	90.1
LeChatelierE_2013__MH0447__bin.102	88.78	0.59	2042309.6	Butyricimonas sp. Marseille-P4593 LeChatelierE_2013__MH0447__bin.102	89.1	4.5	94.2	91.9	Y
LeChatelierE_2013__MH0447__bin.117	95.08	0.00	1262959.7	Ruminococcus sp. CAG LeChatelierE_2013__MH0447__bin.117	95.8	2.7	95.9	95.3	Y
LeChatelierE_2013__MH0447__bin.122	96.63	0.00	310300.11	Bacteroides pyogenes LeChatelierE_2013__MH0447__bin.122	93.6	0	96.5	96.2	Y
LeChatelierE_2013__MH0447__bin.129	97.99	0.00	1262955.53	Ruminococcus sp. CAG LeChatelierE_2013__MH0447__bin.129	97.4	1.3	95.3	94.1	Y
LeChatelierE_2013__MH0447__bin.15	87.61	1.37	1501269.14	Prochlorococcus sp. MIT 0801 LeChatelierE_2013__MH0447__bin.15	86.5	3.1	91.2	90.2	Y
LeChatelierE_2013__MH0447__bin.19	94.36	0.67	1262808.4	Clostridium sp. CAG LeChatelierE_2013__MH0447__bin.19	94.4	0	95.3	94.8	Y
LeChatelierE_2013__MH0447__bin.22	95.95	0.45	165179.530	Prevotella copri LeChatelierE_2013__MH0447__bin.22	96.2	1.3	98.7	97.7	Y
LeChatelierE_2013__MH0447__bin.28	92.52	1.79	1637498.18	Clostridium sp. A254.MGS-251 LeChatelierE_2013__MH0447__bin.28	94.8	1.7	94.9	93.0	Y
LeChatelierE_2013__MH0447__bin.37	93.33	3.18	1262910.6	Oscillibacter sp. CAG LeChatelierE_2013__MH0447__bin.37	89.1	9.3	94.1	91.4	Y
LeChatelierE_2013__MH0447__bin.40	83.47	4.66	1519439.424	Oscillibacter sp. ER4 LeChatelierE_2013__MH0447__bin.40	89.9	14.3	93.9	91.3
LeChatelierE_2013__MH0447__bin.73	82.37	0.72	328814.8	Alistipes shahii LeChatelierE_2013__MH0447__bin.73	85.9	4.3	93.9	91.0	Y
LeChatelierE_2013__MH0447__bin.83	81.80	0.61	1263079.375	Eubacterium rectale CAG LeChatelierE_2013__MH0447__bin.83	78.4	8	93.0	91.3
LeChatelierE_2013__MH0447__bin.91	99.33	1.01	40518.68	Ruminococcus bromii LeChatelierE_2013__MH0447__bin.91	100	0	99.8	99.7	Y
LeChatelierE_2013__MH0448__bin.97	82.59	2.44	745368.27	Gemmiger formicilis LeChatelierE_2013__MH0448__bin.97	92.2	11.5	93.8	90.7
LiJ_2014__MH0301__bin.11	99.25	0.19	1637511.43	Bacteroides sp. N54.MGS-20 LiJ_2014__MH0301__bin.11	100	3.7	98.4	97.1	Y
LeChatelierE_2013__MH0447__bin.69	78.06	0.00	823.268	Parabacteroides distasonis LeChatelierE_2013__MH0447__bin.69	96.5	6.7	94.9	92.4	Y
LeChatelierE_2013__MH0448__bin.105	62.16	0.07	1262770.6	Clostridium sp. CAG LeChatelierE_2013__MH0448__bin.105	55.8	3.8	88.5	87.9
LeChatelierE_2013__MH0448__bin.108	92.34	1.61	1263076.11	Eubacterium dolichum CAG LeChatelierE_2013__MH0448__bin.108	84	3.7	93.1	92.4	Y
LeChatelierE_2013__MH0448__bin.15	99.33	0.67	45851.42	Butyrivibrio crossotus LeChatelierE_2013__MH0448__bin.15	100	0.8	100.0	99.7	Y
LeChatelierE_2013__MH0448__bin.28	94.60	2.30	1262695.17	Alistipes sp. CAG LeChatelierE_2013__MH0448__bin.28	98.7	1.3	95.4	94.5	Y
LeChatelierE_2013__MH0448__bin.33	93.98	1.81	1879010.130	Firmicutes bacterium LeChatelierE_2013__MH0448__bin.33	92.8	5.3	96.8	95.4	Y
LeChatelierE_2013__MH0448__bin.48	85.46	0.00	1879010.131	Firmicutes bacterium LeChatelierE_2013__MH0448__bin.48	86.6	1.5	94.2	93.7	Y
LeChatelierE_2013__MH0448__bin.50	93.96	0.34	1262882.121	Eubacterium sp. CAG LeChatelierE_2013__MH0448__bin.50	94.1	0.3	95.5	94.6	Y
LeChatelierE_2013__MH0448__bin.53	83.48	2.01	1673720.19	Anaerotruncus sp. AT3 LeChatelierE_2013__MH0448__bin.53	93.5	5.5	94.8	93.8	Y
LeChatelierE_2013__MH0448__bin.65	71.19	0.93	1262688.6	Acidaminococcus sp. CAG LeChatelierE_2013__MH0448__bin.65	73.1	9	92.8	91.8
LeChatelierE_2013__MH0448__bin.68	64.05	0.31	187979.9	Mitsuokella jalaludinii LeChatelierE_2013__MH0448__bin.68	68.2	12	90.5	88.5
LeChatelierE_2013__MH0448__bin.72	94.35	0.16	1262896.5	Faecalibacterium sp. CAG LeChatelierE_2013__MH0448__bin.72	89.9	1.4	95.5	95.0	Y
LeChatelierE_2013__MH0448__bin.79	79.21	2.16	1262865.13	Coraliomargarita sp. CAG LeChatelierE_2013__MH0448__bin.79	81.6	8	90.9	89.0	Y
LeChatelierE_2013__MH0448__bin.82	98.39	0.00	1262903.9	Methanoculleus sp. CAG LeChatelierE_2013__MH0448__bin.82	100	0	96.2	95.4	Y
LeChatelierE_2013__MH0448__bin.86	99.25	1.69	357276.102	Bacteroides dorei LeChatelierE_2013__MH0448__bin.86	100	1.3	100.0	99.2	Y
LeChatelierE_2013__MH0448__bin.9	92.40	0.70	1262797.23	Clostridium sp. CAG LeChatelierE_2013__MH0448__bin.9	97.8	2.2	94.2	93.6	Y
LeChatelierE_2013__MH0450__bin.17	86.58	0.00	1262885.36	Eubacterium sp. CAG LeChatelierE_2013__MH0450__bin.17	91.8	0.7	95.6	94.8	Y
LeChatelierE_2013__MH0450__bin.2	66.99	1.31	821.599	Bacteroides vulgatus LeChatelierE_2013__MH0450__bin.2	78.2	7.6	91.6	89.8
LeChatelierE_2013__MH0450__bin.33	90.21	0.67	106588.4	Pseudoflavonifractor capillosus LeChatelierE_2013__MH0450__bin.33	92.8	4.1	94.8	93.9	Y
LeChatelierE_2013__MH0450__bin.38	95.12	1.01	1262828.60	Clostridium sp. CAG LeChatelierE_2013__MH0450__bin.38	92.2	1.2	95.3	93.9	Y
LeChatelierE_2013__MH0450__bin.49	52.23	0.00	1686310.11	Bartonella apis LeChatelierE_2013__MH0450__bin.49	31.9	16.4	87.6	87.1
LeChatelierE_2013__MH0450__bin.51	96.86	1.55	1262816.5	Clostridium sp. CAG LeChatelierE_2013__MH0450__bin.51	100	1.1	97.7	96.5	Y
LeChatelierE_2013__MH0450__bin.57	56.90	0.00	818.325	Bacteroides thetaiotaomicron LeChatelierE_2013__MH0450__bin.57	63.5	5.7	91.1	89.0
LeChatelierE_2013__MH0450__bin.6	81.65	0.63	1150298.114	Fusicatenibacter saccharivorans LeChatelierE_2013__MH0450__bin.6	76.8	2.5	91.8	90.8
LeChatelierE_2013__MH0450__bin.66	89.21	1.20	328814.9	Alistipes shahii LeChatelierE_2013__MH0450__bin.66	85.8	9.5	95.4	92.1	Y
LeChatelierE_2013__MH0450__bin.74	87.58	0.72	40545.9	Sutterella wadsworthensis LeChatelierE_2013__MH0450__bin.74	78.1	3	96.2	94.2
LeChatelierE_2013__MH0450__bin.88	67.57	0.00	1816678.30	Christensenella timonensis LeChatelierE_2013__MH0450__bin.88	69.4	6.2	89.8	88.2
LiJ_2014__O2.CD2-0__bin.23	96.16	0.56	376804.7	Bacteroides barnesiae LiJ_2014__O2.CD2-0__bin.23	100	0	97.7	97.2	Y
LeChatelierE_2013__MH0450__bin.42	97.94	1.03	823.269	Parabacteroides distasonis LeChatelierE_2013__MH0450__bin.42	98.3	0.9	98.8	97.1	Y
LeChatelierE_2013__MH0451__bin.13	87.10	2.25	270351.37	Methylobacterium aquaticum LeChatelierE_2013__MH0451__bin.13	58.6	17.7	92.5	91.4
LeChatelierE_2013__MH0451__bin.19	93.56	2.00	301302.201	Roseburia faecis LeChatelierE_2013__MH0451__bin.19	86.9	4.7	95.7	93.6	Y
LeChatelierE_2013__MH0451__bin.23	68.24	0.00	1897012.113	Oscillibacter sp. CAG LeChatelierE_2013__MH0451__bin.23	68.4	8.5	91.7	90.3
LeChatelierE_2013__MH0451__bin.26	97.17	0.79	626929.12	Bacteroides clarus LeChatelierE_2013__MH0451__bin.26	83.3	1.5	96.1	95.4	Y
LeChatelierE_2013__MH0451__bin.35	84.83	1.69	1262817.9	Clostridium sp. CAG LeChatelierE_2013__MH0451__bin.35	85.4	0	94.5	94.1	Y
LeChatelierE_2013__MH0451__bin.42	89.93	0.00	1262878.41	Eubacterium sp. CAG LeChatelierE_2013__MH0451__bin.42	94.4	8.3	95.3	92.2	Y
LeChatelierE_2013__MH0451__bin.46	92.91	2.87	28052.130	Lachnospira pectinoschiza LeChatelierE_2013__MH0451__bin.46	92	4.7	95.8	93.3	Y
LeChatelierE_2013__MH0451__bin.64	58.85	1.17	1965666.8	Flavonifractor sp. An92 LeChatelierE_2013__MH0451__bin.64	62.4	13.6	89.1	86.0
LeChatelierE_2013__MH0451__bin.69	83.70	3.92	214856.231	Alistipes finegoldii LeChatelierE_2013__MH0451__bin.69	80.5	11.3	94.2	89.9
LeChatelierE_2013__MH0451__bin.71	78.29	2.01	1879010.132	Firmicutes bacterium LeChatelierE_2013__MH0451__bin.71	88.2	4.9	93.7	92.2	Y
LeChatelierE_2013__MH0451__bin.77	82.52	3.04	46503.105	Parabacteroides merdae LeChatelierE_2013__MH0451__bin.77	91.3	5.4	92.2	90.5	Y
LeChatelierE_2013__MH0451__bin.80	94.30	0.00	1879010.133	Firmicutes bacterium LeChatelierE_2013__MH0451__bin.80	86.6	3.6	92.8	91.4	Y
LeChatelierE_2013__MH0451__bin.86	77.36	3.36	1965558.32	Flavonifractor sp. An135 LeChatelierE_2013__MH0451__bin.86	79.1	9	92.3	90.1
LeChatelierE_2013__MH0451__bin.92	72.51	4.43	1262805.46	Clostridium sp. CAG LeChatelierE_2013__MH0451__bin.92	77.8	6.7	91.1	87.4
LeChatelierE_2013__MH0452__bin.13	95.42	0.19	820.583	Bacteroides uniformis LeChatelierE_2013__MH0452__bin.13	82.7	1.5	95.3	94.8	Y
LeChatelierE_2013__MH0452__bin.19	95.30	2.01	1519439.425	Oscillibacter sp. ER4 LeChatelierE_2013__MH0452__bin.19	97.1	2.6	95.9	94.1	Y
LeChatelierE_2013__MH0452__bin.22	71.55	0.00	40545.10	Sutterella wadsworthensis LeChatelierE_2013__MH0452__bin.22	80.4	4.4	89.7	86.8
LeChatelierE_2013__MH0452__bin.36	94.97	0.67	1262946.11	Roseburia sp. CAG LeChatelierE_2013__MH0452__bin.36	97.4	3.2	95.2	94.0	Y
LeChatelierE_2013__MH0452__bin.42	58.62	0.00	626929.13	Bacteroides clarus LeChatelierE_2013__MH0452__bin.42	64.1	0	91.9	91.1
LeChatelierE_2013__MH0452__bin.45	81.03	0.00	454154.14	Paraprevotella clara LeChatelierE_2013__MH0452__bin.45	76.9	0	93.1	92.5
LeChatelierE_2013__MH0452__bin.54	82.98	0.34	1262954.15	Ruminococcus sp. CAG LeChatelierE_2013__MH0452__bin.54	89.2	5.5	94.5	92.4	Y
LeChatelierE_2013__MH0452__bin.6	72.79	1.95	216816.323	Bifidobacterium longum LeChatelierE_2013__MH0452__bin.6	89.6	13.3	96.5	92.9
LeChatelierE_2013__MH0452__bin.62	58.71	0.00	1879010.134	Firmicutes bacterium LeChatelierE_2013__MH0452__bin.62	77.5	8.8	92.3	90.6
LeChatelierE_2013__MH0452__bin.69	56.14	0.00	1897001.36	Eubacterium sp. 36_13 LeChatelierE_2013__MH0452__bin.69	69.6	10.1	91.6	88.8
LeChatelierE_2013__MH0452__bin.72	98.66	0.00	1262774.89	Clostridium sp. CAG LeChatelierE_2013__MH0452__bin.72	100	0	96.4	94.8	Y
LeChatelierE_2013__MH0453__bin.16	92.50	2.69	1946278.4	Catabacter sp. UBA5394 LeChatelierE_2013__MH0453__bin.16	91.5	8.5	94.5	92.2	Y
LeChatelierE_2013__MH0453__bin.21	52.51	4.96	1891238.13	Burkholderiales bacterium LeChatelierE_2013__MH0453__bin.21	60.8	6	86.0	83.4
LeChatelierE_2013__MH0452__bin.79	86.59	0.91	1637508.31	Ruminococcus sp. N15.MGS-57 LeChatelierE_2013__MH0452__bin.79	80.1	9.3	91.7	89.2	Y
LeChatelierE_2013__MH0453__bin.24	96.55	2.19	1965649.14	Butyricimonas sp. An62 LeChatelierE_2013__MH0453__bin.24	97	3.5	97.3	95.6	Y
LeChatelierE_2013__MH0453__bin.27	93.76	0.72	214856.232	Alistipes finegoldii LeChatelierE_2013__MH0453__bin.27	95.2	2.6	98.0	95.3	Y
LeChatelierE_2013__MH0453__bin.32	98.32	1.68	1897005.90	Faecalibacterium sp. CAG LeChatelierE_2013__MH0453__bin.32	98.7	3.8	95.6	94.5	Y
LeChatelierE_2013__MH0453__bin.42	97.20	1.17	1262897.164	Faecalibacterium sp. CAG LeChatelierE_2013__MH0453__bin.42	94.8	2.4	93.3	91.4	Y
LeChatelierE_2013__MH0453__bin.52	60.62	0.56	28118.48	Odoribacter splanchnicus LeChatelierE_2013__MH0453__bin.52	68.7	10.6	88.4	85.1
LeChatelierE_2013__MH0453__bin.56	96.77	1.08	1912094.26	Thalassospira sp. LeChatelierE_2013__MH0453__bin.56	78.9	4.8	94.4	93.8
LeChatelierE_2013__MH0453__bin.66	61.36	0.86	1879010.135	Firmicutes bacterium LeChatelierE_2013__MH0453__bin.66	71.7	11	90.0	87.4
LeChatelierE_2013__MH0453__bin.73	64.44	3.62	2109686.11	Butyricicoccus sp. GAM44 LeChatelierE_2013__MH0453__bin.73	75.2	10.2	90.0	87.1
LeChatelierE_2013__MH0454__bin.24	72.68	2.71	2042309.7	Butyricimonas sp. Marseille-P4593 LeChatelierE_2013__MH0454__bin.24	80	9.1	91.9	88.0	Y
LeChatelierE_2013__MH0454__bin.30	80.19	0.72	1977087.79	Proteobacteria bacterium LeChatelierE_2013__MH0454__bin.30	64.4	12.5	91.9	89.6
LeChatelierE_2013__MH0454__bin.35	98.28	3.92	1262803.4	Clostridium sp. CAG LeChatelierE_2013__MH0454__bin.35	97.8	10.4	96.5	93.7
LeChatelierE_2013__MH0454__bin.40	84.80	1.34	1262828.61	Clostridium sp. CAG LeChatelierE_2013__MH0454__bin.40	84.4	7.3	93.5	90.3	Y
LeChatelierE_2013__MH0454__bin.52	97.98	0.00	1262781.16	Clostridium sp. CAG LeChatelierE_2013__MH0454__bin.52	97.8	0	95.2	94.5	Y
LeChatelierE_2013__MH0454__bin.57	82.97	3.15	1262960.61	Ruminococcus sp. CAG LeChatelierE_2013__MH0454__bin.57	88.9	13.7	96.2	91.7
LeChatelierE_2013__MH0454__bin.6	93.94	1.34	1262775.22	Clostridium sp. CAG LeChatelierE_2013__MH0454__bin.6	97.8	1.1	95.1	94.4	Y
LeChatelierE_2013__MH0454__bin.61	90.30	4.00	165179.531	Prevotella copri LeChatelierE_2013__MH0454__bin.61	80.8	6	94.5	92.1	Y
LeChatelierE_2013__MH0454__bin.89	63.50	1.20	1501391.10	Alistipes inops LeChatelierE_2013__MH0454__bin.89	74.9	15.2	91.8	89.2
LeChatelierE_2013__MH0454__bin.91	93.96	1.34	1897004.66	Eubacterium sp. 45_250 LeChatelierE_2013__MH0454__bin.91	94.8	4	98.9	98.2	Y
LeChatelierE_2013__MH0454__bin.96	93.88	2.04	1150298.115	Fusicatenibacter saccharivorans LeChatelierE_2013__MH0454__bin.96	95.4	5.3	96.9	95.0	Y
LeChatelierE_2013__MH0454__bin.99	94.54	2.91	1946520.27	Faecalitalea sp. UBA637 LeChatelierE_2013__MH0454__bin.99	94.8	4.6	97.3	95.3	Y
LeChatelierE_2013__MH0455__bin.15	93.47	2.68	1262945.18	Roseburia sp. CAG LeChatelierE_2013__MH0455__bin.15	90.5	12.6	94.0	90.6
LeChatelierE_2013__MH0455__bin.20	99.25	0.00	487174.11	Barnesiella intestinihominis LeChatelierE_2013__MH0455__bin.20	100	2.5	98.1	97.7	Y
LeChatelierE_2013__MH0455__bin.27	97.34	2.00	301302.202	Roseburia faecis LeChatelierE_2013__MH0455__bin.27	94.8	4	97.6	96.2	Y
LeChatelierE_2013__MH0455__bin.36	99.52	2.17	360807.74	Roseburia inulinivorans LeChatelierE_2013__MH0455__bin.36	100	3.4	98.2	96.2	Y
LeChatelierE_2013__MH0455__bin.40	96.24	0.00	28118.49	Odoribacter splanchnicus LeChatelierE_2013__MH0455__bin.40	98.8	1.2	99.0	97.6	Y
LeChatelierE_2013__MH0456__bin.58	98.34	1.40	28116.231	Bacteroides ovatus LeChatelierE_2013__MH0456__bin.58	86.2	2.2	96.2	95.3	Y
LeChatelierE_2013__MH0454__bin.86	72.76	0.00	1262847.4	Clostridium sp. CAG LeChatelierE_2013__MH0454__bin.86	85.6	1.3	94.8	94.3	Y
LeChatelierE_2013__MH0455__bin.43	89.98	2.72	1946508.81	Faecalibacterium sp. UBA2087 LeChatelierE_2013__MH0455__bin.43	90.4	7.7	95.3	93.1	Y
LeChatelierE_2013__MH0455__bin.7	95.14	1.20	214856.233	Alistipes finegoldii LeChatelierE_2013__MH0455__bin.7	95.9	1.3	97.1	95.1	Y
LeChatelierE_2013__MH0456__bin.29	88.35	0.19	820.584	Bacteroides uniformis LeChatelierE_2013__MH0456__bin.29	88	0.7	95.0	94.6	Y
LeChatelierE_2013__MH0456__bin.30	98.88	0.37	329854.63	Bacteroides intestinalis LeChatelierE_2013__MH0456__bin.30	100	0.3	99.6	99.5	Y
LeChatelierE_2013__MH0456__bin.40	96.60	0.68	239935.204	Akkermansia muciniphila LeChatelierE_2013__MH0456__bin.40	99.4	6.2	99.7	96.9	Y
LeChatelierE_2013__MH0456__bin.44	94.30	3.87	1519439.426	Oscillibacter sp. ER4 LeChatelierE_2013__MH0456__bin.44	96.7	7.9	95.9	93.6	Y
LeChatelierE_2013__MH0456__bin.50	76.51	0.34	1262882.122	Eubacterium sp. CAG LeChatelierE_2013__MH0456__bin.50	70.6	1.4	89.3	88.7
LeChatelierE_2013__MH0456__bin.56	88.99	2.71	40518.69	Ruminococcus bromii LeChatelierE_2013__MH0456__bin.56	96.2	10.2	98.4	95.6
LeChatelierE_2013__MH0456__bin.26	67.45	4.46	745368.28	Gemmiger formicilis LeChatelierE_2013__MH0456__bin.26	75.2	11.2	90.8	87.7
LeChatelierE_2013__MH0457__bin.109	88.76	0.00	1262846.15	Clostridium sp. CAG LeChatelierE_2013__MH0457__bin.109	91.1	1.2	94.7	94.4	Y
LeChatelierE_2013__MH0457__bin.114	74.23	1.30	1262796.30	Clostridium sp. CAG LeChatelierE_2013__MH0457__bin.114	72.2	19.8	90.6	89.0
LeChatelierE_2013__MH0457__bin.116	90.78	2.88	1879010.136	Firmicutes bacterium LeChatelierE_2013__MH0457__bin.116	91.5	8.6	95.0	92.8	Y
LeChatelierE_2013__MH0457__bin.119	96.19	3.06	1946508.82	Faecalibacterium sp. UBA2087 LeChatelierE_2013__MH0457__bin.119	94.1	6.8	95.5	93.6	Y
LeChatelierE_2013__MH0457__bin.13	87.41	3.02	1879010.137	Firmicutes bacterium LeChatelierE_2013__MH0457__bin.13	81.5	12.5	91.7	88.5
LeChatelierE_2013__MH0457__bin.31	73.97	1.26	1680.166	Bifidobacterium adolescentis LeChatelierE_2013__MH0457__bin.31	85.5	17.3	94.8	90.8
LeChatelierE_2013__MH0457__bin.52	71.14	1.34	1879010.138	Firmicutes bacterium LeChatelierE_2013__MH0457__bin.52	74.2	5	92.5	91.7
LeChatelierE_2013__MH0457__bin.56	91.97	1.08	1946247.14	Catabacter sp. UBA1685 LeChatelierE_2013__MH0457__bin.56	90.8	6.1	93.6	92.2	Y
LeChatelierE_2013__MH0457__bin.58	95.60	0.00	1262761.25	Butyrivibrio sp. CAG LeChatelierE_2013__MH0457__bin.58	91.2	2.8	95.1	94.4	Y
LeChatelierE_2013__MH0457__bin.88	96.98	1.45	853.532	Faecalibacterium prausnitzii LeChatelierE_2013__MH0457__bin.88	98	4.5	96.8	94.6	Y
LeChatelierE_2013__MH0457__bin.93	90.60	1.48	52226.5	Mitsuokella multacida LeChatelierE_2013__MH0457__bin.93	93.8	10.7	98.5	95.2
LeChatelierE_2013__MH0458__bin.12	99.26	0.00	454154.15	Paraprevotella clara LeChatelierE_2013__MH0458__bin.12	100	0	98.3	97.6	Y
LeChatelierE_2013__MH0458__bin.16	95.08	0.34	1410617.16	Ruminococcus sp. FC2018 LeChatelierE_2013__MH0458__bin.16	94.1	3.4	95.3	94.0	Y
LeChatelierE_2013__MH0458__bin.23	70.69	0.00	1262741.10	Bacteroides sp. CAG LeChatelierE_2013__MH0458__bin.23	69.2	1.8	92.9	91.8
LeChatelierE_2013__MH0458__bin.28	97.71	0.54	1735.18	Holdemanella biformis LeChatelierE_2013__MH0458__bin.28	93.8	3.4	96.9	95.7	Y
LeChatelierE_2013__MH0458__bin.30	93.40	0.67	1262777.6	Clostridium sp. CAG LeChatelierE_2013__MH0458__bin.30	90	1.2	95.7	94.8	Y
LeChatelierE_2013__MH0458__bin.33	92.25	2.33	1262836.28	Clostridium sp. CAG LeChatelierE_2013__MH0458__bin.33	96	16.2	94.9	91.2
LeChatelierE_2013__MH0458__bin.35	93.79	1.08	28118.50	Odoribacter splanchnicus LeChatelierE_2013__MH0458__bin.35	94.3	6.1	97.8	94.8	Y
LeChatelierE_2013__MH0458__bin.4	97.19	0.94	1263111.35	Sutterella wadsworthensis CAG LeChatelierE_2013__MH0458__bin.4	85.4	1.4	95.0	93.9	Y
LeChatelierE_2013__MH0458__bin.71	96.60	0.38	1637511.44	Bacteroides sp. N54.MGS-20 LeChatelierE_2013__MH0458__bin.71	98.7	3.8	97.6	97.3	Y
LeChatelierE_2013__MH0462__bin.12	70.25	2.48	35833.16	Bilophila wadsworthia LeChatelierE_2013__MH0462__bin.12	86.5	14.9	93.3	88.0
LeChatelierE_2013__MH0462__bin.20	97.71	1.81	166486.70	Roseburia intestinalis LeChatelierE_2013__MH0462__bin.20	91.8	1.4	96.4	95.3	Y
LeChatelierE_2013__MH0462__bin.30	92.70	1.90	1262832.32	Clostridium sp. CAG LeChatelierE_2013__MH0462__bin.30	81.2	3.9	93.4	91.7	Y
LeChatelierE_2013__MH0462__bin.39	96.54	1.54	46503.106	Parabacteroides merdae LeChatelierE_2013__MH0462__bin.39	98.3	3.4	97.8	95.6	Y
LeChatelierE_2013__MH0462__bin.48	67.07	0.50	1519439.427	Oscillibacter sp. ER4 LeChatelierE_2013__MH0462__bin.48	76.6	10	91.0	88.9
LeChatelierE_2013__MH0462__bin.53	94.74	0.58	1263108.97	[Ruminococcus] torques CAG LeChatelierE_2013__MH0462__bin.53	96.1	1.3	97.6	96.2	Y
LeChatelierE_2013__MH0462__bin.57	97.32	0.34	1262882.123	Eubacterium sp. CAG LeChatelierE_2013__MH0462__bin.57	97.4	1.7	96.6	95.7	Y
LeChatelierE_2013__MH0462__bin.65	77.11	0.00	1262684.31	Acetobacter sp. CAG LeChatelierE_2013__MH0462__bin.65	74.8	0.7	91.8	91.6
LeChatelierE_2013__MH0462__bin.68	81.41	2.73	820.585	Bacteroides uniformis LeChatelierE_2013__MH0462__bin.68	75	1.7	93.5	90.6
LiJ_2014__DLF005-IE__bin.14	95.10	1.86	1262897.165	Faecalibacterium sp. CAG LiJ_2014__DLF005-IE__bin.14	94.1	3.7	93.6	92.0	Y
LiJ_2014__DLF005-IE__bin.17	73.47	0.67	1965558.33	Flavonifractor sp. An135 LiJ_2014__DLF005-IE__bin.17	85.9	14.4	93.6	90.9
LiJ_2014__DLF005-IE__bin.26	98.39	0.72	1897003.125	Eubacterium sp. 41_20 LiJ_2014__DLF005-IE__bin.26	100	1.9	99.4	99.0	Y
LiJ_2014__DLF005-IE__bin.29	97.10	0.05	1263108.98	[Ruminococcus] torques CAG LiJ_2014__DLF005-IE__bin.29	98	5.3	97.3	95.1	Y
LiJ_2014__DLF005-IE__bin.9	73.20	3.17	1262807.18	Clostridium sp. CAG LiJ_2014__DLF005-IE__bin.9	100	8.5	95.0	93.0	Y
LiJ_2014__DLM006-IE__bin.17	72.21	0.98	487175.7	Parasutterella excrementihominis LiJ_2014__DLM006-IE__bin.17	73.2	11.7	88.8	85.8
LiJ_2014__DLM006-IE__bin.23	63.95	0.00	1262751.12	Bacteroides sp. CAG LiJ_2014__DLM006-IE__bin.23	64.1	4.8	89.6	88.3
LiJ_2014__DLM006-IE__bin.27	96.45	0.69	357276.103	Bacteroides dorei LiJ_2014__DLM006-IE__bin.27	84.3	7.1	95.9	94.8	Y
LiJ_2014__DLM006-IE__bin.36	88.30	1.58	1262842.9	Clostridium sp. CAG LiJ_2014__DLM006-IE__bin.36	80.1	4	93.9	92.2	Y
CosteaPI_2017__tigress-11-7-0__bin.3	60.40	0.00	1262953.4	Ruminococcus sp. CAG CosteaPI_2017__tigress-11-7-0__bin.3	49	3.8	88.7	88.3
HMP_2012__SRS045715__bin.70	70.36	0.46	1433844.19	Prevotella sp. HJM029 HMP_2012__SRS045715__bin.70	70.8	8.3	91.8	90.8
LeChatelierE_2013__MH0462__bin.61	62.87	0.00	1150298.116	Fusicatenibacter saccharivorans LeChatelierE_2013__MH0462__bin.61	59.5	2.2	91.1	90.5
LiJ_2014__DOM017-IE__bin.10	95.85	1.45	1946412.4	Desulfosporosinus sp. UBA5188 LiJ_2014__DOM017-IE__bin.10	94.8	2.7	96.4	94.4	Y
LiJ_2014__DOM017-IE__bin.16	82.76	1.04	853.533	Faecalibacterium prausnitzii LiJ_2014__DOM017-IE__bin.16	92.2	17.3	96.1	91.3
LiJ_2014__DOM017-IE__bin.2	84.32	1.86	817.370	Bacteroides fragilis LiJ_2014__DOM017-IE__bin.2	72.4	3.4	93.1	91.1
LiJ_2014__DOM017-IE__bin.4	51.97	1.12	850.10	Fusobacterium mortiferum LiJ_2014__DOM017-IE__bin.4	49.8	4.8	90.4	89.0
LiJ_2014__MH0192__bin.10	98.26	1.92	1946008.4	Alistipes sp. UBA1813 LiJ_2014__MH0192__bin.10	97.4	1.3	98.4	97.4	Y
LiJ_2014__MH0192__bin.14	96.25	1.80	2027407.4	Megasphaera sp. ASD88 LiJ_2014__MH0192__bin.14	98.1	3.7	95.8	93.6	Y
LiJ_2014__MH0192__bin.18	95.67	0.70	1623.26	Lactobacillus ruminis LiJ_2014__MH0192__bin.18	99.9	3.3	98.7	96.5	Y
LiJ_2014__MH0192__bin.23	85.45	1.08	270351.38	Methylobacterium aquaticum LiJ_2014__MH0192__bin.23	52.4	0.4	92.5	90.6
LiJ_2014__MH0192__bin.26	97.37	1.30	820.586	Bacteroides uniformis LiJ_2014__MH0192__bin.26	87.2	4.9	96.2	95.0	Y
LiJ_2014__MH0192__bin.36	97.36	0.00	487174.12	Barnesiella intestinihominis LiJ_2014__MH0192__bin.36	98.7	3.8	97.9	97.5	Y
LiJ_2014__MH0192__bin.40	96.15	2.53	165179.532	Prevotella copri LiJ_2014__MH0192__bin.40	95.2	0.7	98.5	98.0	Y
LiJ_2014__MH0192__bin.52	90.58	0.00	454155.4	Paraprevotella xylaniphila LiJ_2014__MH0192__bin.52	87.2	0	95.6	95.0	Y
LiJ_2014__MH0192__bin.8	93.71	1.62	387090.5	Bacteroides coprophilus LiJ_2014__MH0192__bin.8	80.8	4.5	94.8	93.9	Y
LiJ_2014__MH0221__bin.23	78.96	2.91	1946705.4	Lachnoclostridium sp. UBA7215 LiJ_2014__MH0221__bin.23	84.6	9.3	91.9	88.5	Y
LiJ_2014__MH0221__bin.25	99.46	0.00	28118.51	Odoribacter splanchnicus LiJ_2014__MH0221__bin.25	99.6	0	99.5	99.0	Y
LiJ_2014__MH0221__bin.28	70.69	0.86	562.38559	Escherichia coli LiJ_2014__MH0221__bin.28	67.1	0	87.0	86.1
LiJ_2014__MH0221__bin.9	77.63	1.53	745368.29	Gemmiger formicilis LiJ_2014__MH0221__bin.9	86.7	11.1	92.2	89.1
LiJ_2014__MH0222__bin.18	91.28	0.00	45851.43	Butyrivibrio crossotus LiJ_2014__MH0222__bin.18	92.2	0.7	98.0	97.8	Y
LiJ_2014__MH0222__bin.20	77.59	0.00	1947219.19	Prevotella sp. UBA7551 LiJ_2014__MH0222__bin.20	75.6	0	93.6	93.0
LiJ_2014__MH0222__bin.23	99.28	0.48	1897003.126	Eubacterium sp. 41_20 LiJ_2014__MH0222__bin.23	100	2.5	99.6	99.3	Y
LiJ_2014__MH0222__bin.49	75.44	2.24	1262815.31	Clostridium sp. CAG LiJ_2014__MH0222__bin.49	98.9	4.3	94.8	93.9	Y
LiJ_2014__MH0222__bin.53	91.77	0.50	821.600	Bacteroides vulgatus LiJ_2014__MH0222__bin.53	93.6	1.4	97.5	96.3	Y
LiJ_2014__MH0222__bin.61	77.25	0.00	1946296.12	Catabacter sp. UBA7597 LiJ_2014__MH0222__bin.61	74.7	8.4	91.2	90.0
LiJ_2014__MH0222__bin.71	85.66	0.00	33043.112	Coprococcus eutactus LiJ_2014__MH0222__bin.71	88.2	4.3	94.1	92.4	Y
LiJ_2014__MH0222__bin.76	97.32	0.67	28052.131	Lachnospira pectinoschiza LiJ_2014__MH0222__bin.76	99.3	3.5	98.3	97.6	Y
LiJ_2014__MH0222__bin.82	84.84	0.00	1882754.11	Clostridium sp. DSM 4029 LiJ_2014__MH0222__bin.82	95.6	0	95.9	94.7	Y
LiJ_2014__MH0234__bin.13	82.98	0.61	310297.50	Bacteroides plebeius LiJ_2014__MH0234__bin.13	70.5	1.8	91.8	90.9
LiJ_2014__MH0234__bin.15	86.31	0.00	1262975.8	Sutterella sp. CAG LiJ_2014__MH0234__bin.15	85.3	12.4	92.3	89.3
LiJ_2014__MH0234__bin.23	93.37	0.67	1896984.13	Clostridium sp. 44_14 LiJ_2014__MH0234__bin.23	79.4	0	92.7	91.6
LiJ_2014__MH0234__bin.31	99.04	0.96	1262693.28	Alistipes sp. CAG LiJ_2014__MH0234__bin.31	100	1.3	99.0	98.1	Y
LiJ_2014__MH0238__bin.11	68.74	0.00	28052.132	Lachnospira pectinoschiza LiJ_2014__MH0238__bin.11	82	7.4	94.2	91.6	Y
LiJ_2014__MH0238__bin.18	57.88	0.00	1676614.11	Prevotella sp. 109 LiJ_2014__MH0238__bin.18	67	0	89.4	88.9
LiJ_2014__MH0238__bin.3	59.01	0.19	1903262.5	Bacteroides ndongoniae LiJ_2014__MH0238__bin.3	57.1	4.3	90.0	89.6
LiJ_2014__MH0238__bin.33	94.51	1.69	301302.203	Roseburia faecis LiJ_2014__MH0238__bin.33	84.8	2.3	95.1	93.8	Y
LiJ_2014__MH0238__bin.20	95.79	0.12	1841865.7	Mediterranea massiliensis LiJ_2014__MH0238__bin.20	89.7	4.1	96.8	95.7	Y
LiJ_2014__MH0238__bin.36	80.86	0.00	1262841.76	Clostridium sp. CAG LiJ_2014__MH0238__bin.36	100	1.1	94.8	94.5	Y
LiJ_2014__MH0238__bin.45	52.07	1.72	820.587	Bacteroides uniformis LiJ_2014__MH0238__bin.45	59	4.2	90.7	89.6
LiJ_2014__MH0238__bin.5	90.18	0.81	1262970.112	Subdoligranulum sp. CAG LiJ_2014__MH0238__bin.5	86.6	4.3	94.8	93.8	Y
LiJ_2014__MH0238__bin.74	56.26	1.29	1262945.19	Roseburia sp. CAG LiJ_2014__MH0238__bin.74	61	13.4	85.2	82.9
LiJ_2014__MH0238__bin.8	96.88	1.25	1263111.36	Sutterella wadsworthensis CAG LiJ_2014__MH0238__bin.8	85.3	0	92.6	91.6	Y
LiJ_2014__MH0245__bin.15	86.10	1.79	2024228.4	Prevotella sp. P4-51 LiJ_2014__MH0245__bin.15	79.5	4.6	93.1	92.0
LiJ_2014__MH0245__bin.38	70.21	0.50	310297.51	Bacteroides plebeius LiJ_2014__MH0245__bin.38	54.8	0	90.5	89.9
LiJ_2014__MH0245__bin.46	85.57	1.01	1262889.29	Eubacterium sp. CAG LiJ_2014__MH0245__bin.46	84.8	5.5	95.3	92.8	Y
LiJ_2014__MH0245__bin.59	95.91	0.45	1263077.186	Eubacterium eligens CAG LiJ_2014__MH0245__bin.59	97	4.5	98.7	97.0	Y
LiJ_2014__MH0245__bin.6	96.09	1.27	1262805.47	Clostridium sp. CAG LiJ_2014__MH0245__bin.6	97.8	4.9	96.9	94.8	Y
LiJ_2014__MH0246__bin.16	96.58	1.68	1680.167	Bifidobacterium adolescentis LiJ_2014__MH0246__bin.16	99.4	5.6	99.7	97.9	Y
LiJ_2014__MH0246__bin.2	97.13	0.00	823.270	Parabacteroides distasonis LiJ_2014__MH0246__bin.2	100	0	97.3	96.0	Y
LiJ_2014__MH0246__bin.20	96.88	0.00	1596.121	Lactobacillus gasseri LiJ_2014__MH0246__bin.20	96.7	9.2	98.6	96.4	Y
LiJ_2014__MH0246__bin.21	92.60	0.00	1226323.82	Oscillibacter sp. KLE 1745 LiJ_2014__MH0246__bin.21	90.2	3	95.2	93.7	Y
LiJ_2014__MH0246__bin.25	99.16	2.35	1262883.14	Eubacterium sp. CAG LiJ_2014__MH0246__bin.25	99.3	3.8	97.4	96.0	Y
LiJ_2014__MH0246__bin.29	92.55	0.12	40545.11	Sutterella wadsworthensis LiJ_2014__MH0246__bin.29	83	1.5	97.6	96.6	Y
LiJ_2014__MH0246__bin.37	74.66	1.58	1150298.117	Fusicatenibacter saccharivorans LiJ_2014__MH0246__bin.37	79.1	15.8	92.0	88.1
CosteaPI_2017__tigress-11-7-0__bin.30	90.23	3.69	301302.206	Roseburia faecis CosteaPI_2017__tigress-11-7-0__bin.30	75.6	4.9	92.9	91.4
CosteaPI_2017__tigress-11-7-0__bin.33	97.58	2.46	853.536	Faecalibacterium prausnitzii CosteaPI_2017__tigress-11-7-0__bin.33	94.1	3.4	96.8	95.1	Y
LiJ_2014__MH0245__bin.53	71.56	2.19	1946520.28	Faecalitalea sp. UBA637 LiJ_2014__MH0245__bin.53	75.8	12.9	93.8	90.3
LiJ_2014__MH0246__bin.43	78.45	3.45	28116.232	Bacteroides ovatus LiJ_2014__MH0246__bin.43	78.2	7.6	95.1	93.6
LiJ_2014__MH0246__bin.50	74.03	1.02	853.534	Faecalibacterium prausnitzii LiJ_2014__MH0246__bin.50	78.5	11.4	91.7	89.0
LiJ_2014__MH0246__bin.6	53.49	0.00	1262776.4	Clostridium sp. CAG LiJ_2014__MH0246__bin.6	70	13.1	88.8	85.8
LiJ_2014__MH0252__bin.1	74.33	1.36	1946508.83	Faecalibacterium sp. UBA2087 LiJ_2014__MH0252__bin.1	81.7	10.7	92.8	88.8
LiJ_2014__MH0252__bin.10	97.11	1.00	626940.23	Phascolarctobacterium succinatutens LiJ_2014__MH0252__bin.10	98.7	1.9	96.1	94.4	Y
LiJ_2014__MH0252__bin.30	88.18	2.42	454154.16	Paraprevotella clara LiJ_2014__MH0252__bin.30	88.5	10.4	95.6	92.8
LiJ_2014__MH0252__bin.41	97.10	1.45	360807.75	Roseburia inulinivorans LiJ_2014__MH0252__bin.41	99.3	4.6	98.3	97.0	Y
LiJ_2014__MH0252__bin.43	66.14	1.35	46503.107	Parabacteroides merdae LiJ_2014__MH0252__bin.43	73	2.3	88.7	88.0
LiJ_2014__MH0252__bin.45	94.43	0.24	1896975.13	Bacteroides sp. CAG LiJ_2014__MH0252__bin.45	95.5	1.3	95.6	94.5	Y
LiJ_2014__MH0252__bin.53	85.46	0.00	1879010.139	Firmicutes bacterium LiJ_2014__MH0252__bin.53	87.3	2.2	94.3	93.6	Y
LiJ_2014__MH0252__bin.56	77.00	4.11	1262832.33	Clostridium sp. CAG LiJ_2014__MH0252__bin.56	70	13.7	89.9	86.3
LiJ_2014__MH0252__bin.6	97.94	1.89	1262736.8	Bacteroides sp. CAG LiJ_2014__MH0252__bin.6	95.2	0	97.8	96.4	Y
LiJ_2014__MH0252__bin.65	91.51	0.71	1946520.29	Faecalitalea sp. UBA637 LiJ_2014__MH0252__bin.65	86.6	1.5	94.8	93.8	Y
LiJ_2014__MH0252__bin.69	92.67	2.38	1262695.18	Alistipes sp. CAG LiJ_2014__MH0252__bin.69	97.4	5	95.2	93.9	Y
LiJ_2014__MH0252__bin.80	89.75	0.68	239935.205	Akkermansia muciniphila LiJ_2014__MH0252__bin.80	96.4	10.3	97.1	94.7
LiJ_2014__MH0252__bin.86	97.32	0.67	1262965.5	Ruminococcus sp. CAG LiJ_2014__MH0252__bin.86	98.7	3.2	96.4	95.1	Y
LiJ_2014__MH0252__bin.93	60.79	2.38	745368.30	Gemmiger formicilis LiJ_2014__MH0252__bin.93	75.8	13.8	89.7	87.0
LiJ_2014__MH0252__bin.98	84.09	1.34	1262897.166	Faecalibacterium sp. CAG LiJ_2014__MH0252__bin.98	89.3	8.1	93.6	92.2	Y
LiJ_2014__MH0259__bin.11	51.13	0.00	821.601	Bacteroides vulgatus LiJ_2014__MH0259__bin.11	66.7	0	90.0	89.9
LiJ_2014__MH0259__bin.21	98.49	1.21	301302.204	Roseburia faecis LiJ_2014__MH0259__bin.21	100	1.3	98.4	97.0	Y
LiJ_2014__MH0259__bin.25	97.35	0.98	1680.168	Bifidobacterium adolescentis LiJ_2014__MH0259__bin.25	98.6	4.2	98.9	97.7	Y
LiJ_2014__MH0259__bin.3	95.19	1.92	28117.12	Alistipes putredinis LiJ_2014__MH0259__bin.3	94.9	3.9	98.8	97.9	Y
LiJ_2014__MH0260__bin.39	81.27	0.71	1946520.30	Faecalitalea sp. UBA637 LiJ_2014__MH0260__bin.39	80.4	4.1	95.1	93.4	Y
LiJ_2014__MH0260__bin.44	61.04	0.00	853.535	Faecalibacterium prausnitzii LiJ_2014__MH0260__bin.44	62.6	9.9	91.0	89.4
LiJ_2014__MH0260__bin.48	97.43	0.69	1879010.140	Firmicutes bacterium LiJ_2014__MH0260__bin.48	96.7	6.8	97.4	95.9	Y
LiJ_2014__MH0260__bin.55	96.00	3.83	46503.108	Parabacteroides merdae LiJ_2014__MH0260__bin.55	96.5	5.1	98.8	95.9	Y
LiJ_2014__MH0260__bin.62	97.99	1.68	1262884.126	Eubacterium sp. CAG LiJ_2014__MH0260__bin.62	99.3	2.6	98.8	98.4	Y
LiJ_2014__MH0260__bin.7	98.47	1.71	301302.205	Roseburia faecis LiJ_2014__MH0260__bin.7	93.1	3.1	97.3	95.8	Y
LiJ_2014__MH0260__bin.9	90.38	1.92	28117.13	Alistipes putredinis LiJ_2014__MH0260__bin.9	80.8	13.1	95.0	93.1
LiJ_2014__MH0261__bin.13	79.73	4.05	1965558.34	Flavonifractor sp. An135 LiJ_2014__MH0261__bin.13	85.8	13.3	93.3	90.5
LiJ_2014__MH0262__bin.27	96.39	0.96	214856.234	Alistipes finegoldii LiJ_2014__MH0262__bin.27	96.2	0	98.5	98.1	Y
LiJ_2014__MH0262__bin.31	86.39	1.01	1262957.5	Ruminococcus sp. CAG LiJ_2014__MH0262__bin.31	82.2	10	92.9	91.2	Y
LiJ_2014__MH0262__bin.34	97.47	0.63	1262870.46	Dialister sp. CAG LiJ_2014__MH0262__bin.34	100	0	96.6	95.8	Y
LiJ_2014__MH0262__bin.37	97.96	0.68	239935.206	Akkermansia muciniphila LiJ_2014__MH0262__bin.37	100	0	99.3	99.0	Y
LiJ_2014__MH0262__bin.42	90.32	1.64	1262970.113	Subdoligranulum sp. CAG LiJ_2014__MH0262__bin.42	87.3	5.2	95.0	94.3	Y
LiJ_2014__MH0262__bin.47	92.06	0.67	1262959.8	Ruminococcus sp. CAG LiJ_2014__MH0262__bin.47	90.5	4.9	94.6	93.6	Y
LiJ_2014__MH0262__bin.61	72.65	0.00	260554.50	Bacillus halotolerans LiJ_2014__MH0262__bin.61	16.7	1.4	95.6	95.3
LiJ_2014__MH0262__bin.64	93.46	1.79	187327.5	Acidaminococcus intestini LiJ_2014__MH0262__bin.64	98	10.4	96.7	93.9
LiJ_2014__MH0264__bin.14	72.38	1.46	1262925.88	Prevotella sp. CAG LiJ_2014__MH0264__bin.14	59	6.1	89.7	88.9
LiJ_2014__MH0264__bin.17	88.07	0.36	1947219.20	Prevotella sp. UBA7551 LiJ_2014__MH0264__bin.17	91	1.5	95.9	95.1	Y
LiJ_2014__MH0264__bin.32	95.20	1.43	387090.6	Bacteroides coprophilus LiJ_2014__MH0264__bin.32	93.9	6.7	98.0	96.6	Y
LiJ_2014__MH0264__bin.39	97.99	1.68	40518.70	Ruminococcus bromii LiJ_2014__MH0264__bin.39	98.7	2.2	99.6	98.1	Y
LiJ_2014__MH0264__bin.44	80.61	2.25	1879010.141	Firmicutes bacterium LiJ_2014__MH0264__bin.44	88.5	12.9	93.2	90.2
LiJ_2014__MH0264__bin.9	59.81	0.00	1897003.127	Eubacterium sp. 41_20 LiJ_2014__MH0264__bin.9	59.5	10.8	89.4	86.4
LiJ_2014__MH0265__bin.12	85.36	0.50	1262938.4	Prevotella sp. CAG LiJ_2014__MH0265__bin.12	84	0	95.8	95.3	Y
LiJ_2014__MH0265__bin.11	90.52	0.27	1262935.11	Prevotella sp. CAG LiJ_2014__MH0265__bin.11	89.7	8.8	96.1	93.4	Y
LiJ_2014__MH0265__bin.2	92.18	0.13	745368.31	Gemmiger formicilis LiJ_2014__MH0265__bin.2	93.5	3	95.5	94.1	Y
LiJ_2014__MH0265__bin.32	72.99	2.63	821.602	Bacteroides vulgatus LiJ_2014__MH0265__bin.32	83	5.8	93.3	91.5	Y
LiJ_2014__MH0265__bin.42	90.72	0.00	1263080.65	Eubacterium siraeum CAG LiJ_2014__MH0265__bin.42	84.3	3	95.9	95.5	Y
LiJ_2014__MH0265__bin.58	60.40	0.67	40518.71	Ruminococcus bromii LiJ_2014__MH0265__bin.58	62.1	1	91.9	91.4
LiJ_2014__MH0265__bin.76	89.68	1.62	823.271	Parabacteroides distasonis LiJ_2014__MH0265__bin.76	94.8	7.6	95.7	90.5	Y
LiJ_2014__MH0265__bin.80	97.54	0.45	1262790.8	Clostridium sp. CAG LiJ_2014__MH0265__bin.80	98.9	0	95.9	94.5	Y
LiJ_2014__MH0266__bin.1	94.10	0.62	40545.12	Sutterella wadsworthensis LiJ_2014__MH0266__bin.1	87.8	4	97.8	95.7	Y
LiJ_2014__MH0266__bin.18	50.73	0.23	357276.104	Bacteroides dorei LiJ_2014__MH0266__bin.18	64.7	2.6	90.1	89.1
LiJ_2014__MH0266__bin.20	61.40	0.00	28052.133	Lachnospira pectinoschiza LiJ_2014__MH0266__bin.20	62.7	2	89.9	89.4
LiJ_2014__MH0266__bin.26	97.96	0.00	239935.207	Akkermansia muciniphila LiJ_2014__MH0266__bin.26	100	0.6	100.0	99.6	Y
LiJ_2014__MH0266__bin.28	97.36	2.77	1262736.9	Bacteroides sp. CAG LiJ_2014__MH0266__bin.28	98.7	5.1	98.0	96.5	Y
LiJ_2014__MH0266__bin.30	93.48	2.04	1946508.84	Faecalibacterium sp. UBA2087 LiJ_2014__MH0266__bin.30	93.7	5.6	94.9	93.0	Y
LiJ_2014__MH0266__bin.38	90.20	1.01	40518.72	Ruminococcus bromii LiJ_2014__MH0266__bin.38	87.6	2.2	97.0	96.7	Y
LiJ_2014__MH0266__bin.53	96.98	0.00	1262738.104	Bacteroides sp. CAG LiJ_2014__MH0266__bin.53	97.4	0	97.9	97.5	Y
LiJ_2014__MH0268__bin.12	81.19	0.23	1262975.9	Sutterella sp. CAG LiJ_2014__MH0268__bin.12	78.1	8.6	92.6	88.4
LiJ_2014__MH0268__bin.13	80.61	2.35	1897011.116	Oscillibacter sp. 57_20 LiJ_2014__MH0268__bin.13	87.6	11	93.6	90.5
LiJ_2014__MH0268__bin.18	92.62	1.01	1879010.142	Firmicutes bacterium LiJ_2014__MH0268__bin.18	91.5	2.9	95.0	93.9	Y
LiJ_2014__MH0268__bin.24	57.76	0.00	40518.73	Ruminococcus bromii LiJ_2014__MH0268__bin.24	60.1	1.1	90.4	90.2
LiJ_2014__MH0268__bin.28	70.63	2.40	745368.32	Gemmiger formicilis LiJ_2014__MH0268__bin.28	73.9	11.9	89.6	87.5
LiJ_2014__MH0268__bin.3	90.75	3.74	154046.58	Hungatella hathewayi LiJ_2014__MH0268__bin.3	87.6	4.3	93.6	91.6	Y
LiJ_2014__MH0268__bin.35	87.09	0.40	853.537	Faecalibacterium prausnitzii LiJ_2014__MH0268__bin.35	82.7	10.3	93.1	90.5
LiJ_2014__MH0268__bin.40	93.85	1.38	901.32	Desulfovibrio piger LiJ_2014__MH0268__bin.40	99.8	7.1	96.4	93.2	Y
LiJ_2014__MH0268__bin.46	83.04	0.17	1673720.20	Anaerotruncus sp. AT3 LiJ_2014__MH0268__bin.46	90.8	2.1	95.3	94.0	Y
LiJ_2014__MH0268__bin.52	99.52	1.46	28117.14	Alistipes putredinis LiJ_2014__MH0268__bin.52	100	0.3	99.3	98.5	Y
LiJ_2014__MH0268__bin.54	84.32	0.67	1879010.143	Firmicutes bacterium LiJ_2014__MH0268__bin.54	81.7	9.4	91.3	88.4	Y
LiJ_2014__MH0268__bin.76	95.97	0.67	1897001.37	Eubacterium sp. 36_13 LiJ_2014__MH0268__bin.76	97.4	3.2	97.9	96.6	Y
LiJ_2014__MH0270__bin.16	87.34	0.96	28117.15	Alistipes putredinis LiJ_2014__MH0270__bin.16	88.5	2.8	95.9	95.3	Y
LiJ_2014__MH0270__bin.21	89.53	1.10	820.588	Bacteroides uniformis LiJ_2014__MH0270__bin.21	83.1	7.2	94.7	92.9	Y
LiJ_2014__MH0270__bin.23	76.88	0.00	28118.52	Odoribacter splanchnicus LiJ_2014__MH0270__bin.23	88	3.3	96.0	93.9	Y
LiJ_2014__MH0270__bin.28	88.63	1.32	1262805.48	Clostridium sp. CAG LiJ_2014__MH0270__bin.28	74.4	8.2	91.9	88.9
LiJ_2014__MH0270__bin.31	97.65	0.11	33043.113	Coprococcus eutactus LiJ_2014__MH0270__bin.31	97.4	4.2	96.7	95.1	Y
LiJ_2014__MH0270__bin.36	90.96	2.85	1150298.118	Fusicatenibacter saccharivorans LiJ_2014__MH0270__bin.36	94.4	13.2	95.7	91.5
LiJ_2014__MH0270__bin.5	93.29	0.22	1879010.144	Firmicutes bacterium LiJ_2014__MH0270__bin.5	87.6	1.5	93.4	92.3	Y
LiJ_2014__MH0270__bin.56	97.32	0.00	1262700.23	Anaerotruncus sp. CAG LiJ_2014__MH0270__bin.56	97.7	1.3	96.7	95.8	Y
LiJ_2014__MH0270__bin.60	80.89	2.96	46503.109	Parabacteroides merdae LiJ_2014__MH0270__bin.60	90.4	15.4	92.9	86.9
LiJ_2014__MH0270__bin.7	95.30	0.00	1637498.19	Clostridium sp. A254.MGS-251 LiJ_2014__MH0270__bin.7	98.9	0	96.3	95.6	Y
LiJ_2014__MH0270__bin.82	91.43	1.18	204516.9	Bacteroides massiliensis LiJ_2014__MH0270__bin.82	82.6	3.7	95.2	93.9	Y
LiJ_2014__MH0271__bin.17	94.63	0.73	1262878.42	Eubacterium sp. CAG LiJ_2014__MH0271__bin.17	98.4	4.4	95.3	93.8	Y
LiJ_2014__MH0271__bin.25	66.83	0.00	1262684.32	Acetobacter sp. CAG LiJ_2014__MH0271__bin.25	60.8	0	91.3	91.3
LiJ_2014__MH0271__bin.3	87.37	0.73	1965558.35	Flavonifractor sp. An135 LiJ_2014__MH0271__bin.3	86.4	10.2	93.1	90.5
LiJ_2014__MH0271__bin.39	94.02	0.00	823.272	Parabacteroides distasonis LiJ_2014__MH0271__bin.39	94.8	0	95.6	94.2	Y
LiJ_2014__MH0271__bin.41	97.26	0.00	1160721.96	Ruminococcus bicirculans LiJ_2014__MH0271__bin.41	99.3	1.9	96.4	95.3	Y
LiJ_2014__MH0271__bin.5	94.56	1.88	487175.8	Parasutterella excrementihominis LiJ_2014__MH0271__bin.5	90.1	11.4	92.1	87.7
LiJ_2014__MH0271__bin.58	94.89	4.67	853.538	Faecalibacterium prausnitzii LiJ_2014__MH0271__bin.58	90.2	15.1	95.6	92.1
LiJ_2014__MH0271__bin.61	86.08	1.90	1150298.119	Fusicatenibacter saccharivorans LiJ_2014__MH0271__bin.61	91.5	11.1	95.6	91.2
LiJ_2014__MH0271__bin.64	94.81	1.47	745368.33	Gemmiger formicilis LiJ_2014__MH0271__bin.64	90.5	3.5	94.6	92.9	Y
LiJ_2014__MH0280__bin.15	89.89	1.28	1262804.29	Clostridium sp. CAG LiJ_2014__MH0280__bin.15	94.4	1.2	94.9	94.6	Y
LiJ_2014__MH0280__bin.21	87.84	0.81	944671.5	Lactobacillus nasuensis LiJ_2014__MH0280__bin.21	58.5	10.1	93.3	90.3
CosteaPI_2017__thistle3-11-0-0__bin.14	95.72	3.27	1150298.121	Fusicatenibacter saccharivorans CosteaPI_2017__thistle3-11-0-0__bin.14	98	7.7	97.0	93.7	Y
CosteaPI_2017__thistle3-11-0-0__bin.15	90.60	0.73	1879010.150	Firmicutes bacterium CosteaPI_2017__thistle3-11-0-0__bin.15	96.4	7.5	95.9	93.8	Y
CosteaPI_2017__thistle3-11-0-0__bin.18	60.70	0.00	1897001.38	Eubacterium sp. 36_13 CosteaPI_2017__thistle3-11-0-0__bin.18	69.3	7	88.5	87.2
CosteaPI_2017__thistle3-11-0-0__bin.20	61.01	1.34	649756.162	Anaerostipes hadrus CosteaPI_2017__thistle3-11-0-0__bin.20	59	9.1	89.3	87.1
CosteaPI_2017__thistle3-11-0-0__bin.21	91.28	0.00	1637498.20	Clostridium sp. A254.MGS-251 CosteaPI_2017__thistle3-11-0-0__bin.21	83.3	1.3	93.9	93.1	Y
CosteaPI_2017__thistle3-11-0-0__bin.22	97.26	1.37	1262962.61	Ruminococcus sp. CAG CosteaPI_2017__thistle3-11-0-0__bin.22	96.7	1.5	96.4	95.6	Y
CosteaPI_2017__thistle3-11-0-0__bin.23	65.95	0.00	1263077.187	Eubacterium eligens CAG CosteaPI_2017__thistle3-11-0-0__bin.23	76.8	11.7	94.0	90.2
FengQ_2015__SID31379__bin.34	70.66	0.69	487173.3	Dialister succinatiphilus FengQ_2015__SID31379__bin.34	64.2	9.3	90.8	88.4
FengQ_2015__SID31379__bin.37	81.50	4.68	410072.106	Coprococcus comes FengQ_2015__SID31379__bin.37	82.4	5.6	93.1	89.6	Y
FengQ_2015__SID31379__bin.39	57.31	0.00	1263108.99	[Ruminococcus] torques CAG FengQ_2015__SID31379__bin.39	56.9	1.1	88.5	87.9
FengQ_2015__SID31379__bin.4	85.23	0.67	1879010.148	Firmicutes bacterium FengQ_2015__SID31379__bin.4	80.7	1.6	93.8	93.1	Y
FengQ_2015__SID31379__bin.40	59.68	0.26	1681.141	Bifidobacterium bifidum FengQ_2015__SID31379__bin.40	63.5	2.4	91.5	91.1
FengQ_2015__SID31379__bin.47	73.47	0.00	853.539	Faecalibacterium prausnitzii FengQ_2015__SID31379__bin.47	68.6	5.4	91.4	90.5
FengQ_2015__SID31379__bin.49	89.83	1.58	1816688.22	Ruminococcus sp. Marseille-P328 FengQ_2015__SID31379__bin.49	84.3	5.1	93.6	91.7	Y
FengQ_2015__SID31379__bin.51	81.62	2.80	1579348.24	Streptococcus sp. 1171_SSPC FengQ_2015__SID31379__bin.51	81	6.3	90.4	89.3	Y
FengQ_2015__SID31379__bin.52	96.39	0.50	820.590	Bacteroides uniformis FengQ_2015__SID31379__bin.52	89.2	0	97.0	96.7	Y
FengQ_2015__SID31379__bin.53	97.32	0.00	1262779.27	Clostridium sp. CAG FengQ_2015__SID31379__bin.53	97.8	0	96.5	95.7	Y
FengQ_2015__SID31379__bin.55	74.83	0.67	1262888.19	Eubacterium sp. CAG FengQ_2015__SID31379__bin.55	78.1	1.6	90.8	90.1
FengQ_2015__SID31379__bin.59	53.77	0.00	2126739.7	Lachnoclostridium sp. SNUG30370 FengQ_2015__SID31379__bin.59	59.2	0	91.0	90.5
FengQ_2015__SID31379__bin.60	68.65	0.46	216816.325	Bifidobacterium longum FengQ_2015__SID31379__bin.60	66.1	2.9	89.9	89.5
FengQ_2015__SID31379__bin.9	80.20	0.00	1410617.17	Ruminococcus sp. FC2018 FengQ_2015__SID31379__bin.9	75.8	0.9	92.5	92.3
FengQ_2015__SID31398__bin.10	67.37	0.68	88431.121	Dorea longicatena FengQ_2015__SID31398__bin.10	55.5	0.6	88.0	87.2
FengQ_2015__SID31398__bin.14	61.70	0.47	1879010.149	Firmicutes bacterium FengQ_2015__SID31398__bin.14	69.6	9.2	88.0	85.7
FengQ_2015__SID31398__bin.17	53.29	0.00	40520.109	Blautia obeum FengQ_2015__SID31398__bin.17	52.1	1.2	88.8	88.2
FengQ_2015__SID31398__bin.26	94.30	0.95	1150298.120	Fusicatenibacter saccharivorans FengQ_2015__SID31398__bin.26	98	5.1	97.5	95.5	Y
FengQ_2015__SID31398__bin.28	61.40	0.00	1263106.73	[Ruminococcus] gnavus CAG FengQ_2015__SID31398__bin.28	55.6	0	89.6	89.0
FengQ_2015__SID31398__bin.3	97.18	0.70	261299.29	Intestinibacter bartlettii FengQ_2015__SID31398__bin.3	96	4.9	98.7	98.0	Y
FengQ_2015__SID31398__bin.36	91.93	2.53	39496.17	Eubacterium ventriosum FengQ_2015__SID31398__bin.36	94.9	9.9	95.9	92.8	Y
FengQ_2015__SID31398__bin.38	71.21	0.00	28052.134	Lachnospira pectinoschiza FengQ_2015__SID31398__bin.38	78.8	6.2	91.7	88.3
LiJ_2014__MH0280__bin.13	54.03	0.00	1262882.124	Eubacterium sp. CAG LiJ_2014__MH0280__bin.13	56.9	0.6	90.5	90.2
LiJ_2014__MH0280__bin.33	90.99	0.81	1897000.7	Eggerthella sp. 51_9 LiJ_2014__MH0280__bin.33	92.3	5.3	96.2	93.3	Y
LiJ_2014__MH0280__bin.4	94.94	1.12	1262833.8	Clostridium sp. CAG LiJ_2014__MH0280__bin.4	100	0	96.0	95.6	Y
LiJ_2014__MH0280__bin.43	96.64	0.00	1262828.62	Clostridium sp. CAG LiJ_2014__MH0280__bin.43	100	1.1	95.1	93.8	Y
LiJ_2014__MH0280__bin.49	95.08	0.69	1262889.30	Eubacterium sp. CAG LiJ_2014__MH0280__bin.49	96	4.7	96.6	93.9	Y
LiJ_2014__MH0280__bin.5	95.75	1.47	1903262.6	Bacteroides ndongoniae LiJ_2014__MH0280__bin.5	84.6	5	96.0	94.8	Y
LiJ_2014__MH0280__bin.52	78.09	1.85	1879010.145	Firmicutes bacterium LiJ_2014__MH0280__bin.52	78.1	11.5	91.2	89.4
LiJ_2014__MH0280__bin.68	92.46	3.21	1519439.428	Oscillibacter sp. ER4 LiJ_2014__MH0280__bin.68	87.1	12.3	93.4	90.8
LiJ_2014__MH0280__bin.85	98.51	0.00	820.589	Bacteroides uniformis LiJ_2014__MH0280__bin.85	97.4	2.6	99.2	98.5	Y
LiJ_2014__MH0281__bin.16	62.31	1.42	1879010.146	Firmicutes bacterium LiJ_2014__MH0281__bin.16	73.1	7.8	89.8	88.2
LiJ_2014__MH0283__bin.27	96.94	0.00	1897003.128	Eubacterium sp. 41_20 LiJ_2014__MH0283__bin.27	99.3	2.6	99.2	98.6	Y
LiJ_2014__MH0290__bin.12	85.51	1.93	1879010.147	Firmicutes bacterium LiJ_2014__MH0290__bin.12	92.5	12.9	95.5	92.9
LiJ_2014__MH0293__bin.44	69.57	3.32	821.603	Bacteroides vulgatus LiJ_2014__MH0293__bin.44	76.9	10.4	89.3	85.2
LiJ_2014__MH0297__bin.23	88.32	1.44	1432052.124	Eisenbergiella tayi LiJ_2014__MH0297__bin.23	89.9	7.4	94.8	92.5	Y
LiJ_2014__MH0301__bin.1	97.32	0.00	1947219.21	Prevotella sp. UBA7551 LiJ_2014__MH0301__bin.1	98.7	1.4	98.1	96.9	Y
LiJ_2014__MH0303__bin.6	95.08	0.00	1262961.5	Ruminococcus sp. CAG LiJ_2014__MH0303__bin.6	94.8	1.4	96.2	95.6	Y
LiJ_2014__MH0309__bin.58	68.96	0.27	214856.235	Alistipes finegoldii LiJ_2014__MH0309__bin.58	68.6	8.5	88.1	86.7
LiJ_2014__MH0310__bin.65	95.87	0.48	328814.10	Alistipes shahii LiJ_2014__MH0310__bin.65	94.9	2.6	98.4	97.2	Y
CosteaPI_2017__thistle3-11-0-0__bin.25	90.13	0.48	1897003.129	Eubacterium sp. 41_20 CosteaPI_2017__thistle3-11-0-0__bin.25	82.7	3.8	94.2	93.6	Y
CosteaPI_2017__thistle3-11-0-0__bin.26	91.72	1.40	1879010.151	Firmicutes bacterium CosteaPI_2017__thistle3-11-0-0__bin.26	94.8	4.3	96.7	95.3	Y
CosteaPI_2017__thistle3-11-0-0__bin.27	92.62	0.00	33043.114	Coprococcus eutactus CosteaPI_2017__thistle3-11-0-0__bin.27	93.5	5.3	96.1	94.2	Y
CosteaPI_2017__thistle3-11-0-0__bin.28	70.25	0.00	218538.7	Dialister invisus CosteaPI_2017__thistle3-11-0-0__bin.28	70.8	0	93.1	92.8
CosteaPI_2017__thistle3-11-0-0__bin.3	93.96	2.00	1262828.63	Clostridium sp. CAG CosteaPI_2017__thistle3-11-0-0__bin.3	98.9	11.9	95.6	92.1
LiJ_2014__MH0319__bin.10	97.05	0.31	573.23135	Klebsiella pneumoniae LiJ_2014__MH0319__bin.10	96.8	5.1	96.5	90.8	Y
LiJ_2014__MH0326__bin.25	76.67	1.28	1262811.17	Clostridium sp. CAG LiJ_2014__MH0326__bin.25	98.9	2.2	95.3	94.5	Y
LiJ_2014__MH0327__bin.47	70.45	3.88	853.540	Faecalibacterium prausnitzii LiJ_2014__MH0327__bin.47	85.9	16.8	95.6	90.0
LiJ_2014__MH0329__bin.18	99.33	0.34	1263051.46	Bacteroides pectinophilus CAG LiJ_2014__MH0329__bin.18	100	4.3	98.7	97.9	Y
LiJ_2014__MH0330__bin.16	97.20	1.17	1262897.167	Faecalibacterium sp. CAG LiJ_2014__MH0330__bin.16	94.1	3.4	93.6	92.3	Y
LiJ_2014__MH0332__bin.20	95.65	0.48	1897003.130	Eubacterium sp. 41_20 LiJ_2014__MH0332__bin.20	92.8	4.1	98.2	97.3	Y
LiJ_2014__MH0335__bin.1	97.69	0.38	823.273	Parabacteroides distasonis LiJ_2014__MH0335__bin.1	99.1	0.9	99.3	97.7	Y
LiJ_2014__MH0337__bin.10	94.36	0.00	820.591	Bacteroides uniformis LiJ_2014__MH0337__bin.10	86.5	1.5	96.5	96.0	Y
LiJ_2014__MH0338__bin.35	85.46	0.00	1879010.156	Firmicutes bacterium LiJ_2014__MH0338__bin.35	87.3	2.6	94.3	93.7	Y
LiJ_2014__MH0339__bin.68	91.49	2.48	1879010.157	Firmicutes bacterium LiJ_2014__MH0339__bin.68	90.2	7.4	95.0	92.6	Y
LiJ_2014__MH0339__bin.80	98.66	0.00	1262774.90	Clostridium sp. CAG LiJ_2014__MH0339__bin.80	100	0	96.7	95.0	Y
LiJ_2014__MH0339__bin.85	89.78	3.86	40841.20	Succiniclasticum ruminis LiJ_2014__MH0339__bin.85	87.6	10.7	93.9	90.2
LiJ_2014__MH0340__bin.19	51.46	0.00	1946247.15	Catabacter sp. UBA1685 LiJ_2014__MH0340__bin.19	54.9	8.7	89.7	88.3
LiJ_2014__MH0340__bin.25	73.66	1.12	1673720.21	Anaerotruncus sp. AT3 LiJ_2014__MH0340__bin.25	77.4	11.9	91.3	89.4
LiJ_2014__MH0340__bin.28	65.98	2.91	1262789.19	Clostridium sp. CAG LiJ_2014__MH0340__bin.28	84.4	13.6	94.2	92.5
LiJ_2014__MH0340__bin.30	93.22	1.34	1322.9	Blautia hansenii LiJ_2014__MH0340__bin.30	87.1	7.8	93.1	91.3	Y
LiJ_2014__MH0340__bin.42	98.08	1.84	28117.16	Alistipes putredinis LiJ_2014__MH0340__bin.42	98.7	2.5	99.5	98.4	Y
LiJ_2014__MH0340__bin.43	77.19	1.75	1897003.131	Eubacterium sp. 41_20 LiJ_2014__MH0340__bin.43	86.9	8.3	95.9	93.8	Y
LiJ_2014__MH0340__bin.48	56.91	1.50	40520.110	Blautia obeum LiJ_2014__MH0340__bin.48	61.9	11	85.7	83.1
LiJ_2014__MH0340__bin.57	98.39	1.65	28118.53	Odoribacter splanchnicus LiJ_2014__MH0340__bin.57	99.2	2.7	99.3	97.2	Y
LiJ_2014__MH0340__bin.65	74.03	2.10	1262781.17	Clostridium sp. CAG LiJ_2014__MH0340__bin.65	71.5	11.1	89.4	86.5
LiJ_2014__MH0340__bin.69	96.02	1.02	239935.208	Akkermansia muciniphila LiJ_2014__MH0340__bin.69	98.7	12.5	99.4	96.0
LiJ_2014__MH0340__bin.74	92.42	1.12	1262793.29	Clostridium sp. CAG LiJ_2014__MH0340__bin.74	100	2.2	94.5	94.0	Y
LiJ_2014__MH0341__bin.14	99.44	0.00	1897003.132	Eubacterium sp. 41_20 LiJ_2014__MH0341__bin.14	100	3.8	99.0	98.2	Y
LiJ_2014__MH0341__bin.17	88.55	2.08	1520805.5	Blautia sp. SF-50 LiJ_2014__MH0341__bin.17	90.7	5.4	95.3	92.8	Y
LiJ_2014__MH0341__bin.42	59.65	0.00	1720194.16	Clostridium sp. AT4 LiJ_2014__MH0341__bin.42	50	0	89.8	89.4
LiJ_2014__MH0341__bin.46	66.46	0.00	218538.8	Dialister invisus LiJ_2014__MH0341__bin.46	75.5	0	93.0	92.6
LiJ_2014__MH0342__bin.18	96.64	0.00	1879010.158	Firmicutes bacterium LiJ_2014__MH0342__bin.18	97.4	1.3	96.2	95.4	Y
LiJ_2014__MH0342__bin.19	86.96	1.70	745368.34	Gemmiger formicilis LiJ_2014__MH0342__bin.19	85	9.1	92.4	90.5	Y
LiJ_2014__MH0342__bin.26	70.25	0.67	1263068.78	Clostridium leptum CAG LiJ_2014__MH0342__bin.26	73.3	13.2	90.6	88.4
LiJ_2014__MH0342__bin.30	95.12	0.12	820.592	Bacteroides uniformis LiJ_2014__MH0342__bin.30	83.3	0	95.6	95.3	Y
LiJ_2014__MH0342__bin.38	98.66	3.24	853.542	Faecalibacterium prausnitzii LiJ_2014__MH0342__bin.38	99.3	3.3	97.7	95.9	Y
ZeeviD_2015__PNP_Main_736__bin.18	55.34	0.86	165179.533	Prevotella copri ZeeviD_2015__PNP_Main_736__bin.18	65.4	10.5	88.2	86.5
ZeeviD_2015__PNP_Main_736__bin.2	87.08	2.58	853.541	Faecalibacterium prausnitzii ZeeviD_2015__PNP_Main_736__bin.2	82.5	8.3	93.0	89.5	Y
ZeeviD_2015__PNP_Main_736__bin.22	87.92	0.34	1879010.152	Firmicutes bacterium ZeeviD_2015__PNP_Main_736__bin.22	87.3	2.2	93.8	92.9	Y
ZeeviD_2015__PNP_Main_736__bin.23	88.88	3.37	1879010.153	Firmicutes bacterium ZeeviD_2015__PNP_Main_736__bin.23	72.2	4.3	94.7	93.6
ZeeviD_2015__PNP_Main_736__bin.25	85.93	1.40	1683.29	Bifidobacterium angulatum ZeeviD_2015__PNP_Main_736__bin.25	95.3	9.3	97.1	94.7	Y
ZeeviD_2015__PNP_Main_736__bin.5	74.72	0.00	1879010.154	Firmicutes bacterium ZeeviD_2015__PNP_Main_736__bin.5	74.2	0.9	93.0	92.7
ZeeviD_2015__PNP_Main_736__bin.6	68.07	0.67	1947404.4	Ruminococcus sp. UBA1394 ZeeviD_2015__PNP_Main_736__bin.6	59.9	8	87.4	86.1
ZeeviD_2015__PNP_Main_736__bin.8	76.79	3.51	1879010.155	Firmicutes bacterium ZeeviD_2015__PNP_Main_736__bin.8	65.8	6.9	91.1	90.2
ZeeviD_2015__PNP_Main_737__bin.1	71.81	1.52	216816.326	Bifidobacterium longum ZeeviD_2015__PNP_Main_737__bin.1	79.7	11.6	92.8	89.8
ZeeviD_2015__PNP_Main_737__bin.10	96.06	0.17	28052.135	Lachnospira pectinoschiza ZeeviD_2015__PNP_Main_737__bin.10	96.9	3.3	96.7	95.4	Y
ZeeviD_2015__PNP_Main_737__bin.13	64.91	0.00	437897.14	Megamonas funiformis ZeeviD_2015__PNP_Main_737__bin.13	69	2.7	90.1	89.3
LiJ_2014__MH0340__bin.62	95.70	0.19	820.593	Bacteroides uniformis LiJ_2014__MH0340__bin.62	86.2	2.9	96.6	95.1	Y
LiJ_2014__MH0342__bin.48	98.54	0.58	1263108.100	[Ruminococcus] torques CAG LiJ_2014__MH0342__bin.48	98.7	4.4	98.0	95.9	Y
LiJ_2014__MH0343__bin.15	97.83	0.97	1263079.376	Eubacterium rectale CAG LiJ_2014__MH0343__bin.15	94.8	4.3	98.7	97.5	Y
LiJ_2014__MH0343__bin.18	95.99	3.39	28117.17	Alistipes putredinis LiJ_2014__MH0343__bin.18	97.4	7.3	98.8	97.5	Y
LiJ_2014__MH0343__bin.27	99.26	0.12	820.594	Bacteroides uniformis LiJ_2014__MH0343__bin.27	100	1.3	99.4	99.1	Y
LiJ_2014__MH0343__bin.31	93.26	3.53	1262804.30	Clostridium sp. CAG LiJ_2014__MH0343__bin.31	98.9	4.3	94.6	93.6	Y
LiJ_2014__MH0343__bin.35	85.08	0.81	1262970.114	Subdoligranulum sp. CAG LiJ_2014__MH0343__bin.35	80.7	5.4	93.8	93.0	Y
LiJ_2014__MH0343__bin.38	96.92	1.03	46503.110	Parabacteroides merdae LiJ_2014__MH0343__bin.38	97.4	0.9	98.5	97.0	Y
LiJ_2014__MH0343__bin.44	98.38	3.69	301302.207	Roseburia faecis LiJ_2014__MH0343__bin.44	97.2	3.3	97.9	96.4	Y
LiJ_2014__MH0343__bin.47	99.33	1.01	40518.74	Ruminococcus bromii LiJ_2014__MH0343__bin.47	100	0	99.8	99.6	Y
LiJ_2014__MH0343__bin.51	98.73	0.95	1977087.80	Proteobacteria bacterium LiJ_2014__MH0343__bin.51	99	3.9	94.8	92.2	Y
LiJ_2014__MH0343__bin.60	96.26	0.60	1262915.31	Phascolarctobacterium sp. CAG LiJ_2014__MH0343__bin.60	95.4	1.4	95.9	95.2	Y
LiJ_2014__MH0343__bin.68	64.46	1.90	1150298.122	Fusicatenibacter saccharivorans LiJ_2014__MH0343__bin.68	72.9	9	87.3	83.7
LiJ_2014__MH0343__bin.9	89.56	0.67	1879010.159	Firmicutes bacterium LiJ_2014__MH0343__bin.9	95.1	5.5	95.5	94.3	Y
LiJ_2014__MH0345__bin.51	94.83	4.03	649756.163	Anaerostipes hadrus LiJ_2014__MH0345__bin.51	94.1	14.3	97.0	91.6
LiJ_2014__MH0345__bin.53	80.53	1.05	216816.327	Bifidobacterium longum LiJ_2014__MH0345__bin.53	91.8	12.9	97.0	93.6
LiJ_2014__MH0345__bin.57	86.48	0.36	1262836.29	Clostridium sp. CAG LiJ_2014__MH0345__bin.57	90	3.6	94.3	91.4	Y
LiJ_2014__MH0345__bin.65	96.14	0.85	166486.71	Roseburia intestinalis LiJ_2014__MH0345__bin.65	90.8	2.8	95.5	94.6	Y
LiJ_2014__MH0345__bin.7	72.67	0.78	1262801.32	Clostridium sp. CAG LiJ_2014__MH0345__bin.7	100	5.3	93.7	92.1	Y
LiJ_2014__MH0345__bin.73	94.20	0.00	1263079.377	Eubacterium rectale CAG LiJ_2014__MH0345__bin.73	90.8	2.8	97.8	97.3	Y
LiJ_2014__MH0346__bin.23	90.69	1.63	1262940.13	Roseburia sp. CAG LiJ_2014__MH0346__bin.23	89.5	5.5	95.2	93.6	Y
LiJ_2014__MH0346__bin.31	78.52	3.02	1930004.5	Ruminococcus sp. Zagget11 LiJ_2014__MH0346__bin.31	89.6	11.6	92.9	89.7
LiJ_2014__MH0346__bin.35	100.00	0.11	1879010.160	Firmicutes bacterium LiJ_2014__MH0346__bin.35	82.7	3.1	94.8	94.5	Y
LiJ_2014__MH0346__bin.39	81.09	1.35	1262777.7	Clostridium sp. CAG LiJ_2014__MH0346__bin.39	79.7	3.4	90.5	88.2
LiJ_2014__MH0346__bin.46	94.13	1.11	1262696.10	Alistipes sp. CAG LiJ_2014__MH0346__bin.46	97.4	1.3	95.7	95.1	Y
LiJ_2014__MH0346__bin.73	94.94	0.34	1720200.12	Anaerotruncus rubiinfantis LiJ_2014__MH0346__bin.73	92.5	5.2	94.2	92.5	Y
LiJ_2014__MH0347__bin.11	88.53	1.34	1945593.33	Oscillibacter sp. LiJ_2014__MH0347__bin.11	87.3	7	93.7	92.5	Y
LiJ_2014__MH0347__bin.16	86.24	1.70	823.274	Parabacteroides distasonis LiJ_2014__MH0347__bin.16	93.9	5.3	93.6	90.6	Y
LiJ_2014__MH0347__bin.30	87.25	0.00	1262952.51	Ruminococcus sp. CAG LiJ_2014__MH0347__bin.30	79.1	0.8	92.2	91.6
LiJ_2014__MH0347__bin.33	60.00	1.33	1879010.161	Firmicutes bacterium LiJ_2014__MH0347__bin.33	48.7	1.3	91.3	90.9
LiJ_2014__MH0347__bin.4	91.53	0.68	1680.169	Bifidobacterium adolescentis LiJ_2014__MH0347__bin.4	93.1	8.1	97.3	95.1	Y
LiJ_2014__MH0347__bin.42	86.12	3.02	1879010.162	Firmicutes bacterium LiJ_2014__MH0347__bin.42	91.7	13.3	94.8	91.9
LiJ_2014__MH0347__bin.46	96.38	1.93	301302.208	Roseburia faecis LiJ_2014__MH0347__bin.46	89.2	2.8	95.9	94.9	Y
LiJ_2014__MH0347__bin.48	96.13	0.48	214856.236	Alistipes finegoldii LiJ_2014__MH0347__bin.48	87.8	2.8	97.3	95.1	Y
LiJ_2014__MH0347__bin.55	82.07	3.45	47678.181	Bacteroides caccae LiJ_2014__MH0347__bin.55	84.6	5.7	95.8	94.2	Y
LiJ_2014__MH0348__bin.10	52.11	0.72	665956.55	Subdoligranulum sp. 4_3_54A2FAA LiJ_2014__MH0348__bin.10	65.3	12.5	89.4	88.0
LiJ_2014__MH0348__bin.23	84.30	2.88	1879010.163	Firmicutes bacterium LiJ_2014__MH0348__bin.23	93.8	12	95.1	92.8
LiJ_2014__MH0348__bin.29	98.11	0.00	1262767.11	Catenibacterium sp. CAG LiJ_2014__MH0348__bin.29	94.4	2	97.0	95.7	Y
LiJ_2014__MH0348__bin.32	97.09	1.48	1946247.16	Catabacter sp. UBA1685 LiJ_2014__MH0348__bin.32	93.5	9.1	94.4	92.9	Y
LiJ_2014__MH0348__bin.4	74.34	2.10	1262811.18	Clostridium sp. CAG LiJ_2014__MH0348__bin.4	100	1.1	95.0	94.3	Y
LiJ_2014__MH0348__bin.42	90.49	0.83	1965576.15	Pseudoflavonifractor sp. An184 LiJ_2014__MH0348__bin.42	94.9	3.5	95.2	93.1	Y
LiJ_2014__MH0348__bin.46	92.90	1.34	1262775.23	Clostridium sp. CAG LiJ_2014__MH0348__bin.46	97.8	1.1	94.6	93.6	Y
LiJ_2014__MH0348__bin.50	89.93	0.84	216816.328	Bifidobacterium longum LiJ_2014__MH0348__bin.50	96.2	10.2	98.4	94.8
LiJ_2014__MH0348__bin.55	97.96	0.00	239935.209	Akkermansia muciniphila LiJ_2014__MH0348__bin.55	100	0.9	100.0	99.3	Y
LiJ_2014__MH0349__bin.10	91.28	0.00	1263077.188	Eubacterium eligens CAG LiJ_2014__MH0349__bin.10	93.5	3.4	98.4	98.2	Y
LiJ_2014__MH0349__bin.17	52.63	0.00	45851.44	Butyrivibrio crossotus LiJ_2014__MH0349__bin.17	52.9	0	89.9	89.7
LiJ_2014__MH0349__bin.22	62.08	0.67	1673720.22	Anaerotruncus sp. AT3 LiJ_2014__MH0349__bin.22	77.8	10.5	93.1	90.9
LiJ_2014__MH0355__bin.89	98.67	0.00	1262795.43	Clostridium sp. CAG LiJ_2014__MH0355__bin.89	94.4	1.2	95.3	94.6	Y
LiJ_2014__MH0349__bin.3	81.03	2.19	1896989.15	Clostridium sp. CAG LiJ_2014__MH0349__bin.3	98.9	2.2	95.4	94.4	Y
LiJ_2014__MH0349__bin.35	92.39	2.95	44749.4	Sporobacter termitidis LiJ_2014__MH0349__bin.35	95.4	10	95.2	92.5	Y
LiJ_2014__MH0349__bin.46	56.03	1.21	665956.56	Subdoligranulum sp. 4_3_54A2FAA LiJ_2014__MH0349__bin.46	69	14.9	89.3	87.4
LiJ_2014__MH0349__bin.53	90.94	0.67	1879010.164	Firmicutes bacterium LiJ_2014__MH0349__bin.53	96.1	5.2	96.2	95.3	Y
LiJ_2014__MH0349__bin.59	100.00	1.71	1262760.17	Brachyspira sp. CAG LiJ_2014__MH0349__bin.59	100	0	97.7	96.7	Y
LiJ_2014__MH0350__bin.1	65.99	0.23	745368.35	Gemmiger formicilis LiJ_2014__MH0350__bin.1	84.2	8.5	92.0	89.4	Y
LiJ_2014__MH0350__bin.2	95.19	3.96	1150298.123	Fusicatenibacter saccharivorans LiJ_2014__MH0350__bin.2	98.7	9.3	97.1	93.9	Y
LiJ_2014__MH0350__bin.23	73.60	1.81	1897012.114	Oscillibacter sp. CAG LiJ_2014__MH0350__bin.23	81.2	6.8	92.0	90.1	Y
LiJ_2014__MH0350__bin.26	89.38	1.57	44749.5	Sporobacter termitidis LiJ_2014__MH0350__bin.26	87.2	4.3	93.3	91.5	Y
LiJ_2014__MH0350__bin.31	89.74	1.59	853.543	Faecalibacterium prausnitzii LiJ_2014__MH0350__bin.31	92.3	8.7	97.1	94.3	Y
LiJ_2014__MH0350__bin.36	59.65	0.63	1262947.122	Roseburia sp. CAG LiJ_2014__MH0350__bin.36	60.5	15.5	89.6	85.4
LiJ_2014__MH0350__bin.61	98.36	0.44	823.275	Parabacteroides distasonis LiJ_2014__MH0350__bin.61	100	0	96.2	94.1	Y
LiJ_2014__MH0350__bin.62	91.61	1.34	28118.54	Odoribacter splanchnicus LiJ_2014__MH0350__bin.62	95.5	9.6	96.3	92.3	Y
LiJ_2014__MH0350__bin.70	96.97	0.48	1897003.133	Eubacterium sp. 41_20 LiJ_2014__MH0350__bin.70	96.1	2.6	98.4	97.6	Y
LiJ_2014__MH0350__bin.75	66.60	0.67	1506.63	Clostridium sp. LiJ_2014__MH0350__bin.75	81.1	0	94.2	93.6	Y
LiJ_2014__MH0351__bin.1	99.98	1.50	33025.4	Phascolarctobacterium faecium LiJ_2014__MH0351__bin.1	98.7	1.9	95.6	94.5	Y
LiJ_2014__MH0351__bin.15	94.28	2.39	487174.13	Barnesiella intestinihominis LiJ_2014__MH0351__bin.15	97.2	6.2	96.7	94.6	Y
LiJ_2014__MH0351__bin.18	64.75	0.00	1262740.7	Bacteroides sp. CAG LiJ_2014__MH0351__bin.18	60.3	0	88.8	88.5
LiJ_2014__MH0351__bin.23	92.09	2.84	853.544	Faecalibacterium prausnitzii LiJ_2014__MH0351__bin.23	92.8	6.6	95.9	92.8	Y
LiJ_2014__MH0351__bin.26	72.60	0.80	328814.11	Alistipes shahii LiJ_2014__MH0351__bin.26	82.4	4.5	93.3	89.8	Y
LiJ_2014__MH0351__bin.29	96.71	0.10	1909734.9	Oceanibaculum nanhaiense LiJ_2014__MH0351__bin.29	78	1.3	95.4	95.1
LiJ_2014__MH0351__bin.33	55.76	0.00	1720194.17	Clostridium sp. AT4 LiJ_2014__MH0351__bin.33	62.2	13.2	88.6	85.9
LiJ_2014__MH0354__bin.16	78.47	3.37	1262907.101	Mycoplasma sp. CAG LiJ_2014__MH0354__bin.16	75.3	5.5	92.9	92.1
LiJ_2014__MH0354__bin.20	54.31	0.00	2022527.20	Prevotella sp. 885 LiJ_2014__MH0354__bin.20	66.7	13.3	89.8	87.7
LiJ_2014__MH0354__bin.26	83.10	0.00	1947219.22	Prevotella sp. UBA7551 LiJ_2014__MH0354__bin.26	73.1	0	91.7	91.1
LiJ_2014__MH0354__bin.27	97.93	0.16	562.38609	Escherichia coli LiJ_2014__MH0354__bin.27	98.5	0.8	99.0	97.0	Y
LiJ_2014__MH0354__bin.30	96.23	2.59	813.245	Chlamydia trachomatis LiJ_2014__MH0354__bin.30	60.6	27.4	96.5	95.3
LiJ_2014__MH0354__bin.39	97.64	2.30	821.604	Bacteroides vulgatus LiJ_2014__MH0354__bin.39	96.5	1.3	99.3	97.9	Y
LiJ_2014__MH0354__bin.5	85.20	0.50	1917878.6	Prevotella ihumii LiJ_2014__MH0354__bin.5	81.5	1.5	93.3	92.2	Y
LiJ_2014__MH0354__bin.54	91.95	1.01	1879010.165	Firmicutes bacterium LiJ_2014__MH0354__bin.54	96.4	2.6	96.3	95.6	Y
LiJ_2014__MH0354__bin.7	99.44	0.00	1897003.134	Eubacterium sp. 41_20 LiJ_2014__MH0354__bin.7	100	3.2	99.5	98.8	Y
LiJ_2014__MH0355__bin.14	59.77	0.81	1262963.5	Ruminococcus sp. CAG LiJ_2014__MH0355__bin.14	63.4	13	87.4	85.4
LiJ_2014__MH0355__bin.2	67.78	0.00	1735.19	Holdemanella biformis LiJ_2014__MH0355__bin.2	62.1	8.7	89.8	87.2
LiJ_2014__MH0355__bin.29	96.26	2.46	357276.105	Bacteroides dorei LiJ_2014__MH0355__bin.29	94.9	8.6	99.3	96.3	Y
LiJ_2014__MH0355__bin.39	95.70	0.64	823.276	Parabacteroides distasonis LiJ_2014__MH0355__bin.39	99.1	4.2	98.5	95.4	Y
LiJ_2014__MH0355__bin.43	81.06	4.44	316.419	Pseudomonas stutzeri LiJ_2014__MH0355__bin.43	20.9	17.8	92.0	90.2
LiJ_2014__MH0355__bin.5	95.58	1.63	1897016.13	Roseburia sp. CAG LiJ_2014__MH0355__bin.5	87.9	5.6	94.0	92.2	Y
LiJ_2014__MH0355__bin.93	82.14	1.76	853.545	Faecalibacterium prausnitzii LiJ_2014__MH0355__bin.93	82.7	17.6	95.7	91.0
LiJ_2014__MH0356__bin.13	87.96	2.59	40520.112	Blautia obeum LiJ_2014__MH0356__bin.13	93.8	7.4	95.9	92.0	Y
LiJ_2014__MH0356__bin.14	97.14	0.94	487174.14	Barnesiella intestinihominis LiJ_2014__MH0356__bin.14	95.1	7.5	97.4	95.1	Y
LiJ_2014__MH0356__bin.29	98.67	2.78	31973.5	Eggerthia catenaformis LiJ_2014__MH0356__bin.29	81.7	2.9	94.5	93.9	Y
LiJ_2014__MH0356__bin.32	96.57	1.67	246787.52	Bacteroides cellulosilyticus LiJ_2014__MH0356__bin.32	92.5	6.5	97.8	96.1	Y
LiJ_2014__MH0356__bin.38	87.92	0.67	1879010.166	Firmicutes bacterium LiJ_2014__MH0356__bin.38	93.8	3.4	95.2	94.2	Y
LiJ_2014__MH0356__bin.45	83.15	0.94	39483.22	Faecalitalea cylindroides LiJ_2014__MH0356__bin.45	78.4	4	94.6	93.9
LiJ_2014__MH0356__bin.51	99.40	0.60	1262915.32	Phascolarctobacterium sp. CAG LiJ_2014__MH0356__bin.51	99	0.7	96.3	95.7	Y
LiJ_2014__MH0356__bin.52	93.67	1.70	823.277	Parabacteroides distasonis LiJ_2014__MH0356__bin.52	99.1	2.6	95.9	92.3	Y
LiJ_2014__MH0356__bin.57	71.06	2.68	853.546	Faecalibacterium prausnitzii LiJ_2014__MH0356__bin.57	83.7	12	93.3	88.6
ZeeviD_2015__PNP_Main_737__bin.14	67.30	3.51	40520.111	Blautia obeum ZeeviD_2015__PNP_Main_737__bin.14	80.7	14.5	92.0	86.7
LiJ_2014__MH0356__bin.54	97.96	1.76	301302.209	Roseburia faecis LiJ_2014__MH0356__bin.54	97.5	2	96.5	95.0	Y
LiJ_2014__MH0356__bin.69	77.74	0.63	1150298.124	Fusicatenibacter saccharivorans LiJ_2014__MH0356__bin.69	69	1.9	91.2	90.4
LiJ_2014__MH0356__bin.71	89.03	2.68	1897012.115	Oscillibacter sp. CAG LiJ_2014__MH0356__bin.71	92.1	4.4	95.0	93.8	Y
LiJ_2014__MH0357__bin.13	86.92	1.11	1262929.29	Prevotella sp. CAG LiJ_2014__MH0357__bin.13	83	2.3	93.1	92.0	Y
LiJ_2014__MH0357__bin.34	85.46	0.00	1879010.167	Firmicutes bacterium LiJ_2014__MH0357__bin.34	87.3	2.9	94.0	93.4	Y
LiJ_2014__MH0357__bin.43	95.71	0.00	1262803.5	Clostridium sp. CAG LiJ_2014__MH0357__bin.43	94.4	1.2	96.1	94.8	Y
LiJ_2014__MH0357__bin.55	94.25	1.15	1879010.168	Firmicutes bacterium LiJ_2014__MH0357__bin.55	90.2	5.6	95.9	94.1	Y
LiJ_2014__MH0357__bin.59	77.87	0.94	100886.68	Catenibacterium mitsuokai LiJ_2014__MH0357__bin.59	81.7	11.3	93.6	90.2
LiJ_2014__MH0357__bin.72	100.00	0.67	1262830.5	Clostridium sp. CAG LiJ_2014__MH0357__bin.72	98.9	2.2	97.0	95.6	Y
LiJ_2014__MH0357__bin.74	95.96	1.69	2126740.15	Lachnoclostridium sp. SNUG30386 LiJ_2014__MH0357__bin.74	93.3	4.7	96.3	94.5	Y
LiJ_2014__MH0357__bin.85	97.25	0.00	239935.210	Akkermansia muciniphila LiJ_2014__MH0357__bin.85	98.1	0.9	99.8	98.7	Y
LiJ_2014__MH0357__bin.9	65.85	0.60	1273103.29	Megasphaera sp. NM10 LiJ_2014__MH0357__bin.9	87.3	12.3	90.8	87.4
LiJ_2014__MH0358__bin.1	53.45	0.00	329854.64	Bacteroides intestinalis LiJ_2014__MH0358__bin.1	44.9	2.8	88.8	88.8
LiJ_2014__MH0358__bin.15	86.48	2.49	1262873.16	Dorea sp. CAG LiJ_2014__MH0358__bin.15	89.7	8.3	95.1	90.5	Y
LiJ_2014__MH0358__bin.37	78.02	1.44	328814.12	Alistipes shahii LiJ_2014__MH0358__bin.37	89.7	11.4	95.6	92.0
LiJ_2014__MH0358__bin.41	94.58	1.98	820.595	Bacteroides uniformis LiJ_2014__MH0358__bin.41	88.5	1.4	96.2	94.9	Y
LiJ_2014__MH0358__bin.47	90.13	2.08	28117.18	Alistipes putredinis LiJ_2014__MH0358__bin.47	89.1	0	96.3	95.9	Y
LiJ_2014__MH0359__bin.1	80.93	2.01	1262946.12	Roseburia sp. CAG LiJ_2014__MH0359__bin.1	89	16.3	91.8	87.6
LiJ_2014__MH0359__bin.16	83.56	1.70	1946508.85	Faecalibacterium sp. UBA2087 LiJ_2014__MH0359__bin.16	86.2	7	94.1	91.0	Y
LiJ_2014__MH0359__bin.24	54.39	0.00	187327.6	Acidaminococcus intestini LiJ_2014__MH0359__bin.24	56.9	0.6	90.4	90.2
LiJ_2014__MH0359__bin.30	97.96	0.00	239935.211	Akkermansia muciniphila LiJ_2014__MH0359__bin.30	100	0	99.9	99.0	Y
LiJ_2014__MH0359__bin.31	92.80	2.53	360807.76	Roseburia inulinivorans LiJ_2014__MH0359__bin.31	87.1	9.5	94.8	92.5	Y
LiJ_2014__MH0359__bin.37	70.07	2.37	1150298.125	Fusicatenibacter saccharivorans LiJ_2014__MH0359__bin.37	74.8	13.3	91.6	88.1
LiJ_2014__MH0359__bin.39	85.39	3.46	1879010.169	Firmicutes bacterium LiJ_2014__MH0359__bin.39	94.4	12.7	94.9	91.9
LiJ_2014__MH0359__bin.64	72.04	1.26	1897012.116	Oscillibacter sp. CAG LiJ_2014__MH0359__bin.64	81.4	10.9	93.4	91.1
LiJ_2014__MH0359__bin.69	88.70	0.40	40545.13	Sutterella wadsworthensis LiJ_2014__MH0359__bin.69	86.5	10.1	95.6	90.6
LiJ_2014__MH0359__bin.75	76.56	3.13	1262789.20	Clostridium sp. CAG LiJ_2014__MH0359__bin.75	97.8	3.3	93.9	92.8	Y
LiJ_2014__MH0360__bin.21	98.07	2.19	1262947.123	Roseburia sp. CAG LiJ_2014__MH0360__bin.21	99.3	5	97.8	96.2	Y
LiJ_2014__MH0360__bin.26	79.81	0.00	1262924.87	Prevotella sp. CAG LiJ_2014__MH0360__bin.26	75.6	1.7	91.9	91.3
LiJ_2014__MH0360__bin.30	88.50	2.10	1262797.24	Clostridium sp. CAG LiJ_2014__MH0360__bin.30	93.3	7.7	94.5	92.8	Y
LiJ_2014__MH0360__bin.34	98.99	0.00	1263080.66	Eubacterium siraeum CAG LiJ_2014__MH0360__bin.34	99.3	3.2	99.4	98.9	Y
LiJ_2014__MH0360__bin.39	99.19	1.08	1946247.17	Catabacter sp. UBA1685 LiJ_2014__MH0360__bin.39	94.4	2	95.0	94.4	Y
LiJ_2014__MH0360__bin.49	98.66	1.01	40518.75	Ruminococcus bromii LiJ_2014__MH0360__bin.49	98.7	0	99.8	99.7	Y
LiJ_2014__MH0360__bin.55	69.91	0.00	1676614.12	Prevotella sp. 109 LiJ_2014__MH0360__bin.55	77.6	0	91.9	91.5
LiJ_2014__MH0360__bin.60	91.28	1.61	1965604.8	Anaeromassilibacillus sp. An250 LiJ_2014__MH0360__bin.60	93.5	14.2	96.0	91.9
LiJ_2014__MH0361__bin.1	56.21	0.00	47678.182	Bacteroides caccae LiJ_2014__MH0361__bin.1	63.5	0	89.7	88.8
LiJ_2014__MH0361__bin.13	97.86	0.18	1263108.101	[Ruminococcus] torques CAG LiJ_2014__MH0361__bin.13	97.5	4.8	97.7	95.9	Y
LiJ_2014__MH0361__bin.18	95.17	0.00	1897003.135	Eubacterium sp. 41_20 LiJ_2014__MH0361__bin.18	97.4	2.9	98.8	98.5	Y
LiJ_2014__MH0361__bin.22	95.30	0.45	1897001.39	Eubacterium sp. 36_13 LiJ_2014__MH0361__bin.22	97.4	5.1	98.2	96.9	Y
LiJ_2014__MH0361__bin.31	97.30	0.71	1946520.31	Faecalitalea sp. UBA637 LiJ_2014__MH0361__bin.31	93.8	2	97.2	96.2	Y
LiJ_2014__MH0361__bin.36	83.21	0.02	1262924.88	Prevotella sp. CAG LiJ_2014__MH0361__bin.36	76.9	1.6	92.9	92.5
LiJ_2014__MH0361__bin.42	97.99	0.67	40518.76	Ruminococcus bromii LiJ_2014__MH0361__bin.42	100	0	99.9	99.9	Y
LiJ_2014__MH0361__bin.54	84.91	0.34	1897011.117	Oscillibacter sp. 57_20 LiJ_2014__MH0361__bin.54	93.6	7.4	95.9	93.4	Y
LiJ_2014__MH0361__bin.62	98.66	0.00	1896990.24	Clostridium sp. CAG LiJ_2014__MH0361__bin.62	100	0	96.5	95.7	Y
LiJ_2014__MH0361__bin.8	89.81	0.67	1879010.170	Firmicutes bacterium LiJ_2014__MH0361__bin.8	94.1	6.5	95.3	93.9	Y
LiJ_2014__MH0362__bin.13	85.07	3.21	1262693.29	Alistipes sp. CAG LiJ_2014__MH0362__bin.13	82.4	5.9	94.2	91.6	Y
LiJ_2014__MH0362__bin.22	75.90	0.00	1879010.171	Firmicutes bacterium LiJ_2014__MH0362__bin.22	69.4	12.7	89.8	88.3
LiJ_2014__MH0362__bin.3	95.66	3.85	28117.19	Alistipes putredinis LiJ_2014__MH0362__bin.3	93.6	3.9	98.2	96.7	Y
LiJ_2014__MH0362__bin.33	78.12	1.57	1262820.24	Clostridium sp. CAG LiJ_2014__MH0362__bin.33	100	4.3	95.2	94.4	Y
LiJ_2014__MH0362__bin.4	89.19	1.53	1262865.14	Coraliomargarita sp. CAG LiJ_2014__MH0362__bin.4	85.6	3.3	93.4	91.9	Y
LiJ_2014__MH0362__bin.49	78.05	0.67	33043.115	Coprococcus eutactus LiJ_2014__MH0362__bin.49	77.5	15.6	90.8	86.4
LiJ_2014__MH0362__bin.50	92.26	1.68	1262775.24	Clostridium sp. CAG LiJ_2014__MH0362__bin.50	97.8	5.4	94.6	93.5	Y
LiJ_2014__MH0362__bin.58	90.60	0.00	1871015.5	Pseudoflavonifractor sp. Marseille-P3106 LiJ_2014__MH0362__bin.58	95.4	2	95.9	95.3	Y
LiJ_2014__MH0362__bin.61	75.59	0.00	1262746.7	Bacteroides sp. CAG LiJ_2014__MH0362__bin.61	62.2	0	90.3	89.7
LiJ_2014__MH0362__bin.63	96.57	0.00	239935.212	Akkermansia muciniphila LiJ_2014__MH0362__bin.63	100	1.2	99.6	98.8	Y
LiJ_2014__MH0362__bin.9	90.55	1.57	1226323.83	Oscillibacter sp. KLE 1745 LiJ_2014__MH0362__bin.9	87.4	14.3	94.6	91.6
LiJ_2014__MH0363__bin.23	96.61	1.72	454154.17	Paraprevotella clara LiJ_2014__MH0363__bin.23	84.6	9.6	94.8	92.8	Y
LiJ_2014__MH0363__bin.27	96.14	1.45	853.547	Faecalibacterium prausnitzii LiJ_2014__MH0363__bin.27	94.1	2.7	96.2	94.9	Y
LiJ_2014__MH0363__bin.48	94.63	1.43	1262878.43	Eubacterium sp. CAG LiJ_2014__MH0363__bin.48	97.1	5.1	95.5	93.1	Y
LiJ_2014__MH0363__bin.55	98.54	0.00	33043.116	Coprococcus eutactus LiJ_2014__MH0363__bin.55	98.7	5	96.9	94.7	Y
LiJ_2014__MH0363__bin.6	95.21	2.05	823.278	Parabacteroides distasonis LiJ_2014__MH0363__bin.6	98.3	5	98.2	94.9	Y
LiJ_2014__MH0363__bin.66	92.70	1.56	1263111.37	Sutterella wadsworthensis CAG LiJ_2014__MH0363__bin.66	89	13	95.2	91.3
LiJ_2014__MH0364__bin.17	66.67	3.51	301301.21	Roseburia hominis LiJ_2014__MH0364__bin.17	75.8	16.2	91.4	86.8
LiJ_2014__MH0364__bin.22	94.76	0.26	1470347.3	Alistipes ihumii LiJ_2014__MH0364__bin.22	98.7	8.5	96.7	93.6	Y
LiJ_2014__MH0364__bin.31	91.62	1.68	214856.237	Alistipes finegoldii LiJ_2014__MH0364__bin.31	95.8	13.2	97.5	93.2
LiJ_2014__MH0364__bin.35	83.97	0.00	357276.106	Bacteroides dorei LiJ_2014__MH0364__bin.35	86.5	4.3	96.1	95.2	Y
LiJ_2014__MH0364__bin.41	89.93	1.40	1879010.172	Firmicutes bacterium LiJ_2014__MH0364__bin.41	94.8	7.2	95.3	93.3	Y
LiJ_2014__MH0364__bin.61	99.12	2.83	1262738.105	Bacteroides sp. CAG LiJ_2014__MH0364__bin.61	100	2.5	98.3	97.6	Y
LiJ_2014__MH0364__bin.7	55.25	1.35	40545.14	Sutterella wadsworthensis LiJ_2014__MH0364__bin.7	67	15.3	85.7	82.0
LiJ_2014__MH0364__bin.72	95.30	0.34	1262882.125	Eubacterium sp. CAG LiJ_2014__MH0364__bin.72	94.8	1.7	96.2	94.9	Y
LiJ_2014__MH0365__bin.15	92.18	0.10	1909734.10	Oceanibaculum nanhaiense LiJ_2014__MH0365__bin.15	75	6.2	95.1	93.9
LiJ_2014__MH0365__bin.19	94.01	0.68	1262962.62	Ruminococcus sp. CAG LiJ_2014__MH0365__bin.19	92.1	7.2	94.8	92.8	Y
LiJ_2014__MH0365__bin.24	82.00	0.37	1262935.12	Prevotella sp. CAG LiJ_2014__MH0365__bin.24	75	4.9	92.9	90.1
LiJ_2014__MH0365__bin.30	94.44	1.61	853.548	Faecalibacterium prausnitzii LiJ_2014__MH0365__bin.30	88.9	3.5	94.5	93.1	Y
LiJ_2014__MH0365__bin.33	87.10	0.36	270351.39	Methylobacterium aquaticum LiJ_2014__MH0365__bin.33	58.5	0.4	92.0	89.9
LiJ_2014__MH0365__bin.40	97.83	1.13	357276.107	Bacteroides dorei LiJ_2014__MH0365__bin.40	88.5	6.8	97.0	95.9	Y
LiJ_2014__MH0365__bin.45	97.64	2.03	165179.534	Prevotella copri LiJ_2014__MH0365__bin.45	100	1.3	98.7	97.9	Y
LiJ_2014__MH0366__bin.15	93.72	0.34	1232431.5	Paenibacillus ihuae LiJ_2014__MH0366__bin.15	62.2	8.1	95.3	93.5
LiJ_2014__MH0366__bin.28	98.43	0.17	33043.117	Coprococcus eutactus LiJ_2014__MH0366__bin.28	96.1	9.3	96.2	93.4	Y
LiJ_2014__MH0366__bin.32	92.22	2.26	1879010.173	Firmicutes bacterium LiJ_2014__MH0366__bin.32	96.7	11.8	94.9	92.2
LiJ_2014__MH0366__bin.34	97.05	0.00	1262803.6	Clostridium sp. CAG LiJ_2014__MH0366__bin.34	96.7	0	96.5	95.3	Y
LiJ_2014__MH0366__bin.45	88.64	2.82	316.420	Pseudomonas stutzeri LiJ_2014__MH0366__bin.45	21	4.3	94.0	92.0
LiJ_2014__MH0366__bin.54	89.62	3.41	1965558.36	Flavonifractor sp. An135 LiJ_2014__MH0366__bin.54	95.4	8.5	94.5	92.1	Y
LiJ_2014__MH0366__bin.61	90.27	2.01	1879010.174	Firmicutes bacterium LiJ_2014__MH0366__bin.61	94.8	3.5	95.6	94.6	Y
LiJ_2014__MH0366__bin.64	72.40	1.88	1855394.4	Olsenella sp. KH3B4 LiJ_2014__MH0366__bin.64	89.1	6.6	93.2	90.2	Y
LiJ_2014__MH0367__bin.10	95.25	0.48	1263079.378	Eubacterium rectale CAG LiJ_2014__MH0367__bin.10	95.8	5.2	98.6	97.2	Y
LiJ_2014__MH0367__bin.18	64.62	1.75	1897001.40	Eubacterium sp. 36_13 LiJ_2014__MH0367__bin.18	80.3	6.5	91.9	89.9	Y
LiJ_2014__MH0367__bin.32	98.66	1.45	33043.118	Coprococcus eutactus LiJ_2014__MH0367__bin.32	100	4.1	96.7	94.7	Y
LiJ_2014__MH0367__bin.5	97.29	0.96	28117.20	Alistipes putredinis LiJ_2014__MH0367__bin.5	95.5	1.3	98.2	97.5	Y
LiJ_2014__MH0367__bin.57	57.89	0.00	166486.72	Roseburia intestinalis LiJ_2014__MH0367__bin.57	58.2	1.1	90.5	89.9
LiJ_2014__MH0367__bin.61	94.86	0.00	28052.136	Lachnospira pectinoschiza LiJ_2014__MH0367__bin.61	94.6	3	97.0	96.1	Y
LiJ_2014__MH0367__bin.64	84.83	0.86	214856.238	Alistipes finegoldii LiJ_2014__MH0367__bin.64	83.3	9.7	95.0	92.5	Y
LiJ_2014__MH0367__bin.66	93.95	2.35	1930000.6	Ruminococcus sp. Phil15 LiJ_2014__MH0367__bin.66	94.5	9	93.3	90.8	Y
LiJ_2014__MH0367__bin.69	83.28	0.67	1945593.34	Oscillibacter sp. LiJ_2014__MH0367__bin.69	85	5.1	93.6	92.5	Y
LiJ_2014__MH0366__bin.40	79.70	0.67	1947404.5	Ruminococcus sp. UBA1394 LiJ_2014__MH0366__bin.40	84	12.6	92.8	90.5
LiJ_2014__MH0367__bin.72	96.60	0.00	239935.213	Akkermansia muciniphila LiJ_2014__MH0367__bin.72	100	0.6	99.7	99.4	Y
LiJ_2014__MH0368__bin.18	74.66	0.00	1262962.63	Ruminococcus sp. CAG LiJ_2014__MH0368__bin.18	72.5	0	90.2	89.9
LiJ_2014__MH0368__bin.32	86.13	4.86	28117.21	Alistipes putredinis LiJ_2014__MH0368__bin.32	91	11.1	95.9	90.2
LiJ_2014__MH0368__bin.40	98.15	0.38	1262741.11	Bacteroides sp. CAG LiJ_2014__MH0368__bin.40	96.5	3.8	98.7	97.7	Y
LiJ_2014__MH0368__bin.47	97.32	3.02	1262884.127	Eubacterium sp. CAG LiJ_2014__MH0368__bin.47	99.3	3.2	99.2	98.3	Y
LiJ_2014__MH0368__bin.55	95.98	1.17	1262897.168	Faecalibacterium sp. CAG LiJ_2014__MH0368__bin.55	93.5	3.4	93.2	91.5	Y
LiJ_2014__MH0368__bin.60	87.98	1.09	1432052.125	Eisenbergiella tayi LiJ_2014__MH0368__bin.60	82	2.3	93.5	93.1	Y
LiJ_2014__MH0368__bin.8	84.20	2.12	454154.18	Paraprevotella clara LiJ_2014__MH0368__bin.8	84.6	13.7	93.4	89.9
LiJ_2014__MH0369__bin.11	95.78	1.82	818.326	Bacteroides thetaiotaomicron LiJ_2014__MH0369__bin.11	88.5	6.8	96.5	94.5	Y
LiJ_2014__MH0369__bin.24	74.77	0.02	1262815.32	Clostridium sp. CAG LiJ_2014__MH0369__bin.24	98.9	4.3	95.5	94.8	Y
LiJ_2014__MH0369__bin.30	96.87	0.67	45851.45	Butyrivibrio crossotus LiJ_2014__MH0369__bin.30	96.7	5.1	96.8	94.8	Y
LiJ_2014__MH0369__bin.4	88.81	1.34	1262700.24	Anaerotruncus sp. CAG LiJ_2014__MH0369__bin.4	87.4	7	93.4	91.1	Y
LiJ_2014__MH0369__bin.59	98.67	0.00	1262795.44	Clostridium sp. CAG LiJ_2014__MH0369__bin.59	94.4	1.2	95.8	94.8	Y
LiJ_2014__MH0369__bin.71	98.88	1.12	112904.6	Enterococcus villorum LiJ_2014__MH0369__bin.71	41.3	4.2	93.7	93.3
LiJ_2014__MH0370__bin.11	97.80	0.94	556270.43	Coprobacillus sp. D7 LiJ_2014__MH0370__bin.11	91.2	10.3	95.4	92.5
LiJ_2014__MH0370__bin.20	95.97	0.00	1262894.6	Eubacterium sp. CAG LiJ_2014__MH0370__bin.20	98.7	1.3	96.6	95.9	Y
LiJ_2014__MH0370__bin.28	52.40	1.27	1879010.175	Firmicutes bacterium LiJ_2014__MH0370__bin.28	58	14.5	87.4	85.5
LiJ_2014__MH0370__bin.31	96.27	0.00	820.596	Bacteroides uniformis LiJ_2014__MH0370__bin.31	85.9	2.9	96.0	95.3	Y
LiJ_2014__MH0370__bin.36	60.60	1.68	1262814.16	Clostridium sp. CAG LiJ_2014__MH0370__bin.36	73.7	10.8	87.1	85.1
LiJ_2014__MH0370__bin.37	72.08	1.68	1965666.9	Flavonifractor sp. An92 LiJ_2014__MH0370__bin.37	83.1	6.6	91.9	89.2	Y
LiJ_2014__MH0370__bin.42	96.15	0.72	214856.239	Alistipes finegoldii LiJ_2014__MH0370__bin.42	97.4	1.3	98.6	97.0	Y
LiJ_2014__MH0371__bin.16	90.10	0.67	1879010.176	Firmicutes bacterium LiJ_2014__MH0371__bin.16	95.8	4.6	95.8	94.8	Y
LiJ_2014__MH0371__bin.20	96.23	3.04	28117.22	Alistipes putredinis LiJ_2014__MH0371__bin.20	98.7	10.5	99.3	96.9
LiJ_2014__MH0371__bin.25	93.96	1.01	40518.77	Ruminococcus bromii LiJ_2014__MH0371__bin.25	96.1	0.7	99.0	98.7	Y
LiJ_2014__MH0371__bin.29	93.85	0.56	33043.119	Coprococcus eutactus LiJ_2014__MH0371__bin.29	93.4	8	94.3	91.5	Y
LiJ_2014__MH0371__bin.3	70.77	0.27	1965649.15	Butyricimonas sp. An62 LiJ_2014__MH0371__bin.3	74.5	8.2	90.2	86.7
LiJ_2014__MH0371__bin.32	94.31	0.53	1947219.23	Prevotella sp. UBA7551 LiJ_2014__MH0371__bin.32	82.1	3	94.8	93.8	Y
LiJ_2014__MH0371__bin.42	97.67	0.97	301301.22	Roseburia hominis LiJ_2014__MH0371__bin.42	96.1	3	96.8	95.6	Y
LiJ_2014__MH0371__bin.52	96.58	0.00	1263077.189	Eubacterium eligens CAG LiJ_2014__MH0371__bin.52	96.6	4.2	98.8	98.0	Y
LiJ_2014__MH0371__bin.57	96.77	1.68	28052.137	Lachnospira pectinoschiza LiJ_2014__MH0371__bin.57	96.7	5.1	97.3	95.6	Y
LiJ_2014__MH0371__bin.64	70.34	0.12	820.597	Bacteroides uniformis LiJ_2014__MH0371__bin.64	74.5	1.7	89.7	89.1
LiJ_2014__MH0371__bin.70	73.41	2.54	1519439.429	Oscillibacter sp. ER4 LiJ_2014__MH0371__bin.70	80.4	15.3	90.8	87.1
LiJ_2014__MH0371__bin.9	96.36	0.19	154046.59	Hungatella hathewayi LiJ_2014__MH0371__bin.9	98.7	3.8	97.1	96.1	Y
LiJ_2014__MH0372__bin.21	91.46	0.67	411486.14	Clostridium sp. M62/1 LiJ_2014__MH0372__bin.21	77.5	2.8	94.3	92.0
LiJ_2014__MH0372__bin.24	66.54	0.00	1879010.177	Firmicutes bacterium LiJ_2014__MH0372__bin.24	77.6	10.2	92.4	90.5
LiJ_2014__MH0372__bin.29	90.72	1.01	1673720.23	Anaerotruncus sp. AT3 LiJ_2014__MH0372__bin.29	90.2	8.3	94.1	91.7	Y
LiJ_2014__MH0372__bin.31	77.00	1.28	46503.111	Parabacteroides merdae LiJ_2014__MH0372__bin.31	90.4	8.8	92.5	88.2	Y
LiJ_2014__MH0372__bin.39	93.65	1.58	154046.60	Hungatella hathewayi LiJ_2014__MH0372__bin.39	91.2	5.1	95.0	92.1	Y
LiJ_2014__MH0372__bin.40	97.44	1.17	1897005.91	Faecalibacterium sp. CAG LiJ_2014__MH0372__bin.40	94.4	3.3	93.3	91.4	Y
LiJ_2014__MH0372__bin.42	90.24	3.37	1680.170	Bifidobacterium adolescentis LiJ_2014__MH0372__bin.42	95.9	16.1	98.5	93.9
LiJ_2014__MH0372__bin.5	75.44	0.22	1262815.33	Clostridium sp. CAG LiJ_2014__MH0372__bin.5	98.9	4.3	95.1	94.3	Y
LiJ_2014__MH0372__bin.55	63.80	3.05	1604.85	Lactobacillus amylovorus LiJ_2014__MH0372__bin.55	79.7	14.2	93.2	90.7
LiJ_2014__MH0372__bin.60	95.54	0.13	487174.15	Barnesiella intestinihominis LiJ_2014__MH0372__bin.60	98.8	7.2	97.3	95.6	Y
LiJ_2014__MH0373__bin.10	93.01	0.93	1946247.18	Catabacter sp. UBA1685 LiJ_2014__MH0373__bin.10	93.8	2	94.2	93.6	Y
LiJ_2014__MH0373__bin.29	96.12	0.30	823.279	Parabacteroides distasonis LiJ_2014__MH0373__bin.29	99.1	0	97.6	95.6	Y
LiJ_2014__MH0373__bin.32	93.82	2.97	1262905.20	Mycoplasma sp. CAG LiJ_2014__MH0373__bin.32	97.9	0	95.8	95.4	Y
LiJ_2014__MH0373__bin.36	97.96	0.68	239935.214	Akkermansia muciniphila LiJ_2014__MH0373__bin.36	100	0.6	99.3	98.8	Y
LiJ_2014__MH0373__bin.41	79.46	1.68	1879010.178	Firmicutes bacterium LiJ_2014__MH0373__bin.41	85.1	10.4	93.1	90.8
LiJ_2014__MH0373__bin.45	80.54	2.68	1262911.73	Oscillibacter sp. CAG LiJ_2014__MH0373__bin.45	81.7	3.1	93.3	92.0	Y
LiJ_2014__MH0373__bin.56	99.06	2.38	2137881.7	Coprobacillus sp. LiJ_2014__MH0373__bin.56	96.7	5.4	99.3	96.8	Y
LiJ_2014__MH0373__bin.64	97.82	3.85	214856.240	Alistipes finegoldii LiJ_2014__MH0373__bin.64	96.8	10.7	97.6	95.6
LiJ_2014__MH0373__bin.67	95.97	0.81	655338.4	Fervidicella metallireducens LiJ_2014__MH0373__bin.67	97.7	2.6	95.1	94.8	Y
LiJ_2014__MH0373__bin.69	51.60	1.72	328814.13	Alistipes shahii LiJ_2014__MH0373__bin.69	62.8	14	90.6	87.5
LiJ_2014__MH0373__bin.73	98.67	0.22	1508404.15	Jeotgalibacillus malaysiensis LiJ_2014__MH0373__bin.73	56.3	4.8	95.9	95.4
LiJ_2014__MH0374__bin.22	91.93	2.56	47678.183	Bacteroides caccae LiJ_2014__MH0374__bin.22	82.1	4.5	96.2	94.2	Y
LiJ_2014__MH0374__bin.25	60.85	0.00	1262925.89	Prevotella sp. CAG LiJ_2014__MH0374__bin.25	72.4	5	91.8	90.2
LiJ_2014__MH0374__bin.31	53.14	1.01	1105031.32	Clostridium sp. MSTE9 LiJ_2014__MH0374__bin.31	70	11.3	90.8	88.8
LiJ_2014__MH0374__bin.42	92.87	0.54	454154.19	Paraprevotella clara LiJ_2014__MH0374__bin.42	80.8	6.7	93.7	90.5	Y
LiJ_2014__MH0374__bin.5	96.84	1.27	1262870.47	Dialister sp. CAG LiJ_2014__MH0374__bin.5	98.1	1	96.4	95.6	Y
LiJ_2014__MH0374__bin.60	81.99	3.90	562.38611	Escherichia coli LiJ_2014__MH0374__bin.60	87.6	15.5	93.3	80.5
LiJ_2014__MH0374__bin.7	73.15	0.00	1262830.6	Clostridium sp. CAG LiJ_2014__MH0374__bin.7	58.9	0	88.5	88.3
LiJ_2014__MH0374__bin.75	96.64	0.00	1263080.67	Eubacterium siraeum CAG LiJ_2014__MH0374__bin.75	94.1	1.4	98.6	98.4	Y
LiJ_2014__MH0374__bin.8	95.95	0.24	1262748.8	Bacteroides sp. CAG LiJ_2014__MH0374__bin.8	98.7	0	95.2	94.8	Y
LiJ_2014__MH0375__bin.18	85.46	0.00	1879010.179	Firmicutes bacterium LiJ_2014__MH0375__bin.18	87.3	1.5	94.1	93.6	Y
LiJ_2014__MH0375__bin.22	90.81	1.47	823.280	Parabacteroides distasonis LiJ_2014__MH0375__bin.22	92.2	6.2	95.2	91.9	Y
LiJ_2014__MH0375__bin.27	95.00	0.26	1262748.9	Bacteroides sp. CAG LiJ_2014__MH0375__bin.27	93.6	0	94.5	93.6	Y
LiJ_2014__MH0375__bin.35	97.27	1.49	820.598	Bacteroides uniformis LiJ_2014__MH0375__bin.35	96.2	5.1	98.5	97.9	Y
LiJ_2014__MH0375__bin.7	87.40	1.25	1263111.38	Sutterella wadsworthensis CAG LiJ_2014__MH0375__bin.7	82.8	9.3	92.0	87.9	Y
LiJ_2014__MH0376__bin.23	98.46	0.38	823.281	Parabacteroides distasonis LiJ_2014__MH0376__bin.23	100	1.7	99.4	97.9	Y
LiJ_2014__MH0376__bin.26	72.47	3.13	1262807.19	Clostridium sp. CAG LiJ_2014__MH0376__bin.26	96.7	7.4	95.2	93.1	Y
LiJ_2014__MH0376__bin.31	80.45	4.82	1879010.180	Firmicutes bacterium LiJ_2014__MH0376__bin.31	84.8	16.7	91.8	89.0
LiJ_2014__MH0376__bin.34	93.95	0.81	1262970.115	Subdoligranulum sp. CAG LiJ_2014__MH0376__bin.34	87.9	2.9	95.0	94.6	Y
LiJ_2014__MH0376__bin.44	51.23	1.75	1879010.181	Firmicutes bacterium LiJ_2014__MH0376__bin.44	61.8	9.6	88.4	85.3
LiJ_2014__MH0376__bin.52	70.69	0.86	820.599	Bacteroides uniformis LiJ_2014__MH0376__bin.52	73.1	5.8	94.2	92.2
LiJ_2014__MH0376__bin.57	62.85	0.00	1977087.81	Proteobacteria bacterium LiJ_2014__MH0376__bin.57	78	13.7	86.8	83.8
LiJ_2014__MH0376__bin.61	63.92	0.00	218538.9	Dialister invisus LiJ_2014__MH0376__bin.61	69.8	0	92.5	92.2
LiJ_2014__MH0376__bin.68	87.45	0.00	239935.215	Akkermansia muciniphila LiJ_2014__MH0376__bin.68	91.2	0.7	96.3	95.2	Y
LiJ_2014__MH0376__bin.71	95.14	1.93	301302.210	Roseburia faecis LiJ_2014__MH0376__bin.71	89.8	2.8	96.2	94.0	Y
LiJ_2014__MH0376__bin.75	73.39	1.44	1262693.30	Alistipes sp. CAG LiJ_2014__MH0376__bin.75	71.6	3.5	91.7	89.3
LiJ_2014__MH0376__bin.9	90.54	0.00	33043.120	Coprococcus eutactus LiJ_2014__MH0376__bin.9	91	11.3	94.1	90.8
LiJ_2014__MH0377__bin.16	76.51	0.67	1262882.126	Eubacterium sp. CAG LiJ_2014__MH0377__bin.16	79.1	3.1	92.7	91.4
LiJ_2014__MH0377__bin.22	68.31	0.67	1879010.182	Firmicutes bacterium LiJ_2014__MH0377__bin.22	80.1	9	91.8	89.4	Y
LiJ_2014__MH0377__bin.3	89.24	2.65	853.549	Faecalibacterium prausnitzii LiJ_2014__MH0377__bin.3	85.8	17.3	94.7	90.9
LiJ_2014__MH0377__bin.5	97.65	0.00	1263080.68	Eubacterium siraeum CAG LiJ_2014__MH0377__bin.5	99.3	3.5	98.8	97.5	Y
LiJ_2014__MH0377__bin.52	90.45	1.08	1946928.7	Micavibrio sp. UBA6145 LiJ_2014__MH0377__bin.52	78.8	11.9	93.9	91.3
LiJ_2014__MH0377__bin.56	92.04	0.00	239935.216	Akkermansia muciniphila LiJ_2014__MH0377__bin.56	99.4	6.8	99.3	95.6	Y
LiJ_2014__MH0377__bin.6	99.44	0.24	301301.23	Roseburia hominis LiJ_2014__MH0377__bin.6	100	3.2	97.9	97.0	Y
LiJ_2014__MH0377__bin.67	90.33	1.48	626940.24	Phascolarctobacterium succinatutens LiJ_2014__MH0377__bin.67	95.1	7.2	94.1	90.6	Y
LiJ_2014__MH0377__bin.72	81.73	0.00	1947219.24	Prevotella sp. UBA7551 LiJ_2014__MH0377__bin.72	68.5	1.8	91.4	91.0
LiJ_2014__MH0377__bin.78	83.71	2.42	28118.55	Odoribacter splanchnicus LiJ_2014__MH0377__bin.78	85.2	8.3	93.9	89.7	Y
LiJ_2014__MH0377__bin.9	50.37	2.95	1897012.117	Oscillibacter sp. CAG LiJ_2014__MH0377__bin.9	60.2	10.7	88.2	85.8
LiJ_2014__MH0378__bin.15	61.33	0.05	1262935.13	Prevotella sp. CAG LiJ_2014__MH0378__bin.15	70.5	0	91.1	90.8
ZeeviD_2015__PNP_Main_738__bin.10	71.52	0.67	1897005.92	Faecalibacterium sp. CAG ZeeviD_2015__PNP_Main_738__bin.10	76.3	9.3	90.0	88.2
LiJ_2014__MH0377__bin.8	91.41	0.26	823.283	Parabacteroides distasonis LiJ_2014__MH0377__bin.8	86.1	2	96.7	95.3	Y
LiJ_2014__MH0378__bin.30	97.58	1.69	301302.211	Roseburia faecis LiJ_2014__MH0378__bin.30	94.8	2	97.6	96.2	Y
LiJ_2014__MH0378__bin.52	96.73	0.22	823.282	Parabacteroides distasonis LiJ_2014__MH0378__bin.52	98.3	0	98.9	97.4	Y
LiJ_2014__MH0378__bin.61	69.58	0.00	1676614.13	Prevotella sp. 109 LiJ_2014__MH0378__bin.61	73.7	0	91.8	91.3
LiJ_2014__MH0378__bin.68	95.15	0.00	454154.20	Paraprevotella clara LiJ_2014__MH0378__bin.68	92.3	2.7	96.6	95.3	Y
LiJ_2014__MH0378__bin.71	88.73	0.85	1262794.10	Clostridium sp. CAG LiJ_2014__MH0378__bin.71	93.1	0	94.5	94.5	Y
LiJ_2014__MH0378__bin.76	52.59	0.00	1263035.149	Alistipes finegoldii CAG LiJ_2014__MH0378__bin.76	60.9	4	88.4	87.1
LiJ_2014__MH0379__bin.14	72.53	2.52	1262807.20	Clostridium sp. CAG LiJ_2014__MH0379__bin.14	97.8	9.3	95.1	92.8	Y
LiJ_2014__MH0379__bin.16	99.03	0.74	1262947.124	Roseburia sp. CAG LiJ_2014__MH0379__bin.16	99.3	5.6	97.9	96.5	Y
LiJ_2014__MH0379__bin.2	68.97	1.72	301302.212	Roseburia faecis LiJ_2014__MH0379__bin.2	67.3	1.9	90.8	90.0
LiJ_2014__MH0379__bin.52	87.31	2.89	853.550	Faecalibacterium prausnitzii LiJ_2014__MH0379__bin.52	88.6	12.9	96.2	93.0
LiJ_2014__MH0379__bin.56	83.54	0.63	218538.10	Dialister invisus LiJ_2014__MH0379__bin.56	82.1	0	94.7	94.3	Y
LiJ_2014__MH0379__bin.6	98.99	0.00	1263080.69	Eubacterium siraeum CAG LiJ_2014__MH0379__bin.6	100	1.9	99.7	99.0	Y
LiJ_2014__MH0379__bin.60	62.93	0.00	310297.52	Bacteroides plebeius LiJ_2014__MH0379__bin.60	67.9	1.9	90.5	90.2
LiJ_2014__MH0379__bin.68	96.31	1.92	28117.23	Alistipes putredinis LiJ_2014__MH0379__bin.68	97.4	3.8	99.0	97.7	Y
LiJ_2014__MH0379__bin.7	100.00	0.00	556270.44	Coprobacillus sp. D7 LiJ_2014__MH0379__bin.7	82.4	4.2	94.2	93.8	Y
LiJ_2014__MH0381__bin.15	97.99	0.02	411489.37	Clostridium sp. L2-50 LiJ_2014__MH0381__bin.15	100	1.6	96.8	95.2	Y
LiJ_2014__MH0381__bin.18	86.75	0.17	1897003.136	Eubacterium sp. 41_20 LiJ_2014__MH0381__bin.18	93.1	6.9	97.2	95.1	Y
LiJ_2014__MH0381__bin.23	87.76	2.03	1945593.35	Oscillibacter sp. LiJ_2014__MH0381__bin.23	91.1	7.1	94.6	92.5	Y
LiJ_2014__MH0381__bin.30	94.44	0.94	246787.53	Bacteroides cellulosilyticus LiJ_2014__MH0381__bin.30	82.7	0	96.0	95.3	Y
LiJ_2014__MH0381__bin.39	86.98	0.38	1930003.15	Synergistes sp. Zagget9 LiJ_2014__MH0381__bin.39	84.6	0.2	93.8	93.2	Y
LiJ_2014__MH0381__bin.48	96.40	0.67	1896985.7	Clostridium sp. CAG LiJ_2014__MH0381__bin.48	97.8	5.4	95.9	93.5	Y
LiJ_2014__MH0381__bin.57	59.39	2.17	1262755.13	Blautia sp. CAG LiJ_2014__MH0381__bin.57	69.6	17.1	88.8	85.1
LiJ_2014__MH0381__bin.66	91.75	2.53	1150298.126	Fusicatenibacter saccharivorans LiJ_2014__MH0381__bin.66	91.9	7.3	95.3	92.6	Y
LiJ_2014__MH0382__bin.1	99.25	0.00	1262738.106	Bacteroides sp. CAG LiJ_2014__MH0382__bin.1	100	2.5	98.2	97.4	Y
LiJ_2014__MH0382__bin.2	97.99	0.00	1879010.183	Firmicutes bacterium LiJ_2014__MH0382__bin.2	99	1.3	97.0	96.2	Y
LiJ_2014__MH0382__bin.24	95.39	0.00	65403.3	Acidaminobacter hydrogenoformans LiJ_2014__MH0382__bin.24	94.1	0.7	94.7	93.9	Y
LiJ_2014__MH0382__bin.27	82.75	0.46	35833.17	Bilophila wadsworthia LiJ_2014__MH0382__bin.27	91.9	7.7	92.5	87.1	Y
LiJ_2014__MH0382__bin.32	98.79	1.22	1262947.125	Roseburia sp. CAG LiJ_2014__MH0382__bin.32	99.3	4.4	97.9	96.5	Y
LiJ_2014__MH0382__bin.44	95.60	1.01	1897003.137	Eubacterium sp. 41_20 LiJ_2014__MH0382__bin.44	89.7	4.2	97.5	96.2	Y
LiJ_2014__MH0382__bin.53	88.30	0.00	1325933.6	Clostridium polynesiense LiJ_2014__MH0382__bin.53	90	0	93.7	92.6	Y
LiJ_2014__MH0382__bin.57	97.60	0.00	1160721.97	Ruminococcus bicirculans LiJ_2014__MH0382__bin.57	98	0.7	96.3	95.4	Y
LiJ_2014__MH0382__bin.7	98.20	2.40	1262915.33	Phascolarctobacterium sp. CAG LiJ_2014__MH0382__bin.7	91.5	2.1	94.2	93.3	Y
LiJ_2014__MH0383__bin.16	69.58	3.51	187979.10	Mitsuokella jalaludinii LiJ_2014__MH0383__bin.16	77.9	21.8	91.4	84.0
LiJ_2014__MH0383__bin.22	96.52	1.16	2022527.21	Prevotella sp. 885 LiJ_2014__MH0383__bin.22	85.9	1.5	95.6	94.5	Y
LiJ_2014__MH0383__bin.43	78.72	3.12	1897022.91	Subdoligranulum sp. 60_17 LiJ_2014__MH0383__bin.43	85	18.8	92.5	88.6
LiJ_2014__MH0383__bin.51	81.41	2.37	1262889.31	Eubacterium sp. CAG LiJ_2014__MH0383__bin.51	85.3	12	92.4	87.4
LiJ_2014__MH0383__bin.53	92.53	1.67	1262929.30	Prevotella sp. CAG LiJ_2014__MH0383__bin.53	83.3	0	93.9	93.1	Y
LiJ_2014__MH0383__bin.62	90.55	1.92	28117.24	Alistipes putredinis LiJ_2014__MH0383__bin.62	91.7	4	96.7	95.3	Y
LiJ_2014__MH0383__bin.64	95.79	0.19	1432052.126	Eisenbergiella tayi LiJ_2014__MH0383__bin.64	96.7	2.6	97.1	96.1	Y
LiJ_2014__MH0384__bin.17	59.65	0.00	45851.46	Butyrivibrio crossotus LiJ_2014__MH0384__bin.17	64.7	2	89.0	88.8
LiJ_2014__MH0384__bin.35	93.68	3.30	357276.108	Bacteroides dorei LiJ_2014__MH0384__bin.35	93.6	12.6	96.8	93.5
LiJ_2014__MH0384__bin.36	90.76	1.08	28118.56	Odoribacter splanchnicus LiJ_2014__MH0384__bin.36	96.3	7.4	98.2	93.7	Y
LiJ_2014__MH0384__bin.4	98.61	1.44	28117.25	Alistipes putredinis LiJ_2014__MH0384__bin.4	98.7	0	99.0	98.7	Y
LiJ_2014__O2.UC28-0__bin.26	63.02	1.29	1262789.21	Clostridium sp. CAG LiJ_2014__O2.UC28-0__bin.26	81.1	9.9	94.1	92.7	Y
LiJ_2014__MH0384__bin.44	75.20	3.02	1519439.430	Oscillibacter sp. ER4 LiJ_2014__MH0384__bin.44	82.4	11.3	91.4	88.2
LiJ_2014__MH0384__bin.48	92.88	2.22	310298.12	Bacteroides coprocola LiJ_2014__MH0384__bin.48	95.2	7	97.5	94.8	Y
LiJ_2014__MH0384__bin.51	67.54	0.00	301302.213	Roseburia faecis LiJ_2014__MH0384__bin.51	72.2	12	89.5	87.1
LiJ_2014__MH0384__bin.61	71.09	1.34	1879010.184	Firmicutes bacterium LiJ_2014__MH0384__bin.61	91.2	9.2	93.6	91.6	Y
LiJ_2014__MH0385__bin.1	97.32	0.00	1262955.54	Ruminococcus sp. CAG LiJ_2014__MH0385__bin.1	96.7	1.3	95.3	94.1	Y
LiJ_2014__MH0385__bin.10	98.88	1.12	112904.7	Enterococcus villorum LiJ_2014__MH0385__bin.10	41.2	3.7	93.8	93.3
LiJ_2014__MH0385__bin.18	96.14	0.86	1263079.379	Eubacterium rectale CAG LiJ_2014__MH0385__bin.18	91.5	4.4	98.1	96.8	Y
LiJ_2014__MH0385__bin.53	52.78	0.00	363265.6	Prevotella stercorea LiJ_2014__MH0385__bin.53	50	0	89.4	89.4
LiJ_2014__MH0385__bin.55	93.55	1.17	1909734.12	Oceanibaculum nanhaiense LiJ_2014__MH0385__bin.55	69.6	4.1	94.8	94.1
LiJ_2014__MH0385__bin.57	70.32	0.70	1262890.21	Eubacterium sp. CAG LiJ_2014__MH0385__bin.57	74.8	8.1	95.0	94.2
LiJ_2014__MH0385__bin.6	81.53	0.00	1262924.89	Prevotella sp. CAG LiJ_2014__MH0385__bin.6	76.9	2.2	92.5	91.4
LiJ_2014__MH0385__bin.64	70.69	1.72	823.284	Parabacteroides distasonis LiJ_2014__MH0385__bin.64	92.2	7.8	94.2	90.2	Y
LiJ_2014__MH0385__bin.7	96.77	4.30	1946928.8	Micavibrio sp. UBA6145 LiJ_2014__MH0385__bin.7	77.9	10.8	94.4	92.0
LiJ_2014__MH0385__bin.73	94.67	0.00	1262856.22	Coprobacillus sp. CAG LiJ_2014__MH0385__bin.73	79.4	0	94.9	94.7
LiJ_2014__MH0385__bin.76	62.60	1.75	1150298.127	Fusicatenibacter saccharivorans LiJ_2014__MH0385__bin.76	73.5	11.8	88.7	85.9
LiJ_2014__MH0386__bin.19	60.25	1.12	1519439.431	Oscillibacter sp. ER4 LiJ_2014__MH0386__bin.19	70.1	15.1	90.4	87.4
LiJ_2014__MH0386__bin.31	89.20	2.08	820.600	Bacteroides uniformis LiJ_2014__MH0386__bin.31	79.6	1.6	94.6	93.3
LiJ_2014__MH0386__bin.36	98.11	2.03	100886.69	Catenibacterium mitsuokai LiJ_2014__MH0386__bin.36	94.4	9	97.0	94.8	Y
LiJ_2014__MH0386__bin.40	86.81	1.16	1262684.33	Acetobacter sp. CAG LiJ_2014__MH0386__bin.40	85.2	7	93.3	91.6	Y
LiJ_2014__MH0386__bin.54	84.39	1.20	649756.164	Anaerostipes hadrus LiJ_2014__MH0386__bin.54	91.5	14.3	95.6	89.5
LiJ_2014__MH0386__bin.60	82.57	0.00	387090.7	Bacteroides coprophilus LiJ_2014__MH0386__bin.60	80.1	1.6	92.6	92.3	Y
LiJ_2014__MH0386__bin.61	92.16	0.00	376805.6	Bacteroides salanitronis LiJ_2014__MH0386__bin.61	96.2	0	96.9	96.7	Y
LiJ_2014__MH0386__bin.7	91.76	1.71	1909734.11	Oceanibaculum nanhaiense LiJ_2014__MH0386__bin.7	74.8	9.6	95.1	93.3
LiJ_2014__MH0386__bin.74	95.46	0.60	1262915.34	Phascolarctobacterium sp. CAG LiJ_2014__MH0386__bin.74	96.1	1.3	95.6	94.9	Y
LiJ_2014__MH0386__bin.8	52.04	1.72	328814.14	Alistipes shahii LiJ_2014__MH0386__bin.8	64.7	12.2	89.9	85.8
LiJ_2014__MH0387__bin.11	98.06	0.60	454154.21	Paraprevotella clara LiJ_2014__MH0387__bin.11	98.4	1.3	97.5	96.5	Y
LiJ_2014__MH0387__bin.15	98.23	1.81	166486.73	Roseburia intestinalis LiJ_2014__MH0387__bin.15	98	2	98.6	97.8	Y
LiJ_2014__MH0387__bin.36	97.94	1.54	823.285	Parabacteroides distasonis LiJ_2014__MH0387__bin.36	100	1.7	97.1	95.5	Y
LiJ_2014__MH0387__bin.44	64.79	1.73	745368.36	Gemmiger formicilis LiJ_2014__MH0387__bin.44	81.3	15.9	91.4	87.7
LiJ_2014__MH0388__bin.17	54.88	2.35	853.551	Faecalibacterium prausnitzii LiJ_2014__MH0388__bin.17	65.4	15.3	90.2	85.9
LiJ_2014__MH0388__bin.27	93.55	0.00	270351.40	Methylobacterium aquaticum LiJ_2014__MH0388__bin.27	58.8	0	94.0	93.6
LiJ_2014__MH0388__bin.30	95.79	0.00	28052.138	Lachnospira pectinoschiza LiJ_2014__MH0388__bin.30	89.5	3.2	95.9	94.7	Y
LiJ_2014__MH0388__bin.37	70.42	3.85	745368.37	Gemmiger formicilis LiJ_2014__MH0388__bin.37	80.4	16.3	90.1	86.0
LiJ_2014__MH0388__bin.39	94.01	0.90	823.286	Parabacteroides distasonis LiJ_2014__MH0388__bin.39	99.1	3.4	95.6	93.3	Y
LiJ_2014__MH0388__bin.51	74.29	2.59	214856.241	Alistipes finegoldii LiJ_2014__MH0388__bin.51	75.6	13.9	92.8	88.6
LiJ_2014__MH0389__bin.18	80.34	0.26	1262904.44	Mycoplasma sp. CAG LiJ_2014__MH0389__bin.18	88.7	3.4	94.2	93.8	Y
LiJ_2014__MH0389__bin.31	89.53	1.01	40518.78	Ruminococcus bromii LiJ_2014__MH0389__bin.31	88.9	4.6	97.3	96.1	Y
LiJ_2014__MH0389__bin.4	86.58	1.34	1879010.185	Firmicutes bacterium LiJ_2014__MH0389__bin.4	89.2	4.2	94.3	93.3	Y
LiJ_2014__MH0389__bin.41	82.54	3.96	1879010.186	Firmicutes bacterium LiJ_2014__MH0389__bin.41	83.6	10.2	93.6	91.1
LiJ_2014__MH0389__bin.50	82.39	0.02	1262924.90	Prevotella sp. CAG LiJ_2014__MH0389__bin.50	79.5	1.6	92.8	92.2
LiJ_2014__MH0389__bin.53	73.60	0.20	1262930.19	Prevotella sp. CAG LiJ_2014__MH0389__bin.53	69.9	5.2	90.2	88.2
LiJ_2014__MH0389__bin.6	91.42	2.20	214856.242	Alistipes finegoldii LiJ_2014__MH0389__bin.6	76.9	11.1	94.2	90.2
LiJ_2014__MH0389__bin.70	83.67	3.40	1519439.432	Oscillibacter sp. ER4 LiJ_2014__MH0389__bin.70	82.3	11.2	93.7	91.9
ZeeviD_2015__PNP_Main_738__bin.11	96.28	0.67	1262890.22	Eubacterium sp. CAG ZeeviD_2015__PNP_Main_738__bin.11	96.7	3.6	97.3	96.3	Y
LiJ_2014__MH0388__bin.42	98.49	0.00	1262738.107	Bacteroides sp. CAG LiJ_2014__MH0388__bin.42	100	2.5	98.3	97.9	Y
LiJ_2014__MH0389__bin.74	84.31	0.00	1609975.6	Clostridium sp. FS41 LiJ_2014__MH0389__bin.74	84.4	6.7	92.5	88.6	Y
LiJ_2014__MH0390__bin.27	93.95	0.81	1879010.187	Firmicutes bacterium LiJ_2014__MH0390__bin.27	89.2	2.8	94.8	94.5	Y
LiJ_2014__MH0390__bin.28	98.62	1.36	821.605	Bacteroides vulgatus LiJ_2014__MH0390__bin.28	98.7	4.9	99.8	99.0	Y
LiJ_2014__MH0390__bin.31	94.37	0.00	1879010.188	Firmicutes bacterium LiJ_2014__MH0390__bin.31	95	11.3	94.8	91.6
LiJ_2014__MH0390__bin.37	89.37	1.34	1897012.118	Oscillibacter sp. CAG LiJ_2014__MH0390__bin.37	93.5	5.3	95.3	93.4	Y
LiJ_2014__MH0390__bin.4	91.57	2.25	1879010.189	Firmicutes bacterium LiJ_2014__MH0390__bin.4	76	1.3	95.1	94.5
LiJ_2014__MH0390__bin.48	81.46	1.12	29546.17	Lawsonia intracellularis LiJ_2014__MH0390__bin.48	20.3	0.1	93.6	93.6
LiJ_2014__MH0390__bin.53	79.68	0.40	1355.3	Enterococcus columbae LiJ_2014__MH0390__bin.53	39.7	5.9	95.8	95.0
LiJ_2014__MH0390__bin.60	52.37	2.74	1897011.118	Oscillibacter sp. 57_20 LiJ_2014__MH0390__bin.60	73.9	20.4	90.8	86.7
LiJ_2014__MH0390__bin.65	94.96	0.00	487173.4	Dialister succinatiphilus LiJ_2014__MH0390__bin.65	96.2	1	94.5	92.8	Y
LiJ_2014__MH0390__bin.66	86.13	0.00	1262966.10	Ruminococcus sp. CAG LiJ_2014__MH0390__bin.66	88.2	0	95.1	94.8	Y
LiJ_2014__MH0390__bin.71	76.72	0.00	165179.535	Prevotella copri LiJ_2014__MH0390__bin.71	79.5	4.6	94.8	92.2
LiJ_2014__MH0390__bin.8	72.11	0.36	1879010.191	Firmicutes bacterium LiJ_2014__MH0390__bin.8	78.7	10.5	93.1	91.6
LiJ_2014__MH0391__bin.1	99.78	0.00	45851.47	Butyrivibrio crossotus LiJ_2014__MH0391__bin.1	99.3	2.6	97.6	96.2	Y
LiJ_2014__MH0391__bin.17	95.64	0.63	487173.5	Dialister succinatiphilus LiJ_2014__MH0391__bin.17	98.1	1	94.5	93.2	Y
LiJ_2014__MH0391__bin.25	94.61	1.02	1946508.86	Faecalibacterium sp. UBA2087 LiJ_2014__MH0391__bin.25	95.4	3.4	96.2	94.8	Y
LiJ_2014__MH0391__bin.30	96.36	1.45	43305.12	Butyrivibrio proteoclasticus LiJ_2014__MH0391__bin.30	94.1	2.7	96.2	94.8	Y
LiJ_2014__MH0391__bin.39	97.32	0.00	1262955.55	Ruminococcus sp. CAG LiJ_2014__MH0391__bin.39	96.7	2.4	95.3	94.0	Y
LiJ_2014__MH0391__bin.46	94.72	0.13	823.287	Parabacteroides distasonis LiJ_2014__MH0391__bin.46	97.4	1.8	97.4	95.5	Y
LiJ_2014__MH0391__bin.56	98.34	0.00	2173.77	Methanobrevibacter smithii LiJ_2014__MH0391__bin.56	98.3	0	99.3	97.9	Y
LiJ_2014__MH0391__bin.63	99.11	0.00	487174.16	Barnesiella intestinihominis LiJ_2014__MH0391__bin.63	97.8	2.6	97.8	97.2	Y
LiJ_2014__MH0391__bin.70	86.20	1.61	1879010.190	Firmicutes bacterium LiJ_2014__MH0391__bin.70	89.2	8.1	94.0	91.5	Y
LiJ_2014__MH0391__bin.72	73.30	3.90	853.552	Faecalibacterium prausnitzii LiJ_2014__MH0391__bin.72	87.4	21.9	93.7	88.0
LiJ_2014__MH0391__bin.8	93.46	0.96	28117.26	Alistipes putredinis LiJ_2014__MH0391__bin.8	85.9	5.6	96.5	94.9	Y
LiJ_2014__MH0392__bin.29	95.45	0.50	821.606	Bacteroides vulgatus LiJ_2014__MH0392__bin.29	87.2	1.4	95.9	95.4	Y
LiJ_2014__MH0392__bin.34	88.95	0.00	1637498.21	Clostridium sp. A254.MGS-251 LiJ_2014__MH0392__bin.34	83.8	7.4	94.5	91.4	Y
LiJ_2014__MH0392__bin.39	99.32	1.45	1897003.138	Eubacterium sp. 41_20 LiJ_2014__MH0392__bin.39	99.3	4.4	99.4	97.9	Y
LiJ_2014__MH0392__bin.44	96.95	0.67	1263077.190	Eubacterium eligens CAG LiJ_2014__MH0392__bin.44	98	3.8	99.5	99.0	Y
LiJ_2014__MH0392__bin.48	70.11	0.85	853.553	Faecalibacterium prausnitzii LiJ_2014__MH0392__bin.48	73.2	17.3	92.9	88.2
LiJ_2014__MH0392__bin.52	76.01	0.00	1879010.192	Firmicutes bacterium LiJ_2014__MH0392__bin.52	82.4	0	93.7	93.3	Y
LiJ_2014__MH0392__bin.55	97.09	0.00	1262959.9	Ruminococcus sp. CAG LiJ_2014__MH0392__bin.55	97.4	2.7	96.2	95.4	Y
LiJ_2014__MH0392__bin.69	84.30	1.46	1262946.13	Roseburia sp. CAG LiJ_2014__MH0392__bin.69	82.7	12.9	91.4	86.8
LiJ_2014__MH0392__bin.74	92.74	1.36	1946508.87	Faecalibacterium sp. UBA2087 LiJ_2014__MH0392__bin.74	88.2	7.5	93.3	91.3	Y
LiJ_2014__MH0393__bin.12	52.95	2.31	1318.162	Streptococcus parasanguinis LiJ_2014__MH0393__bin.12	59.9	10.2	88.2	87.0
LiJ_2014__MH0393__bin.21	94.56	1.52	1574265.9	Akkermansia sp. KLE1798 LiJ_2014__MH0393__bin.21	98.7	4.3	98.4	97.0	Y
LiJ_2014__MH0393__bin.24	95.63	0.32	1720194.18	Clostridium sp. AT4 LiJ_2014__MH0393__bin.24	90.6	3.6	95.6	93.6	Y
LiJ_2014__MH0393__bin.32	92.93	0.72	301302.215	Roseburia faecis LiJ_2014__MH0393__bin.32	86.9	2.2	94.3	93.3	Y
LiJ_2014__MH0393__bin.41	95.63	0.38	823.288	Parabacteroides distasonis LiJ_2014__MH0393__bin.41	98.3	1.7	98.5	97.1	Y
LiJ_2014__MH0393__bin.46	62.75	0.30	1680.171	Bifidobacterium adolescentis LiJ_2014__MH0393__bin.46	79	16.4	94.3	90.5
LiJ_2014__MH0393__bin.7	98.19	0.19	1262738.108	Bacteroides sp. CAG LiJ_2014__MH0393__bin.7	99.4	6.1	98.0	96.8	Y
LiJ_2014__MH0394__bin.1	93.96	0.67	45851.48	Butyrivibrio crossotus LiJ_2014__MH0394__bin.1	97.4	0.7	98.4	98.0	Y
LiJ_2014__MH0394__bin.18	99.06	0.00	100886.70	Catenibacterium mitsuokai LiJ_2014__MH0394__bin.18	97.1	1.3	96.8	95.2	Y
LiJ_2014__MH0394__bin.25	89.60	0.67	1879010.193	Firmicutes bacterium LiJ_2014__MH0394__bin.25	95.1	6.4	95.8	94.6	Y
LiJ_2014__MH0394__bin.31	92.49	0.00	239935.217	Akkermansia muciniphila LiJ_2014__MH0394__bin.31	96.9	0.3	98.7	97.9	Y
LiJ_2014__MH0394__bin.34	96.60	0.00	1262952.52	Ruminococcus sp. CAG LiJ_2014__MH0394__bin.34	96.1	2.3	95.9	95.1	Y
LiJ_2014__MH0394__bin.50	98.92	0.00	626933.3	Odoribacter laneus LiJ_2014__MH0394__bin.50	99.6	0	98.3	97.8	Y
ZeeviD_2015__PNP_Main_738__bin.12	92.84	1.79	301302.214	Roseburia faecis ZeeviD_2015__PNP_Main_738__bin.12	90.7	4.5	95.3	93.0	Y
LiJ_2014__MH0394__bin.6	82.49	0.00	1673720.24	Anaerotruncus sp. AT3 LiJ_2014__MH0394__bin.6	91.5	1.4	95.1	94.4	Y
LiJ_2014__MH0394__bin.62	94.61	4.36	1262947.126	Roseburia sp. CAG LiJ_2014__MH0394__bin.62	94.1	8.9	96.7	93.8	Y
LiJ_2014__MH0394__bin.71	62.63	1.08	28118.57	Odoribacter splanchnicus LiJ_2014__MH0394__bin.71	72.5	10.3	88.2	84.3
LiJ_2014__MH0395__bin.16	93.21	3.78	626929.14	Bacteroides clarus LiJ_2014__MH0395__bin.16	82.7	5.1	94.7	91.9	Y
LiJ_2014__MH0395__bin.17	73.68	0.00	1262816.6	Clostridium sp. CAG LiJ_2014__MH0395__bin.17	81.1	12	94.0	91.1
LiJ_2014__MH0395__bin.20	75.84	0.00	1879010.194	Firmicutes bacterium LiJ_2014__MH0395__bin.20	56.4	1.1	91.1	90.8
LiJ_2014__MH0395__bin.25	79.73	0.33	1262685.6	Acetobacter sp. CAG LiJ_2014__MH0395__bin.25	96.3	3.9	93.6	91.6	Y
LiJ_2014__MH0395__bin.39	69.54	1.69	204516.10	Bacteroides massiliensis LiJ_2014__MH0395__bin.39	67.9	1.9	89.2	88.8
LiJ_2014__MH0395__bin.45	75.71	0.38	821.607	Bacteroides vulgatus LiJ_2014__MH0395__bin.45	81.4	0	92.8	92.3	Y
LiJ_2014__MH0395__bin.51	93.82	2.56	1262897.169	Faecalibacterium sp. CAG LiJ_2014__MH0395__bin.51	92.2	4.7	92.8	90.7	Y
LiJ_2014__MH0395__bin.58	60.44	0.00	270351.41	Methylobacterium aquaticum LiJ_2014__MH0395__bin.58	33	0.6	88.6	86.8
LiJ_2014__MH0395__bin.63	92.40	0.70	1262797.25	Clostridium sp. CAG LiJ_2014__MH0395__bin.63	97.8	0	94.4	93.9	Y
LiJ_2014__MH0395__bin.68	85.45	0.83	853.555	Faecalibacterium prausnitzii LiJ_2014__MH0395__bin.68	91.8	15.7	96.9	92.8
LiJ_2014__MH0395__bin.74	89.09	0.68	239935.218	Akkermansia muciniphila LiJ_2014__MH0395__bin.74	95.3	1.9	97.6	96.2	Y
LiJ_2014__MH0395__bin.78	95.51	3.16	1150298.128	Fusicatenibacter saccharivorans LiJ_2014__MH0395__bin.78	98.7	10.7	96.8	93.7
LiJ_2014__MH0396__bin.10	55.68	2.68	853.554	Faecalibacterium prausnitzii LiJ_2014__MH0396__bin.10	75.2	18.7	91.5	86.5
LiJ_2014__MH0396__bin.21	98.54	0.00	33043.121	Coprococcus eutactus LiJ_2014__MH0396__bin.21	98.7	4.4	96.6	94.8	Y
LiJ_2014__MH0396__bin.22	95.85	2.27	301301.24	Roseburia hominis LiJ_2014__MH0396__bin.22	92.3	6.5	96.2	94.0	Y
LiJ_2014__MH0396__bin.26	75.44	1.75	1898207.148	Clostridiales bacterium LiJ_2014__MH0396__bin.26	84.3	14.9	90.5	86.6
LiJ_2014__MH0396__bin.53	70.96	0.81	742722.22	Collinsella sp. 4_8_47FAA LiJ_2014__MH0396__bin.53	82.3	8.3	92.7	90.2	Y
LiJ_2014__MH0396__bin.6	98.87	0.38	357276.109	Bacteroides dorei LiJ_2014__MH0396__bin.6	100	1.3	99.9	99.3	Y
LiJ_2014__MH0396__bin.64	92.06	0.00	1673720.25	Anaerotruncus sp. AT3 LiJ_2014__MH0396__bin.64	93.6	5.4	94.4	92.6	Y
LiJ_2014__MH0396__bin.69	97.17	0.71	1735.20	Holdemanella biformis LiJ_2014__MH0396__bin.69	92.5	3.4	97.2	96.0	Y
LiJ_2014__MH0397__bin.24	88.95	4.03	44749.6	Sporobacter termitidis LiJ_2014__MH0397__bin.24	87.3	15	93.0	89.7
LiJ_2014__MH0397__bin.28	95.97	0.34	1262798.16	Clostridium sp. CAG LiJ_2014__MH0397__bin.28	83.3	1.3	93.5	92.5	Y
LiJ_2014__MH0397__bin.32	96.08	0.67	1263077.191	Eubacterium eligens CAG LiJ_2014__MH0397__bin.32	91.2	5.1	97.3	96.2	Y
LiJ_2014__MH0397__bin.35	78.18	1.34	1896979.14	Clostridium sp. 27_14 LiJ_2014__MH0397__bin.35	98.9	1.1	94.4	93.7	Y
LiJ_2014__MH0397__bin.4	92.08	0.38	1637511.45	Bacteroides sp. N54.MGS-20 LiJ_2014__MH0397__bin.4	94.9	2.6	96.7	95.9	Y
LiJ_2014__MH0397__bin.5	93.50	1.57	1262878.44	Eubacterium sp. CAG LiJ_2014__MH0397__bin.5	95.1	7	94.9	91.9	Y
LiJ_2014__MH0397__bin.64	92.89	0.34	45851.49	Butyrivibrio crossotus LiJ_2014__MH0397__bin.64	89.9	6.5	96.7	94.4	Y
LiJ_2014__MH0397__bin.68	92.29	1.61	1262775.25	Clostridium sp. CAG LiJ_2014__MH0397__bin.68	86.7	6	92.9	91.4	Y
LiJ_2014__MH0398__bin.10	81.20	1.75	39485.28	[Eubacterium] eligens LiJ_2014__MH0398__bin.10	91.5	13.8	96.3	92.5
LiJ_2014__MH0398__bin.13	59.65	0.00	28052.139	Lachnospira pectinoschiza LiJ_2014__MH0398__bin.13	62.7	4	90.2	89.7
LiJ_2014__MH0398__bin.23	69.75	1.27	1262820.25	Clostridium sp. CAG LiJ_2014__MH0398__bin.23	76.7	11.5	93.5	92.1
LiJ_2014__MH0398__bin.31	83.62	0.34	1262884.128	Eubacterium sp. CAG LiJ_2014__MH0398__bin.31	88.9	0	95.7	95.5	Y
LiJ_2014__MH0398__bin.52	91.14	1.63	1897005.93	Faecalibacterium sp. CAG LiJ_2014__MH0398__bin.52	86.6	2.2	91.4	90.3	Y
LiJ_2014__MH0398__bin.69	95.65	1.45	1879010.195	Firmicutes bacterium LiJ_2014__MH0398__bin.69	94.8	4.9	96.4	95.0	Y
LiJ_2014__MH0398__bin.71	84.74	0.00	1293891.11	Thalassospira mesophila LiJ_2014__MH0398__bin.71	68.5	2.1	91.6	91.0
LiJ_2014__MH0398__bin.8	98.90	2.40	626940.25	Phascolarctobacterium succinatutens LiJ_2014__MH0398__bin.8	98	2	96.4	95.3	Y
LiJ_2014__MH0398__bin.85	61.28	2.60	1871015.6	Pseudoflavonifractor sp. Marseille-P3106 LiJ_2014__MH0398__bin.85	76.1	13.7	90.8	87.8
LiJ_2014__MH0399__bin.11	92.49	1.97	901.33	Desulfovibrio piger LiJ_2014__MH0399__bin.11	99.7	10.1	95.0	93.0
LiJ_2014__MH0399__bin.19	70.04	4.97	46228.12	Ruminococcus lactaris LiJ_2014__MH0399__bin.19	73.8	19.3	92.1	86.1
LiJ_2014__MH0399__bin.25	89.92	0.00	1262781.18	Clostridium sp. CAG LiJ_2014__MH0399__bin.25	87.8	0	93.8	93.1	Y
LiJ_2014__MH0399__bin.3	92.91	2.03	944671.6	Lactobacillus nasuensis LiJ_2014__MH0399__bin.3	71.5	8.4	93.9	91.6
LiJ_2014__MH0399__bin.30	89.58	1.34	1262775.26	Clostridium sp. CAG LiJ_2014__MH0399__bin.30	95.6	1.1	94.4	93.8	Y
LiJ_2014__O2.UC29-1__bin.14	78.74	1.48	1946508.88	Faecalibacterium sp. UBA2087 LiJ_2014__O2.UC29-1__bin.14	79.7	7.2	92.1	89.9
ZeeviD_2015__PNP_Main_738__bin.14	88.94	1.01	1262955.56	Ruminococcus sp. CAG ZeeviD_2015__PNP_Main_738__bin.14	89	9	92.2	88.8	Y
ZeeviD_2015__PNP_Main_738__bin.16	77.92	2.63	1263079.380	Eubacterium rectale CAG ZeeviD_2015__PNP_Main_738__bin.16	88.7	7.5	96.0	93.2	Y
LiJ_2014__MH0398__bin.44	88.83	1.10	1262684.34	Acetobacter sp. CAG LiJ_2014__MH0398__bin.44	88.2	4.3	93.6	93.1	Y
LiJ_2014__MH0399__bin.46	95.30	0.81	1879010.198	Firmicutes bacterium LiJ_2014__MH0399__bin.46	89.9	2.1	95.0	94.7	Y
LiJ_2014__MH0399__bin.6	95.81	1.70	626940.26	Phascolarctobacterium succinatutens LiJ_2014__MH0399__bin.6	94.1	0.7	95.1	93.9	Y
LiJ_2014__MH0399__bin.62	93.80	1.68	1262882.127	Eubacterium sp. CAG LiJ_2014__MH0399__bin.62	90.5	6.5	95.5	93.2	Y
LiJ_2014__MH0399__bin.66	77.73	4.73	328814.15	Alistipes shahii LiJ_2014__MH0399__bin.66	79.2	13.3	93.6	90.4
LiJ_2014__MH0399__bin.77	94.73	2.19	1879010.196	Firmicutes bacterium LiJ_2014__MH0399__bin.77	91.8	11.4	95.3	91.2
LiJ_2014__MH0399__bin.82	67.46	2.80	1879010.197	Firmicutes bacterium LiJ_2014__MH0399__bin.82	75.5	12.8	90.5	87.7
LiJ_2014__MH0399__bin.88	92.83	4.91	246787.54	Bacteroides cellulosilyticus LiJ_2014__MH0399__bin.88	84.8	5.7	94.9	93.1	Y
LiJ_2014__MH0399__bin.90	92.47	0.00	270351.42	Methylobacterium aquaticum LiJ_2014__MH0399__bin.90	58.9	0.2	93.6	92.0
LiJ_2014__MH0399__bin.95	92.62	0.00	1262774.91	Clostridium sp. CAG LiJ_2014__MH0399__bin.95	94.4	1.2	94.7	93.1	Y
LiJ_2014__MH0400__bin.12	95.54	2.38	853.556	Faecalibacterium prausnitzii LiJ_2014__MH0400__bin.12	88.9	9.9	95.7	92.8	Y
LiJ_2014__MH0400__bin.15	98.92	0.00	437507.3	Robiginitomaculum antarcticum LiJ_2014__MH0400__bin.15	60.2	0	95.4	95.0
LiJ_2014__MH0400__bin.2	93.74	1.27	1262947.127	Roseburia sp. CAG LiJ_2014__MH0400__bin.2	88.8	14.2	95.4	92.5
LiJ_2014__MH0400__bin.22	84.90	4.92	1519439.433	Oscillibacter sp. ER4 LiJ_2014__MH0400__bin.22	80.6	11.5	92.7	89.8
LiJ_2014__MH0400__bin.32	81.21	0.34	40518.79	Ruminococcus bromii LiJ_2014__MH0400__bin.32	73.9	1.7	92.4	92.2
LiJ_2014__MH0400__bin.45	97.00	0.25	1262929.31	Prevotella sp. CAG LiJ_2014__MH0400__bin.45	94.9	2.6	97.2	96.2	Y
LiJ_2014__MH0400__bin.57	86.03	1.22	1262919.10	Prevotella sp. CAG LiJ_2014__MH0400__bin.57	89.9	4.1	95.9	93.9	Y
LiJ_2014__MH0400__bin.59	91.49	1.34	28052.140	Lachnospira pectinoschiza LiJ_2014__MH0400__bin.59	90.9	6.1	96.2	93.7	Y
LiJ_2014__MH0400__bin.65	95.15	0.34	1262952.53	Ruminococcus sp. CAG LiJ_2014__MH0400__bin.65	94.8	5.5	95.9	94.5	Y
LiJ_2014__MH0401__bin.14	90.90	0.36	1947219.25	Prevotella sp. UBA7551 LiJ_2014__MH0401__bin.14	93.6	0.2	95.5	95.0	Y
LiJ_2014__MH0401__bin.17	81.03	0.00	165179.536	Prevotella copri LiJ_2014__MH0401__bin.17	78.2	0	94.2	93.7
LiJ_2014__MH0401__bin.44	56.38	2.63	1262842.10	Clostridium sp. CAG LiJ_2014__MH0401__bin.44	72.7	10.3	89.7	86.5
LiJ_2014__MH0401__bin.47	97.17	0.85	1946508.89	Faecalibacterium sp. UBA2087 LiJ_2014__MH0401__bin.47	86.9	8.3	93.7	91.6	Y
LiJ_2014__MH0401__bin.50	76.71	1.05	437898.3	Sutterella parvirubra LiJ_2014__MH0401__bin.50	64.8	14.5	93.0	88.5
LiJ_2014__MH0402__bin.16	50.17	0.00	1947405.4	Ruminococcus sp. UBA1409 LiJ_2014__MH0402__bin.16	54.6	8.7	88.6	87.2
LiJ_2014__MH0402__bin.21	95.95	2.38	1262742.10	Bacteroides sp. CAG LiJ_2014__MH0402__bin.21	97.4	0	96.4	95.4	Y
LiJ_2014__MH0402__bin.26	92.17	0.02	1262894.7	Eubacterium sp. CAG LiJ_2014__MH0402__bin.26	90.8	0.1	95.9	95.5	Y
LiJ_2014__MH0402__bin.30	78.53	0.70	1262793.30	Clostridium sp. CAG LiJ_2014__MH0402__bin.30	98.9	0	94.7	94.5	Y
LiJ_2014__MH0402__bin.31	91.57	3.37	1896989.16	Clostridium sp. CAG LiJ_2014__MH0402__bin.31	95.6	1.1	95.3	94.8	Y
LiJ_2014__MH0402__bin.41	84.50	2.27	301302.216	Roseburia faecis LiJ_2014__MH0402__bin.41	76.9	4.7	93.3	91.1
LiJ_2014__MH0402__bin.44	98.32	0.67	1879010.199	Firmicutes bacterium LiJ_2014__MH0402__bin.44	97.7	4.5	96.5	94.7	Y
LiJ_2014__MH0402__bin.5	80.16	0.93	1262841.77	Clostridium sp. CAG LiJ_2014__MH0402__bin.5	98.9	2.2	94.8	94.2	Y
LiJ_2014__MH0402__bin.52	95.89	0.68	239935.219	Akkermansia muciniphila LiJ_2014__MH0402__bin.52	99.4	1.9	99.2	98.4	Y
LiJ_2014__MH0402__bin.6	70.61	0.67	1879010.200	Firmicutes bacterium LiJ_2014__MH0402__bin.6	67.3	6.4	91.2	90.1
LiJ_2014__MH0402__bin.68	61.83	0.00	2022527.22	Prevotella sp. 885 LiJ_2014__MH0402__bin.68	68.6	5.3	93.0	90.2
LiJ_2014__MH0402__bin.86	97.16	2.08	1262816.7	Clostridium sp. CAG LiJ_2014__MH0402__bin.86	88	2.5	96.1	94.6	Y
LiJ_2014__NLF002-IE__bin.1	95.97	0.11	1262885.37	Eubacterium sp. CAG LiJ_2014__NLF002-IE__bin.1	96.4	4.8	96.6	95.0	Y
LiJ_2014__NLM009-IE__bin.17	83.81	0.00	363265.7	Prevotella stercorea LiJ_2014__NLM009-IE__bin.17	87.5	0	94.9	94.2	Y
LiJ_2014__NLM025-IE__bin.1	90.08	2.57	1262947.128	Roseburia sp. CAG LiJ_2014__NLM025-IE__bin.1	88.2	14.2	94.5	89.8
LiJ_2014__NLM025-IE__bin.4	98.79	0.44	1929997.5	Succinivibrio sp. Phil9 LiJ_2014__NLM025-IE__bin.4	100	2.4	92.1	91.0	Y
LiJ_2014__NOF002-IE__bin.17	94.80	0.02	292800.98	Flavonifractor plautii LiJ_2014__NOF002-IE__bin.17	94.1	6.1	93.8	89.7	Y
LiJ_2014__NOF002-IE__bin.20	77.98	0.08	39496.18	Eubacterium ventriosum LiJ_2014__NOF002-IE__bin.20	86.6	14.6	93.6	89.5
LiJ_2014__NOF002-IE__bin.3	95.47	1.80	562.38615	Escherichia coli LiJ_2014__NOF002-IE__bin.3	98.1	7.5	99.1	92.9	Y
LiJ_2014__NOF002-IE__bin.7	98.66	0.67	40518.80	Ruminococcus bromii LiJ_2014__NOF002-IE__bin.7	100	0.6	99.8	99.6	Y
LiJ_2014__NOF007-IE__bin.15	84.21	3.80	1150298.129	Fusicatenibacter saccharivorans LiJ_2014__NOF007-IE__bin.15	83.3	11.2	92.2	88.3
LiJ_2014__NOF007-IE__bin.6	94.85	1.06	1263108.102	[Ruminococcus] torques CAG LiJ_2014__NOF007-IE__bin.6	96.6	6.7	97.4	93.4	Y
LiJ_2014__NOF013-IE__bin.12	71.03	2.59	820.601	Bacteroides uniformis LiJ_2014__NOF013-IE__bin.12	71.8	4.3	93.0	91.4
LiJ_2014__NOF013-IE__bin.3	66.28	0.23	853.557	Faecalibacterium prausnitzii LiJ_2014__NOF013-IE__bin.3	68.6	9.3	89.1	86.8
LiJ_2014__NLM009-IE__bin.12	99.33	1.01	40518.81	Ruminococcus bromii LiJ_2014__NLM009-IE__bin.12	100	1.3	99.9	99.7	Y
LiJ_2014__O2.CD1-0-PT__bin.19	98.99	1.34	39496.19	Eubacterium ventriosum LiJ_2014__O2.CD1-0-PT__bin.19	99	2.6	97.1	95.9	Y
LiJ_2014__O2.CD1-0-PT__bin.27	96.64	0.38	387661.6	Parabacteroides johnsonii LiJ_2014__O2.CD1-0-PT__bin.27	100	0.9	98.2	97.3	Y
LiJ_2014__O2.CD1-0-PT__bin.37	99.08	0.12	216816.329	Bifidobacterium longum LiJ_2014__O2.CD1-0-PT__bin.37	98.6	1	99.5	99.0	Y
LiJ_2014__O2.CD1-0-PT__bin.50	60.82	0.00	1262873.17	Dorea sp. CAG LiJ_2014__O2.CD1-0-PT__bin.50	46.4	2.7	90.0	88.8
LiJ_2014__O2.CD1-0-PT__bin.54	98.13	0.80	1351.1367	Enterococcus faecalis LiJ_2014__O2.CD1-0-PT__bin.54	99	0.9	99.2	97.7	Y
LiJ_2014__O2.CD1-0__bin.10	77.59	0.00	626929.15	Bacteroides clarus LiJ_2014__O2.CD1-0__bin.10	78.2	0	95.2	95.0
LiJ_2014__O2.CD1-0__bin.19	96.36	0.00	411486.15	Clostridium sp. M62/1 LiJ_2014__O2.CD1-0__bin.19	100	3.2	97.0	95.2	Y
LiJ_2014__O2.CD1-0__bin.25	95.21	0.00	1262962.64	Ruminococcus sp. CAG LiJ_2014__O2.CD1-0__bin.25	98	2	96.4	95.8	Y
LiJ_2014__O2.CD1-0__bin.29	97.58	1.61	1262781.19	Clostridium sp. CAG LiJ_2014__O2.CD1-0__bin.29	95.6	4.4	94.5	92.9	Y
LiJ_2014__O2.CD1-0__bin.33	93.34	0.58	1263108.103	[Ruminococcus] torques CAG LiJ_2014__O2.CD1-0__bin.33	93.2	1.7	96.5	95.3	Y
LiJ_2014__O2.CD1-0__bin.36	95.97	1.68	40518.82	Ruminococcus bromii LiJ_2014__O2.CD1-0__bin.36	96.7	0.7	99.1	99.0	Y
LiJ_2014__O2.CD1-0__bin.43	94.29	1.92	1262805.49	Clostridium sp. CAG LiJ_2014__O2.CD1-0__bin.43	96.1	7.6	95.2	92.8	Y
LiJ_2014__O2.CD1-0__bin.59	72.93	1.72	46503.112	Parabacteroides merdae LiJ_2014__O2.CD1-0__bin.59	93.9	7.7	93.6	90.0	Y
LiJ_2014__O2.CD1-0__bin.63	98.66	0.67	1263077.192	Eubacterium eligens CAG LiJ_2014__O2.CD1-0__bin.63	100	3.5	99.7	99.2	Y
LiJ_2014__O2.CD1-0__bin.68	90.06	1.08	1318.163	Streptococcus parasanguinis LiJ_2014__O2.CD1-0__bin.68	87.2	3.2	95.8	94.6	Y
LiJ_2014__O2.CD1-0__bin.75	94.05	0.00	1262836.30	Clostridium sp. CAG LiJ_2014__O2.CD1-0__bin.75	97.8	2.3	96.4	94.5	Y
LiJ_2014__O2.CD1-0__bin.9	88.71	0.37	28111.27	Bacteroides eggerthii LiJ_2014__O2.CD1-0__bin.9	73.1	0	94.1	93.9
LiJ_2014__O2.CD2-0-PT__bin.10	78.95	0.58	1263106.74	[Ruminococcus] gnavus CAG LiJ_2014__O2.CD2-0-PT__bin.10	74.5	1.7	93.1	91.4
LiJ_2014__O2.CD2-0-PT__bin.17	52.59	3.45	28116.233	Bacteroides ovatus LiJ_2014__O2.CD2-0-PT__bin.17	47.1	9.8	86.5	84.6
LiJ_2014__O2.CD2-0-PT__bin.32	51.54	0.08	823.289	Parabacteroides distasonis LiJ_2014__O2.CD2-0-PT__bin.32	53	0	89.5	89.0
LiJ_2014__O2.CD2-0-PT__bin.42	76.17	0.69	1720194.19	Clostridium sp. AT4 LiJ_2014__O2.CD2-0-PT__bin.42	77.5	7.3	90.2	87.0
LiJ_2014__O2.CD2-0__bin.15	76.16	0.00	2022527.23	Prevotella sp. 885 LiJ_2014__O2.CD2-0__bin.15	82.1	3	95.0	94.0	Y
LiJ_2014__O2.CD2-0__bin.2	96.68	1.00	1262870.48	Dialister sp. CAG LiJ_2014__O2.CD2-0__bin.2	91.5	3	96.0	94.8	Y
LiJ_2014__O2.CD2-0__bin.29	88.18	0.43	1947219.26	Prevotella sp. UBA7551 LiJ_2014__O2.CD2-0__bin.29	78.8	1.6	94.0	92.3
LiJ_2014__O2.CD2-0__bin.33	86.64	0.00	1262929.32	Prevotella sp. CAG LiJ_2014__O2.CD2-0__bin.33	88.1	2.8	93.9	93.1	Y
LiJ_2014__O2.CD2-0__bin.42	94.96	1.86	165179.537	Prevotella copri LiJ_2014__O2.CD2-0__bin.42	92.3	0	97.0	95.9	Y
LiJ_2014__O2.CD3-0-PT__bin.10	99.28	0.00	1897003.139	Eubacterium sp. 41_20 LiJ_2014__O2.CD3-0-PT__bin.10	100	2.5	99.6	99.3	Y
LiJ_2014__O2.CD3-0-PT__bin.2	54.39	0.00	649756.165	Anaerostipes hadrus LiJ_2014__O2.CD3-0-PT__bin.2	41.2	4.5	90.7	90.5
LiJ_2014__O2.CD3-0-PT__bin.22	98.78	0.01	315405.32	Streptococcus gallolyticus LiJ_2014__O2.CD3-0-PT__bin.22	98.6	4.9	98.9	97.8	Y
LiJ_2014__O2.CD3-0-PT__bin.27	92.84	0.00	1262776.5	Clostridium sp. CAG LiJ_2014__O2.CD3-0-PT__bin.27	90.1	0	95.0	93.6	Y
LiJ_2014__O2.CD3-0-PT__bin.30	85.66	1.17	39490.20	Eubacterium ramulus LiJ_2014__O2.CD3-0-PT__bin.30	76.5	10	92.2	89.6
LiJ_2014__O2.CD3-0-PT__bin.35	99.13	0.19	820.602	Bacteroides uniformis LiJ_2014__O2.CD3-0-PT__bin.35	100	0	99.3	99.0	Y
LiJ_2014__O2.CD3-0-PT__bin.48	91.05	0.00	1263080.70	Eubacterium siraeum CAG LiJ_2014__O2.CD3-0-PT__bin.48	90.2	1.4	97.7	97.5	Y
LiJ_2014__O2.CD3-0-PT__bin.52	88.09	0.69	1226323.84	Oscillibacter sp. KLE 1745 LiJ_2014__O2.CD3-0-PT__bin.52	89.5	10.5	93.7	89.7
LiJ_2014__O2.CD3-0-PT__bin.57	65.43	0.12	562.38616	Escherichia coli LiJ_2014__O2.CD3-0-PT__bin.57	72.8	0	91.4	90.3
LiJ_2014__O2.CD3-0-PT__bin.60	78.28	2.01	1262944.9	Roseburia sp. CAG LiJ_2014__O2.CD3-0-PT__bin.60	75.5	10.8	90.5	87.2
LiJ_2014__O2.CD3-0-PT__bin.7	97.96	0.00	239935.220	Akkermansia muciniphila LiJ_2014__O2.CD3-0-PT__bin.7	100	0	100.0	99.6	Y
LiJ_2014__O2.UC1-1__bin.22	88.59	0.89	1262700.25	Anaerotruncus sp. CAG LiJ_2014__O2.UC1-1__bin.22	95.1	7.3	95.8	93.6	Y
LiJ_2014__O2.UC1-1__bin.3	92.96	4.44	47678.184	Bacteroides caccae LiJ_2014__O2.UC1-1__bin.3	81.5	5.9	96.1	93.8	Y
LiJ_2014__O2.UC1-1__bin.36	75.25	3.23	1262775.27	Clostridium sp. CAG LiJ_2014__O2.UC1-1__bin.36	81.7	8.1	90.4	88.8	Y
LiJ_2014__O2.UC1-1__bin.9	92.07	1.92	1262913.12	Parabacteroides sp. CAG LiJ_2014__O2.UC1-1__bin.9	97.4	0.9	95.1	94.1	Y
LiJ_2014__O2.UC11-1__bin.10	88.55	1.64	1680.172	Bifidobacterium adolescentis LiJ_2014__O2.UC11-1__bin.10	94.1	12.2	97.3	94.4
LiJ_2014__O2.UC11-1__bin.17	89.92	2.01	1898205.90	Ruminococcaceae bacterium LiJ_2014__O2.UC11-1__bin.17	85.5	10.9	92.8	89.7
LiJ_2014__O2.UC13-1__bin.11	88.04	1.70	1262957.6	Ruminococcus sp. CAG LiJ_2014__O2.UC13-1__bin.11	86.8	9.1	93.7	91.9	Y
HMP_2012__SRS049164__bin.23	76.22	2.46	1262788.56	Clostridium sp. CAG HMP_2012__SRS049164__bin.23	100	6.3	95.7	94.8	Y
HMP_2012__SRS049164__bin.24	91.04	3.46	853.559	Faecalibacterium prausnitzii HMP_2012__SRS049164__bin.24	86.9	11.3	94.4	91.5
LiJ_2014__O2.UC11-1__bin.31	61.33	0.86	216816.330	Bifidobacterium longum LiJ_2014__O2.UC11-1__bin.31	78.8	12.2	93.1	90.2
LiJ_2014__O2.UC11-1__bin.55	99.03	0.00	1897003.140	Eubacterium sp. 41_20 LiJ_2014__O2.UC11-1__bin.55	99	2.6	99.3	98.6	Y
LiJ_2014__O2.UC11-1__bin.63	54.07	0.00	1676614.14	Prevotella sp. 109 LiJ_2014__O2.UC11-1__bin.63	67.3	0	89.2	88.9
LiJ_2014__O2.UC12-1__bin.1	93.29	0.00	1262779.28	Clostridium sp. CAG LiJ_2014__O2.UC12-1__bin.1	91.1	1.2	96.0	94.5	Y
LiJ_2014__O2.UC12-1__bin.14	97.27	0.00	1262952.54	Ruminococcus sp. CAG LiJ_2014__O2.UC12-1__bin.14	96.7	1.3	96.2	95.4	Y
LiJ_2014__O2.UC12-1__bin.30	95.48	0.71	1262742.11	Bacteroides sp. CAG LiJ_2014__O2.UC12-1__bin.30	98.7	0	95.8	95.2	Y
LiJ_2014__O2.UC12-1__bin.43	63.30	4.76	853.558	Faecalibacterium prausnitzii LiJ_2014__O2.UC12-1__bin.43	72.5	19	89.7	85.4
LiJ_2014__O2.UC12-1__bin.50	61.65	1.34	1897012.119	Oscillibacter sp. CAG LiJ_2014__O2.UC12-1__bin.50	75.6	9.5	91.2	88.9
LiJ_2014__O2.UC12-1__bin.64	99.52	0.00	1897003.141	Eubacterium sp. 41_20 LiJ_2014__O2.UC12-1__bin.64	100	2.5	99.1	98.7	Y
LiJ_2014__O2.UC12-1__bin.72	95.28	0.47	100886.71	Catenibacterium mitsuokai LiJ_2014__O2.UC12-1__bin.72	94.4	8.3	97.2	94.9	Y
LiJ_2014__O2.UC13-1__bin.100	86.47	1.45	1150298.130	Fusicatenibacter saccharivorans LiJ_2014__O2.UC13-1__bin.100	85	1.5	94.3	93.2	Y
LiJ_2014__O2.UC13-1__bin.22	94.95	0.37	1917878.7	Prevotella ihumii LiJ_2014__O2.UC13-1__bin.22	97.4	0	97.8	97.3	Y
LiJ_2014__O2.UC13-1__bin.24	100.00	0.63	487173.6	Dialister succinatiphilus LiJ_2014__O2.UC13-1__bin.24	100	0	97.3	96.2	Y
LiJ_2014__O2.UC13-1__bin.28	98.66	0.00	1262887.19	Eubacterium sp. CAG LiJ_2014__O2.UC13-1__bin.28	100	2.5	98.4	97.3	Y
LiJ_2014__O2.UC13-1__bin.50	97.46	2.32	1262942.14	Roseburia sp. CAG LiJ_2014__O2.UC13-1__bin.50	96.1	3.9	97.6	96.1	Y
LiJ_2014__O2.UC13-1__bin.55	97.10	2.79	1262741.12	Bacteroides sp. CAG LiJ_2014__O2.UC13-1__bin.55	98.7	4.9	98.8	97.1	Y
LiJ_2014__O2.UC13-1__bin.60	67.55	0.00	40545.15	Sutterella wadsworthensis LiJ_2014__O2.UC13-1__bin.60	82.8	16	93.4	90.0
LiJ_2014__O2.UC13-1__bin.67	58.18	3.22	1898207.149	Clostridiales bacterium LiJ_2014__O2.UC13-1__bin.67	67.8	13.4	87.1	83.4
LiJ_2014__O2.UC13-1__bin.93	95.18	0.69	1637511.46	Bacteroides sp. N54.MGS-20 LiJ_2014__O2.UC13-1__bin.93	91	6.6	97.0	95.6	Y
LiJ_2014__O2.UC13-1__bin.96	83.42	1.06	1262888.20	Eubacterium sp. CAG LiJ_2014__O2.UC13-1__bin.96	88.6	7.1	94.8	92.2	Y
LiJ_2014__O2.UC14-1__bin.14	83.49	2.64	28117.27	Alistipes putredinis LiJ_2014__O2.UC14-1__bin.14	93.6	7.6	96.6	93.3	Y
LiJ_2014__O2.UC14-1__bin.18	94.60	1.35	1262696.11	Alistipes sp. CAG LiJ_2014__O2.UC14-1__bin.18	96.2	2.6	95.6	94.5	Y
LiJ_2014__O2.UC14-1__bin.20	97.32	0.67	1897004.67	Eubacterium sp. 45_250 LiJ_2014__O2.UC14-1__bin.20	98.7	2.6	99.2	98.1	Y
LiJ_2014__O2.UC14-1__bin.31	96.58	0.91	1160721.98	Ruminococcus bicirculans LiJ_2014__O2.UC14-1__bin.31	94.1	3.4	96.0	94.9	Y
LiJ_2014__O2.UC14-1__bin.37	56.04	0.00	649756.166	Anaerostipes hadrus LiJ_2014__O2.UC14-1__bin.37	60.9	15.8	88.9	85.3
LiJ_2014__O2.UC14-1__bin.44	55.70	0.63	218538.11	Dialister invisus LiJ_2014__O2.UC14-1__bin.44	62.3	0	91.0	90.8
LiJ_2014__O2.UC14-1__bin.53	95.97	0.00	1262700.26	Anaerotruncus sp. CAG LiJ_2014__O2.UC14-1__bin.53	97.1	0.7	96.2	95.3	Y
LiJ_2014__O2.UC14-1__bin.58	90.92	3.00	853.560	Faecalibacterium prausnitzii LiJ_2014__O2.UC14-1__bin.58	81.4	8.1	91.9	88.6	Y
LiJ_2014__O2.UC15-0__bin.11	55.47	1.06	261299.30	Intestinibacter bartlettii LiJ_2014__O2.UC15-0__bin.11	61.2	11.8	89.1	85.7
LiJ_2014__O2.UC15-0__bin.20	98.89	4.28	1680.173	Bifidobacterium adolescentis LiJ_2014__O2.UC15-0__bin.20	98.9	9.4	99.4	96.7	Y
LiJ_2014__O2.UC15-0__bin.23	50.00	0.00	40520.113	Blautia obeum LiJ_2014__O2.UC15-0__bin.23	57.5	1.1	89.1	88.4
LiJ_2014__O2.UC15-0__bin.34	58.62	0.00	218538.12	Dialister invisus LiJ_2014__O2.UC15-0__bin.34	54.7	1.7	90.9	90.7
LiJ_2014__O2.UC15-1__bin.23	96.64	1.68	1410617.18	Ruminococcus sp. FC2018 LiJ_2014__O2.UC15-1__bin.23	98	3.2	95.9	95.0	Y
LiJ_2014__O2.UC15-1__bin.28	76.61	0.37	310298.13	Bacteroides coprocola LiJ_2014__O2.UC15-1__bin.28	73.1	1.7	90.8	90.2
LiJ_2014__O2.UC15-1__bin.39	90.57	0.94	1946520.32	Faecalitalea sp. UBA637 LiJ_2014__O2.UC15-1__bin.39	90.5	1.4	97.0	96.0	Y
LiJ_2014__O2.UC15-1__bin.46	96.64	0.00	1262700.27	Anaerotruncus sp. CAG LiJ_2014__O2.UC15-1__bin.46	97.7	1.3	96.5	95.6	Y
LiJ_2014__O2.UC15-2__bin.10	62.97	0.00	88431.122	Dorea longicatena LiJ_2014__O2.UC15-2__bin.10	50.9	0	87.8	86.8
LiJ_2014__O2.UC15-2__bin.15	68.46	0.63	40520.114	Blautia obeum LiJ_2014__O2.UC15-2__bin.15	74.2	3	91.1	89.7
LiJ_2014__O2.UC15-2__bin.21	92.13	2.72	28117.28	Alistipes putredinis LiJ_2014__O2.UC15-2__bin.21	89.7	5.4	96.0	94.3	Y
LiJ_2014__O2.UC15-2__bin.27	68.91	0.00	853.561	Faecalibacterium prausnitzii LiJ_2014__O2.UC15-2__bin.27	85.5	14.7	95.3	90.8
HMP_2012__SRS049959__bin.42	95.10	2.91	1262897.170	Faecalibacterium sp. CAG HMP_2012__SRS049959__bin.42	92.5	2.7	93.1	91.4	Y
HMP_2012__SRS049959__bin.43	69.31	0.00	1262925.90	Prevotella sp. CAG HMP_2012__SRS049959__bin.43	71.2	3.5	91.5	89.9
LiJ_2014__O2.UC15-0__bin.26	98.11	0.00	31971.12	Absiella dolichum LiJ_2014__O2.UC15-0__bin.26	94.1	0.3	97.6	96.1	Y
LiJ_2014__O2.UC15-2__bin.33	63.79	1.72	310297.53	Bacteroides plebeius LiJ_2014__O2.UC15-2__bin.33	69.2	1.8	91.7	90.8
LiJ_2014__O2.UC15-2__bin.39	81.76	3.38	74426.145	Collinsella aerofaciens LiJ_2014__O2.UC15-2__bin.39	90.4	9.7	95.0	91.4	Y
LiJ_2014__O2.UC15-2__bin.42	88.12	2.00	1262976.23	Sutterella sp. CAG LiJ_2014__O2.UC15-2__bin.42	76.9	0	93.4	92.1
LiJ_2014__O2.UC15-2__bin.49	68.42	0.00	437897.15	Megamonas funiformis LiJ_2014__O2.UC15-2__bin.49	70.5	0	89.6	89.4
LiJ_2014__O2.UC15-2__bin.5	98.36	0.00	1637511.47	Bacteroides sp. N54.MGS-20 LiJ_2014__O2.UC15-2__bin.5	97.8	3.8	97.7	97.0	Y
LiJ_2014__O2.UC15-2__bin.53	81.07	0.68	853.562	Faecalibacterium prausnitzii LiJ_2014__O2.UC15-2__bin.53	83	11.5	93.1	89.5
LiJ_2014__O2.UC15-2__bin.56	62.39	0.00	1879010.201	Firmicutes bacterium LiJ_2014__O2.UC15-2__bin.56	65.7	8.2	87.9	86.2
LiJ_2014__O2.UC16-1__bin.14	98.63	0.00	1160721.99	Ruminococcus bicirculans LiJ_2014__O2.UC16-1__bin.14	98.7	0.7	96.7	96.1	Y
LiJ_2014__O2.UC16-1__bin.29	73.86	0.12	363265.8	Prevotella stercorea LiJ_2014__O2.UC16-1__bin.29	69.2	0	90.2	89.9
LiJ_2014__O2.UC16-1__bin.4	98.66	0.00	1262774.92	Clostridium sp. CAG LiJ_2014__O2.UC16-1__bin.4	100	0	96.5	95.0	Y
LiJ_2014__O2.UC16-1__bin.49	68.54	1.69	1879010.202	Firmicutes bacterium LiJ_2014__O2.UC16-1__bin.49	59.6	4.2	93.3	92.9
LiJ_2014__O2.UC17-1__bin.14	98.80	0.00	187327.7	Acidaminococcus intestini LiJ_2014__O2.UC17-1__bin.14	97.4	0.7	97.2	97.0	Y
LiJ_2014__O2.UC17-1__bin.22	66.16	0.25	853.563	Faecalibacterium prausnitzii LiJ_2014__O2.UC17-1__bin.22	80.4	12.3	94.5	90.3
LiJ_2014__O2.UC17-1__bin.33	63.79	1.72	454154.22	Paraprevotella clara LiJ_2014__O2.UC17-1__bin.33	65.4	8.9	91.3	89.4
LiJ_2014__O2.UC17-1__bin.36	54.85	0.48	1739505.22	Streptococcus sp. HMSC065E03 LiJ_2014__O2.UC17-1__bin.36	63	7.3	87.1	85.8
LiJ_2014__O2.UC17-1__bin.4	97.28	2.17	1308.600	Streptococcus thermophilus LiJ_2014__O2.UC17-1__bin.4	95.6	9.6	96.6	94.5	Y
LiJ_2014__O2.UC18-1__bin.28	57.93	3.45	820.603	Bacteroides uniformis LiJ_2014__O2.UC18-1__bin.28	67.3	1.9	89.7	88.3
LiJ_2014__O2.UC18-1__bin.32	98.66	1.01	40518.83	Ruminococcus bromii LiJ_2014__O2.UC18-1__bin.32	98.7	0	99.8	99.7	Y
LiJ_2014__O2.UC18-1__bin.33	92.55	1.05	1432052.127	Eisenbergiella tayi LiJ_2014__O2.UC18-1__bin.33	91.2	4.8	95.3	94.1	Y
LiJ_2014__O2.UC18-1__bin.37	83.45	3.45	74426.146	Collinsella aerofaciens LiJ_2014__O2.UC18-1__bin.37	90.6	5.7	95.5	92.2	Y
LiJ_2014__O2.UC18-1__bin.39	94.32	3.83	1680.175	Bifidobacterium adolescentis LiJ_2014__O2.UC18-1__bin.39	98.4	13	99.4	96.3
LiJ_2014__O2.UC18-1__bin.46	92.81	1.68	1879010.203	Firmicutes bacterium LiJ_2014__O2.UC18-1__bin.46	84.4	8.8	91.9	89.6	Y
LiJ_2014__O2.UC18-1__bin.60	73.31	3.00	43305.13	Butyrivibrio proteoclasticus LiJ_2014__O2.UC18-1__bin.60	75.2	8.2	89.2	86.8
LiJ_2014__O2.UC18-1__bin.63	87.68	1.52	166486.74	Roseburia intestinalis LiJ_2014__O2.UC18-1__bin.63	86.9	2.2	95.4	94.3	Y
LiJ_2014__O2.UC18-1__bin.73	93.25	0.67	39485.29	[Eubacterium] eligens LiJ_2014__O2.UC18-1__bin.73	94.1	5.6	98.5	96.5	Y
LiJ_2014__O2.UC18-1__bin.80	97.39	0.50	1897003.142	Eubacterium sp. 41_20 LiJ_2014__O2.UC18-1__bin.80	96.2	3	98.8	98.0	Y
LiJ_2014__O2.UC18-1__bin.82	60.17	1.72	310298.14	Bacteroides coprocola LiJ_2014__O2.UC18-1__bin.82	65.4	7.3	92.5	91.1
LiJ_2014__O2.UC19-1__bin.30	97.96	1.70	853.564	Faecalibacterium prausnitzii LiJ_2014__O2.UC19-1__bin.30	98.7	6.8	98.0	95.9	Y
LiJ_2014__O2.UC19-1__bin.34	96.38	0.94	1262853.8	Coprobacillus sp. CAG LiJ_2014__O2.UC19-1__bin.34	91.2	6.4	96.7	93.7	Y
LiJ_2014__O2.UC19-1__bin.8	74.02	0.23	28026.181	Bifidobacterium pseudocatenulatum LiJ_2014__O2.UC19-1__bin.8	68.7	1.8	90.8	90.3
LiJ_2014__O2.UC2-1__bin.19	85.59	0.40	1262781.20	Clostridium sp. CAG LiJ_2014__O2.UC2-1__bin.19	77.6	6.7	92.0	89.8
LiJ_2014__O2.UC2-1__bin.21	97.63	0.48	1897003.143	Eubacterium sp. 41_20 LiJ_2014__O2.UC2-1__bin.21	96.9	2.6	98.9	98.5	Y
LiJ_2014__O2.UC2-1__bin.24	98.62	0.34	1262774.93	Clostridium sp. CAG LiJ_2014__O2.UC2-1__bin.24	98.8	0	96.6	95.0	Y
LiJ_2014__O2.UC20-1__bin.11	70.18	0.00	1680.174	Bifidobacterium adolescentis LiJ_2014__O2.UC20-1__bin.11	80	10.3	93.8	92.1
LiJ_2014__O2.UC20-1__bin.25	80.73	2.69	74426.147	Collinsella aerofaciens LiJ_2014__O2.UC20-1__bin.25	77.9	7.4	92.5	89.4
LiJ_2014__O2.UC20-1__bin.36	91.95	0.00	1879010.204	Firmicutes bacterium LiJ_2014__O2.UC20-1__bin.36	90.2	0.7	94.4	93.7	Y
LiJ_2014__O2.UC20-1__bin.46	90.19	1.36	39486.34	Dorea formicigenerans LiJ_2014__O2.UC20-1__bin.46	90.7	3.1	95.7	93.5	Y
LiJ_2014__O2.UC20-1__bin.51	95.88	2.53	40520.115	Blautia obeum LiJ_2014__O2.UC20-1__bin.51	92	4.7	95.2	93.5	Y
LiJ_2014__O2.UC20-1__bin.55	73.96	0.00	1501391.11	Alistipes inops LiJ_2014__O2.UC20-1__bin.55	73.1	0	91.7	91.3
LiJ_2014__O2.UC20-1__bin.56	75.84	0.00	649756.167	Anaerostipes hadrus LiJ_2014__O2.UC20-1__bin.56	77.1	3.3	93.1	91.9
LiJ_2014__O2.UC20-1__bin.72	60.76	0.67	1879010.205	Firmicutes bacterium LiJ_2014__O2.UC20-1__bin.72	74.2	7	91.3	89.9
LiJ_2014__O2.UC20-1__bin.9	90.80	1.36	2109686.12	Butyricicoccus sp. GAM44 LiJ_2014__O2.UC20-1__bin.9	95.1	4.6	94.9	92.5	Y
LiJ_2014__O2.UC22-1__bin.34	94.14	2.01	1944634.4	Selenomonas sp. Marseille-P3560 LiJ_2014__O2.UC22-1__bin.34	80.6	8	95.0	93.7	Y
HMP_2012__SRS052697__bin.37	97.99	0.67	1896990.25	Clostridium sp. CAG HMP_2012__SRS052697__bin.37	100	1.1	96.4	95.0	Y
HMP_2012__SRS052697__bin.55	82.55	3.15	1897011.119	Oscillibacter sp. 57_20 HMP_2012__SRS052697__bin.55	87.1	10.4	94.6	91.0
LiJ_2014__O2.UC2-1__bin.3	95.11	1.70	1946508.90	Faecalibacterium sp. UBA2087 LiJ_2014__O2.UC2-1__bin.3	94.5	7.1	95.8	93.4	Y
LiJ_2014__O2.UC2-1__bin.45	97.03	1.86	1262897.171	Faecalibacterium sp. CAG LiJ_2014__O2.UC2-1__bin.45	95.4	3.3	93.6	92.1	Y
LiJ_2014__O2.UC2-1__bin.5	97.17	0.00	1262924.91	Prevotella sp. CAG LiJ_2014__O2.UC2-1__bin.5	98.7	0	96.7	96.5	Y
LiJ_2014__O2.UC2-1__bin.57	95.98	0.17	28052.141	Lachnospira pectinoschiza LiJ_2014__O2.UC2-1__bin.57	96.1	3.3	97.6	96.8	Y
LiJ_2014__O2.UC21-1__bin.18	86.76	0.00	1897003.144	Eubacterium sp. 41_20 LiJ_2014__O2.UC21-1__bin.18	87.3	5.7	95.7	93.7	Y
LiJ_2014__O2.UC21-1__bin.24	99.33	0.00	33043.122	Coprococcus eutactus LiJ_2014__O2.UC21-1__bin.24	100	4.4	97.3	95.5	Y
LiJ_2014__O2.UC21-1__bin.3	53.45	0.00	40518.84	Ruminococcus bromii LiJ_2014__O2.UC21-1__bin.3	49	0	89.4	89.4
LiJ_2014__O2.UC21-1__bin.38	97.08	0.95	1262738.109	Bacteroides sp. CAG LiJ_2014__O2.UC21-1__bin.38	96.8	7.9	96.9	95.4	Y
LiJ_2014__O2.UC21-1__bin.5	80.54	0.00	97478.28	Lactobacillus mucosae LiJ_2014__O2.UC21-1__bin.5	92.9	3.5	93.4	91.4	Y
LiJ_2014__O2.UC21-1__bin.52	95.35	0.37	820.604	Bacteroides uniformis LiJ_2014__O2.UC21-1__bin.52	95.5	0	98.5	97.6	Y
LiJ_2014__O2.UC21-1__bin.6	82.77	2.63	1263077.193	Eubacterium eligens CAG LiJ_2014__O2.UC21-1__bin.6	91.4	18.4	97.5	91.4
LiJ_2014__O2.UC21-1__bin.62	77.52	1.79	649756.168	Anaerostipes hadrus LiJ_2014__O2.UC21-1__bin.62	83	8.6	94.0	91.4	Y
LiJ_2014__O2.UC22-1__bin.43	97.36	1.01	1262738.110	Bacteroides sp. CAG LiJ_2014__O2.UC22-1__bin.43	97.4	3.8	97.8	97.4	Y
LiJ_2014__O2.UC22-1__bin.5	95.35	1.76	301302.217	Roseburia faecis LiJ_2014__O2.UC22-1__bin.5	88.2	2.9	94.4	93.2	Y
LiJ_2014__O2.UC22-1__bin.6	95.57	0.69	40520.116	Blautia obeum LiJ_2014__O2.UC22-1__bin.6	98	6.3	97.7	95.3	Y
LiJ_2014__O2.UC22-1__bin.70	85.53	1.50	1637504.152	Carnobacterium sp. N15.MGS-207 LiJ_2014__O2.UC22-1__bin.70	63.1	0.2	93.8	92.7
LiJ_2014__O2.UC22-1__bin.75	81.80	1.02	745368.38	Gemmiger formicilis LiJ_2014__O2.UC22-1__bin.75	90.2	12.1	94.4	92.1
LiJ_2014__O2.UC22-1__bin.78	62.66	0.02	84024.34	Clostridium disporicum LiJ_2014__O2.UC22-1__bin.78	87.8	0.1	92.2	90.7	Y
LiJ_2014__O2.UC23-1__bin.10	92.11	2.10	1262915.35	Phascolarctobacterium sp. CAG LiJ_2014__O2.UC23-1__bin.10	95.9	5.8	93.9	91.7	Y
LiJ_2014__O2.UC23-1__bin.16	96.89	1.34	1879010.206	Firmicutes bacterium LiJ_2014__O2.UC23-1__bin.16	96.1	2	95.9	94.7	Y
LiJ_2014__O2.UC23-1__bin.2	92.90	1.13	1262738.111	Bacteroides sp. CAG LiJ_2014__O2.UC23-1__bin.2	92.9	5.2	96.7	95.0	Y
LiJ_2014__O2.UC23-1__bin.32	98.66	0.00	1262886.20	Eubacterium sp. CAG LiJ_2014__O2.UC23-1__bin.32	99	0	97.1	96.4	Y
LiJ_2014__O2.UC24-1__bin.12	77.36	0.00	100886.72	Catenibacterium mitsuokai LiJ_2014__O2.UC24-1__bin.12	74.2	0.9	92.4	91.9
LiJ_2014__O2.UC24-1__bin.19	91.47	0.71	310297.54	Bacteroides plebeius LiJ_2014__O2.UC24-1__bin.19	85.1	4.3	96.0	94.5	Y
LiJ_2014__O2.UC24-1__bin.30	89.32	0.67	1262894.8	Eubacterium sp. CAG LiJ_2014__O2.UC24-1__bin.30	88.6	5.6	95.8	94.6	Y
LiJ_2014__O2.UC24-1__bin.41	94.74	0.67	1262774.94	Clostridium sp. CAG LiJ_2014__O2.UC24-1__bin.41	100	2.2	95.3	93.4	Y
LiJ_2014__O2.UC24-1__bin.51	78.58	3.69	40520.117	Blautia obeum LiJ_2014__O2.UC24-1__bin.51	78.1	10	89.5	87.1
LiJ_2014__O2.UC24-1__bin.58	64.43	0.67	40518.85	Ruminococcus bromii LiJ_2014__O2.UC24-1__bin.58	70.6	2.7	92.3	91.9
LiJ_2014__O2.UC24-1__bin.67	85.13	3.30	1946518.4	Faecalitalea sp. UBA4323 LiJ_2014__O2.UC24-1__bin.67	85.6	6.9	94.3	92.2	Y
LiJ_2014__O2.UC26-1__bin.12	92.94	0.00	1720194.20	Clostridium sp. AT4 LiJ_2014__O2.UC26-1__bin.12	83.6	2.6	94.9	92.1	Y
LiJ_2014__O2.UC26-1__bin.16	100.00	2.25	861.10	Fusobacterium ulcerans LiJ_2014__O2.UC26-1__bin.16	100	0.5	99.0	97.9	Y
LiJ_2014__O2.UC26-1__bin.22	70.00	0.00	1263108.104	[Ruminococcus] torques CAG LiJ_2014__O2.UC26-1__bin.22	80.1	14	89.9	86.5
LiJ_2014__O2.UC27-1__bin.16	95.79	0.77	1432052.128	Eisenbergiella tayi LiJ_2014__O2.UC27-1__bin.16	96.7	6.3	97.2	95.2	Y
LiJ_2014__O2.UC27-1__bin.22	78.53	2.57	649756.169	Anaerostipes hadrus LiJ_2014__O2.UC27-1__bin.22	76.5	14.6	90.5	86.0
LiJ_2014__O2.UC27-1__bin.23	95.28	0.00	1896995.26	Coprobacillus sp. CAG LiJ_2014__O2.UC27-1__bin.23	93.1	2.4	96.9	95.3	Y
LiJ_2014__O2.UC27-1__bin.24	93.72	0.97	2126740.16	Lachnoclostridium sp. SNUG30386 LiJ_2014__O2.UC27-1__bin.24	90.2	2.1	95.6	94.5	Y
LiJ_2014__O2.UC27-1__bin.31	95.02	1.90	1977087.82	Proteobacteria bacterium LiJ_2014__O2.UC27-1__bin.31	98	9.7	94.6	90.6	Y
LiJ_2014__O2.UC27-1__bin.38	95.23	3.03	1150298.131	Fusicatenibacter saccharivorans LiJ_2014__O2.UC27-1__bin.38	94.8	9.4	96.2	93.2	Y
LiJ_2014__O2.UC27-1__bin.48	63.70	0.00	1160721.100	Ruminococcus bicirculans LiJ_2014__O2.UC27-1__bin.48	67.7	11.5	87.7	85.8
LiJ_2014__O2.UC27-1__bin.55	94.71	0.00	1501391.12	Alistipes inops LiJ_2014__O2.UC27-1__bin.55	97.4	2.7	96.6	94.7	Y
LiJ_2014__O2.UC28-0__bin.11	79.57	0.67	1637498.22	Clostridium sp. A254.MGS-251 LiJ_2014__O2.UC28-0__bin.11	79.4	3.4	92.2	89.7
LiJ_2014__O2.UC28-0__bin.20	60.53	0.00	410072.107	Coprococcus comes LiJ_2014__O2.UC28-0__bin.20	62.1	2.1	89.4	88.2
LiJ_2014__O2.UC28-0__bin.22	88.92	2.75	239935.221	Akkermansia muciniphila LiJ_2014__O2.UC28-0__bin.22	98.4	11.6	97.4	93.7
LiJ_2014__O2.UC28-0__bin.42	89.66	0.63	1150298.132	Fusicatenibacter saccharivorans LiJ_2014__O2.UC28-0__bin.42	80.4	3.5	93.3	91.8	Y
LiJ_2014__O2.UC28-0__bin.57	95.97	1.57	1879010.207	Firmicutes bacterium LiJ_2014__O2.UC28-0__bin.57	90.2	3.8	93.5	91.8	Y
LiJ_2014__V1.CD50-0__bin.48	98.39	1.08	1946278.5	Catabacter sp. UBA5394 LiJ_2014__V1.CD50-0__bin.48	95.4	4.6	95.1	94.4	Y
LiJ_2014__O2.UC28-1__bin.1	84.84	4.62	1897001.41	Eubacterium sp. 36_13 LiJ_2014__O2.UC28-1__bin.1	90.8	16.4	94.7	90.4
LiJ_2014__O2.UC28-1__bin.13	76.26	1.53	1262836.31	Clostridium sp. CAG LiJ_2014__O2.UC28-1__bin.13	75	8.8	92.0	88.2
LiJ_2014__O2.UC28-1__bin.22	97.65	0.00	1262955.57	Ruminococcus sp. CAG LiJ_2014__O2.UC28-1__bin.22	96.7	1.3	95.6	94.6	Y
LiJ_2014__O2.UC28-1__bin.27	74.27	3.57	853.565	Faecalibacterium prausnitzii LiJ_2014__O2.UC28-1__bin.27	79.1	13.9	93.8	89.7
LiJ_2014__O2.UC28-1__bin.48	65.37	1.65	745368.39	Gemmiger formicilis LiJ_2014__O2.UC28-1__bin.48	73.2	16.1	89.1	87.2
LiJ_2014__O2.UC28-1__bin.58	78.96	4.70	1519439.434	Oscillibacter sp. ER4 LiJ_2014__O2.UC28-1__bin.58	87.1	11.8	92.2	88.8
LiJ_2014__O2.UC28-1__bin.59	73.46	0.00	1262927.12	Prevotella sp. CAG LiJ_2014__O2.UC28-1__bin.59	80.1	0	93.2	92.5	Y
LiJ_2014__O2.UC28-2__bin.11	90.45	0.00	239935.222	Akkermansia muciniphila LiJ_2014__O2.UC28-2__bin.11	95.3	2.9	97.3	96.2	Y
LiJ_2014__O2.UC28-2__bin.19	92.95	0.00	45851.50	Butyrivibrio crossotus LiJ_2014__O2.UC28-2__bin.19	94.8	0.7	97.5	96.8	Y
LiJ_2014__O2.UC28-2__bin.27	78.27	0.00	1262779.29	Clostridium sp. CAG LiJ_2014__O2.UC28-2__bin.27	76.8	5.5	93.3	90.2
LiJ_2014__O2.UC28-2__bin.3	99.40	0.60	1262915.36	Phascolarctobacterium sp. CAG LiJ_2014__O2.UC28-2__bin.3	99	2.6	95.9	94.9	Y
LiJ_2014__O2.UC28-2__bin.39	60.82	0.03	410072.108	Coprococcus comes LiJ_2014__O2.UC28-2__bin.39	52	1.6	89.1	88.1
LiJ_2014__O2.UC28-2__bin.63	79.69	0.00	1262927.13	Prevotella sp. CAG LiJ_2014__O2.UC28-2__bin.63	81.4	0	93.9	93.3	Y
LiJ_2014__O2.UC28-2__bin.68	90.45	3.57	649756.170	Anaerostipes hadrus LiJ_2014__O2.UC28-2__bin.68	90.8	15.8	94.2	89.3
LiJ_2014__O2.UC29-1__bin.12	73.24	3.93	28117.29	Alistipes putredinis LiJ_2014__O2.UC29-1__bin.12	84	10.9	94.1	90.1
LiJ_2014__O2.UC29-1__bin.32	98.07	0.00	1262738.112	Bacteroides sp. CAG LiJ_2014__O2.UC29-1__bin.32	96.2	5.1	98.1	97.3	Y
LiJ_2014__O2.UC29-1__bin.38	98.67	1.44	1499685.25	Bacillus andreraoultii LiJ_2014__O2.UC29-1__bin.38	47.4	6.4	95.5	94.6
LiJ_2014__O2.UC29-1__bin.42	63.56	0.23	1262897.172	Faecalibacterium sp. CAG LiJ_2014__O2.UC29-1__bin.42	75.8	9.1	89.9	87.2
LiJ_2014__O2.UC29-1__bin.47	86.46	3.69	1944634.5	Selenomonas sp. Marseille-P3560 LiJ_2014__O2.UC29-1__bin.47	72.1	13.5	91.9	88.9
LiJ_2014__O2.UC29-1__bin.57	92.40	0.70	1262797.26	Clostridium sp. CAG LiJ_2014__O2.UC29-1__bin.57	97.8	0	94.4	94.0	Y
LiJ_2014__O2.UC29-1__bin.60	80.02	1.45	1896989.17	Clostridium sp. CAG LiJ_2014__O2.UC29-1__bin.60	98.9	2.2	95.2	94.4	Y
LiJ_2014__O2.UC29-1__bin.63	85.28	0.22	1673720.26	Anaerotruncus sp. AT3 LiJ_2014__O2.UC29-1__bin.63	74	4.6	90.5	89.4
LiJ_2014__O2.UC29-1__bin.8	88.81	0.02	239.26	Flavobacterium sp. LiJ_2014__O2.UC29-1__bin.8	40.7	8.1	93.7	92.8
LiJ_2014__O2.UC3-1__bin.11	93.29	0.00	1263080.71	Eubacterium siraeum CAG LiJ_2014__O2.UC3-1__bin.11	86.6	1.5	95.9	95.7	Y
LiJ_2014__O2.UC3-1__bin.16	99.62	0.00	1262738.113	Bacteroides sp. CAG LiJ_2014__O2.UC3-1__bin.16	100	2.5	98.4	98.1	Y
LiJ_2014__O2.UC3-1__bin.20	98.81	0.38	46503.113	Parabacteroides merdae LiJ_2014__O2.UC3-1__bin.20	100	2.5	98.6	97.0	Y
LiJ_2014__O2.UC3-1__bin.23	99.98	1.50	33025.5	Phascolarctobacterium faecium LiJ_2014__O2.UC3-1__bin.23	98.7	2.6	95.9	94.7	Y
LiJ_2014__O2.UC3-1__bin.25	81.39	2.00	1432052.129	Eisenbergiella tayi LiJ_2014__O2.UC3-1__bin.25	86.6	13.1	94.9	91.6
LiJ_2014__O2.UC3-1__bin.3	90.17	1.85	1680.176	Bifidobacterium adolescentis LiJ_2014__O2.UC3-1__bin.3	96.7	7.8	98.4	95.9	Y
LiJ_2014__O2.UC3-1__bin.49	98.72	0.96	28117.30	Alistipes putredinis LiJ_2014__O2.UC3-1__bin.49	98.7	1.9	99.3	99.0	Y
LiJ_2014__O2.UC3-1__bin.56	92.11	0.37	28111.28	Bacteroides eggerthii LiJ_2014__O2.UC3-1__bin.56	82.7	1.5	94.9	94.8	Y
LiJ_2014__O2.UC30-1__bin.26	82.49	0.73	1410617.19	Ruminococcus sp. FC2018 LiJ_2014__O2.UC30-1__bin.26	76.8	10	89.9	88.4
LiJ_2014__O2.UC30-1__bin.32	98.67	0.00	1262795.45	Clostridium sp. CAG LiJ_2014__O2.UC30-1__bin.32	94.4	1.2	95.6	94.8	Y
LiJ_2014__O2.UC30-1__bin.47	53.16	0.63	437897.16	Megamonas funiformis LiJ_2014__O2.UC30-1__bin.47	55	0	90.8	90.1
LiJ_2014__O2.UC30-1__bin.69	79.52	4.22	40520.118	Blautia obeum LiJ_2014__O2.UC30-1__bin.69	84.8	10.4	90.6	87.9
LiJ_2014__O2.UC31-1__bin.14	93.53	0.68	1841856.6	Bacteroides mediterraneensis LiJ_2014__O2.UC31-1__bin.14	87.8	0	96.9	96.0	Y
LiJ_2014__O2.UC31-1__bin.20	52.68	0.67	1519439.435	Oscillibacter sp. ER4 LiJ_2014__O2.UC31-1__bin.20	64.2	14.4	87.7	86.3
LiJ_2014__O2.UC31-1__bin.32	91.04	0.81	1262781.21	Clostridium sp. CAG LiJ_2014__O2.UC31-1__bin.32	89	7.5	93.1	91.4	Y
LiJ_2014__O2.UC31-1__bin.38	99.03	0.64	1897003.145	Eubacterium sp. 41_20 LiJ_2014__O2.UC31-1__bin.38	98.7	3.2	98.8	98.2	Y
LiJ_2014__O2.UC31-1__bin.47	69.03	0.96	1501391.13	Alistipes inops LiJ_2014__O2.UC31-1__bin.47	73.7	8	89.5	87.6
LiJ_2014__O2.UC31-1__bin.52	79.08	0.93	1946247.19	Catabacter sp. UBA1685 LiJ_2014__O2.UC31-1__bin.52	81.4	9.1	90.8	89.0	Y
LiJ_2014__O2.UC31-1__bin.64	87.35	3.03	1262897.173	Faecalibacterium sp. CAG LiJ_2014__O2.UC31-1__bin.64	89.2	8.5	92.3	89.4	Y
LiJ_2014__O2.UC31-1__bin.67	50.75	2.44	1680.177	Bifidobacterium adolescentis LiJ_2014__O2.UC31-1__bin.67	65.2	17.1	90.9	87.5
LiJ_2014__O2.UC3-1__bin.33	98.07	1.45	853.566	Faecalibacterium prausnitzii LiJ_2014__O2.UC3-1__bin.33	90.8	2.8	95.5	94.0	Y
LiJ_2014__O2.UC31-1__bin.78	72.41	0.00	387090.8	Bacteroides coprophilus LiJ_2014__O2.UC31-1__bin.78	75.6	3.3	94.3	93.0
LiJ_2014__O2.UC32-1__bin.3	93.39	0.06	1263077.194	Eubacterium eligens CAG LiJ_2014__O2.UC32-1__bin.3	94.3	8.8	97.9	95.6	Y
LiJ_2014__O2.UC32-1__bin.32	78.12	0.67	1262784.25	Clostridium sp. CAG LiJ_2014__O2.UC32-1__bin.32	100	0	95.4	94.9	Y
LiJ_2014__O2.UC32-1__bin.39	79.82	0.57	39490.21	Eubacterium ramulus LiJ_2014__O2.UC32-1__bin.39	73.3	1.8	90.5	89.4
LiJ_2014__O2.UC32-1__bin.47	70.25	0.94	626934.3	Slackia piriformis LiJ_2014__O2.UC32-1__bin.47	80.9	8.2	91.0	89.6	Y
LiJ_2014__O2.UC32-1__bin.66	84.04	0.06	387090.9	Bacteroides coprophilus LiJ_2014__O2.UC32-1__bin.66	73.1	0	93.6	93.3
LiJ_2014__O2.UC32-1__bin.73	98.34	0.13	46503.114	Parabacteroides merdae LiJ_2014__O2.UC32-1__bin.73	100	0.9	98.3	96.9	Y
LiJ_2014__O2.UC32-1__bin.79	73.62	0.00	28052.142	Lachnospira pectinoschiza LiJ_2014__O2.UC32-1__bin.79	86.1	2.9	95.0	93.8	Y
LiJ_2014__O2.UC35-1__bin.1	61.40	0.00	437897.17	Megamonas funiformis LiJ_2014__O2.UC35-1__bin.1	62.8	1.2	89.8	89.8
LiJ_2014__O2.UC35-1__bin.13	85.91	0.00	1947430.4	Ruminococcus sp. UBA4697 LiJ_2014__O2.UC35-1__bin.13	91.5	1.4	93.4	92.7	Y
LiJ_2014__O2.UC35-1__bin.19	72.99	2.14	35833.18	Bilophila wadsworthia LiJ_2014__O2.UC35-1__bin.19	88.5	8	94.5	89.9	Y
LiJ_2014__O2.UC35-1__bin.29	74.14	0.00	820.605	Bacteroides uniformis LiJ_2014__O2.UC35-1__bin.29	77.6	1.6	94.3	93.9
LiJ_2014__O2.UC35-1__bin.32	91.61	0.67	1262878.45	Eubacterium sp. CAG LiJ_2014__O2.UC35-1__bin.32	87.3	7	93.8	91.5	Y
LiJ_2014__O2.UC35-1__bin.35	52.51	1.70	2108523.13	Lawsonibacter asaccharolyticus LiJ_2014__O2.UC35-1__bin.35	66.3	13.8	87.3	85.2
LiJ_2014__O2.UC35-1__bin.38	97.09	0.00	1160721.101	Ruminococcus bicirculans LiJ_2014__O2.UC35-1__bin.38	98	0.7	96.3	95.5	Y
LiJ_2014__O2.UC35-1__bin.39	80.09	2.59	1871029.5	Intestinibacillus massiliensis LiJ_2014__O2.UC35-1__bin.39	85.7	7.4	93.1	90.6	Y
LiJ_2014__O2.UC35-1__bin.40	98.97	1.45	301302.218	Roseburia faecis LiJ_2014__O2.UC35-1__bin.40	100	1.9	98.6	97.6	Y
LiJ_2014__O2.UC35-1__bin.47	56.38	0.00	28111.29	Bacteroides eggerthii LiJ_2014__O2.UC35-1__bin.47	46.8	0	87.2	87.1
LiJ_2014__O2.UC35-1__bin.53	80.01	0.53	216816.331	Bifidobacterium longum LiJ_2014__O2.UC35-1__bin.53	89.7	13.4	95.5	91.6
LiJ_2014__O2.UC35-1__bin.59	93.46	0.00	454154.23	Paraprevotella clara LiJ_2014__O2.UC35-1__bin.59	85.9	2.9	94.4	93.4	Y
LiJ_2014__O2.UC35-1__bin.63	64.11	2.66	853.567	Faecalibacterium prausnitzii LiJ_2014__O2.UC35-1__bin.63	74.7	17.1	92.5	88.9
LiJ_2014__O2.UC35-1__bin.71	97.22	0.00	1897003.146	Eubacterium sp. 41_20 LiJ_2014__O2.UC35-1__bin.71	98	3.8	98.8	98.3	Y
LiJ_2014__O2.UC35-1__bin.74	99.25	0.62	40545.16	Sutterella wadsworthensis LiJ_2014__O2.UC35-1__bin.74	91.4	2.6	99.5	97.9	Y
LiJ_2014__O2.UC36-0__bin.22	51.88	1.72	46228.13	Ruminococcus lactaris LiJ_2014__O2.UC36-0__bin.22	49	13.8	88.2	85.5
LiJ_2014__O2.UC36-0__bin.45	56.14	0.00	1896995.27	Coprobacillus sp. CAG LiJ_2014__O2.UC36-0__bin.45	51.6	2.5	88.3	88.1
LiJ_2014__O2.UC36-0__bin.5	61.39	0.00	40520.119	Blautia obeum LiJ_2014__O2.UC36-0__bin.5	63.4	0	90.1	89.5
LiJ_2014__O2.UC36-0__bin.58	85.98	2.74	2109334.13	Blautia sp. SG-772 LiJ_2014__O2.UC36-0__bin.58	82.8	8.7	93.1	90.6	Y
LiJ_2014__O2.UC36-0__bin.66	64.26	4.11	84112.35	Eggerthella lenta LiJ_2014__O2.UC36-0__bin.66	80.8	10.4	92.0	88.4
LiJ_2014__O2.UC36-0__bin.9	81.29	0.33	1308.601	Streptococcus thermophilus LiJ_2014__O2.UC36-0__bin.9	88.5	11.8	96.8	93.6
LiJ_2014__O2.UC36-1__bin.17	91.96	0.00	454154.24	Paraprevotella clara LiJ_2014__O2.UC36-1__bin.17	83.3	2.3	93.7	91.7	Y
LiJ_2014__O2.UC36-1__bin.26	78.79	0.67	1506.64	Clostridium sp. LiJ_2014__O2.UC36-1__bin.26	100	0	95.7	95.4	Y
LiJ_2014__O2.UC36-1__bin.46	95.16	0.74	820.606	Bacteroides uniformis LiJ_2014__O2.UC36-1__bin.46	84.6	1.5	96.0	95.6	Y
LiJ_2014__O2.UC36-1__bin.5	72.47	3.67	301302.219	Roseburia faecis LiJ_2014__O2.UC36-1__bin.5	81.4	15.9	92.0	86.5
LiJ_2014__O2.UC37-1__bin.1	94.15	1.19	1262736.10	Bacteroides sp. CAG LiJ_2014__O2.UC37-1__bin.1	92.6	4	96.5	94.5	Y
LiJ_2014__O2.UC37-1__bin.15	95.21	0.38	1308.602	Streptococcus thermophilus LiJ_2014__O2.UC37-1__bin.15	95	8.1	98.7	96.7	Y
LiJ_2014__O2.UC37-1__bin.16	89.33	2.81	1243664.6	Bacillus massiliogorillae LiJ_2014__O2.UC37-1__bin.16	33.8	5.3	94.6	93.4
LiJ_2014__O2.UC37-1__bin.23	93.20	0.67	1897001.42	Eubacterium sp. 36_13 LiJ_2014__O2.UC37-1__bin.23	90.3	4.8	95.9	94.8	Y
LiJ_2014__O2.UC37-1__bin.30	81.27	0.17	1896985.8	Clostridium sp. CAG LiJ_2014__O2.UC37-1__bin.30	81.3	2.7	92.2	89.3	Y
LiJ_2014__O2.UC37-1__bin.38	99.42	0.77	823.290	Parabacteroides distasonis LiJ_2014__O2.UC37-1__bin.38	100	0	99.6	98.2	Y
LiJ_2014__O2.UC37-1__bin.40	97.58	2.17	360807.77	Roseburia inulinivorans LiJ_2014__O2.UC37-1__bin.40	99.3	5.1	98.0	95.4	Y
LiJ_2014__O2.UC37-1__bin.60	96.60	1.13	1099853.6	Coprobacter fastidiosus LiJ_2014__O2.UC37-1__bin.60	98.7	1.3	97.9	97.0	Y
LiJ_2014__O2.UC37-1__bin.63	98.73	2.17	1262842.11	Clostridium sp. CAG LiJ_2014__O2.UC37-1__bin.63	100	3.2	97.6	95.4	Y
LiJ_2014__O2.UC37-1__bin.9	97.17	0.00	28052.143	Lachnospira pectinoschiza LiJ_2014__O2.UC37-1__bin.9	91.2	1.4	96.2	95.7	Y
LiJ_2014__O2.UC36-1__bin.56	81.79	2.01	1897003.147	Eubacterium sp. 41_20 LiJ_2014__O2.UC36-1__bin.56	88.8	11.7	95.3	90.9
LiJ_2014__O2.UC38-1__bin.13	97.96	0.00	239935.223	Akkermansia muciniphila LiJ_2014__O2.UC38-1__bin.13	100	0.6	99.9	99.1	Y
LiJ_2014__O2.UC38-1__bin.16	97.99	0.00	1262955.58	Ruminococcus sp. CAG LiJ_2014__O2.UC38-1__bin.16	97.4	1.3	95.3	94.3	Y
LiJ_2014__O2.UC38-1__bin.2	75.85	0.34	1879010.208	Firmicutes bacterium LiJ_2014__O2.UC38-1__bin.2	84	4.5	93.4	92.3	Y
LiJ_2014__O2.UC38-1__bin.26	95.79	3.36	1262828.64	Clostridium sp. CAG LiJ_2014__O2.UC38-1__bin.26	100	7.2	96.5	93.9	Y
LiJ_2014__O2.UC38-1__bin.29	97.60	0.60	626940.27	Phascolarctobacterium succinatutens LiJ_2014__O2.UC38-1__bin.29	98	1.3	96.0	95.0	Y
LiJ_2014__O2.UC38-1__bin.33	80.85	0.67	1262819.5	Clostridium sp. CAG LiJ_2014__O2.UC38-1__bin.33	97.8	0	95.8	95.3	Y
LiJ_2014__O2.UC38-1__bin.4	80.00	0.89	2109686.13	Butyricicoccus sp. GAM44 LiJ_2014__O2.UC38-1__bin.4	81.2	9.8	90.5	88.3	Y
LiJ_2014__O2.UC38-1__bin.53	60.42	3.57	853.568	Faecalibacterium prausnitzii LiJ_2014__O2.UC38-1__bin.53	69.8	18.4	91.2	87.7
LiJ_2014__O2.UC4-1__bin.18	66.91	2.50	1262783.4	Clostridium sp. CAG LiJ_2014__O2.UC4-1__bin.18	77.2	8.4	91.9	89.4
LiJ_2014__O2.UC4-1__bin.27	61.58	4.39	1262889.32	Eubacterium sp. CAG LiJ_2014__O2.UC4-1__bin.27	79.4	5.8	92.9	90.0
LiJ_2014__O2.UC4-1__bin.30	95.30	1.34	1410617.20	Ruminococcus sp. FC2018 LiJ_2014__O2.UC4-1__bin.30	95.4	2.7	95.6	94.5	Y
LiJ_2014__O2.UC4-1__bin.4	90.68	3.82	1816688.23	Ruminococcus sp. Marseille-P328 LiJ_2014__O2.UC4-1__bin.4	93.3	5.6	96.4	93.7	Y
LiJ_2014__O2.UC4-1__bin.48	94.31	2.64	1150298.133	Fusicatenibacter saccharivorans LiJ_2014__O2.UC4-1__bin.48	95.8	7.3	96.9	93.4	Y
LiJ_2014__O2.UC4-1__bin.54	77.69	3.86	1262775.28	Clostridium sp. CAG LiJ_2014__O2.UC4-1__bin.54	83.1	5.1	90.9	89.4	Y
LiJ_2014__O2.UC4-1__bin.60	77.83	3.51	1848717.6	Pseudomonas sp. MYb115 LiJ_2014__O2.UC4-1__bin.60	45.9	19.7	93.2	91.6
LiJ_2014__O2.UC4-1__bin.63	93.83	2.63	1879010.210	Firmicutes bacterium LiJ_2014__O2.UC4-1__bin.63	95.4	9.3	95.2	93.2	Y
LiJ_2014__O2.UC4-1__bin.70	67.43	4.89	39490.22	Eubacterium ramulus LiJ_2014__O2.UC4-1__bin.70	71.2	7.6	89.7	87.1
LiJ_2014__O2.UC4-1__bin.75	96.80	0.56	357276.110	Bacteroides dorei LiJ_2014__O2.UC4-1__bin.75	98.7	1.3	99.3	98.4	Y
LiJ_2014__O2.UC4-1__bin.79	96.64	1.68	1262828.65	Clostridium sp. CAG LiJ_2014__O2.UC4-1__bin.79	97.8	0.6	95.6	93.5	Y
LiJ_2014__O2.UC40-1__bin.1	93.71	3.10	1898207.150	Clostridiales bacterium LiJ_2014__O2.UC40-1__bin.1	96.1	3.4	96.0	94.5	Y
LiJ_2014__O2.UC40-1__bin.17	98.99	0.00	1263080.72	Eubacterium siraeum CAG LiJ_2014__O2.UC40-1__bin.17	100	1.9	99.5	99.1	Y
LiJ_2014__O2.UC40-1__bin.27	97.85	0.00	1977087.83	Proteobacteria bacterium LiJ_2014__O2.UC40-1__bin.27	75.6	0	93.8	93.4
LiJ_2014__O2.UC40-1__bin.31	95.98	1.52	1262897.174	Faecalibacterium sp. CAG LiJ_2014__O2.UC40-1__bin.31	95.4	3.3	93.2	91.6	Y
LiJ_2014__O2.UC40-1__bin.35	74.19	0.00	1262875.40	Eggerthella sp. CAG LiJ_2014__O2.UC40-1__bin.35	66.7	0	92.2	91.9
LiJ_2014__O2.UC40-1__bin.42	94.44	0.97	1879010.209	Firmicutes bacterium LiJ_2014__O2.UC40-1__bin.42	90.8	3.5	95.9	94.8	Y
LiJ_2014__O2.UC40-1__bin.49	99.52	0.96	28117.31	Alistipes putredinis LiJ_2014__O2.UC40-1__bin.49	100	3.7	99.3	98.6	Y
LiJ_2014__O2.UC40-1__bin.57	76.60	0.00	1673720.27	Anaerotruncus sp. AT3 LiJ_2014__O2.UC40-1__bin.57	91.5	0.7	95.3	94.4	Y
LiJ_2014__O2.UC40-1__bin.69	86.47	0.00	1262778.21	Clostridium sp. CAG LiJ_2014__O2.UC40-1__bin.69	70	1.6	91.7	91.1
LiJ_2014__O2.UC40-1__bin.80	98.39	0.00	1263079.381	Eubacterium rectale CAG LiJ_2014__O2.UC40-1__bin.80	99.3	2.6	99.3	99.0	Y
LiJ_2014__O2.UC40-1__bin.89	95.97	0.00	1262774.95	Clostridium sp. CAG LiJ_2014__O2.UC40-1__bin.89	84.4	0	93.3	92.0	Y
LiJ_2014__O2.UC41-1__bin.17	90.46	2.82	821.608	Bacteroides vulgatus LiJ_2014__O2.UC41-1__bin.17	94.9	1.3	96.8	95.9	Y
LiJ_2014__O2.UC41-1__bin.34	75.40	0.00	1816678.31	Christensenella timonensis LiJ_2014__O2.UC41-1__bin.34	73.5	0.9	92.0	91.8
LiJ_2014__O2.UC41-1__bin.37	84.91	1.47	853.569	Faecalibacterium prausnitzii LiJ_2014__O2.UC41-1__bin.37	84.6	14.8	94.0	90.5
LiJ_2014__O2.UC41-1__bin.4	53.51	0.00	33025.6	Phascolarctobacterium faecium LiJ_2014__O2.UC41-1__bin.4	48.4	0	89.6	89.5
LiJ_2014__O2.UC41-1__bin.5	97.54	0.67	1879010.211	Firmicutes bacterium LiJ_2014__O2.UC41-1__bin.5	94.1	0.7	95.3	94.0	Y
LiJ_2014__O2.UC41-1__bin.53	50.34	1.01	39485.30	[Eubacterium] eligens LiJ_2014__O2.UC41-1__bin.53	64.1	7.1	89.4	87.7
LiJ_2014__O2.UC41-1__bin.65	96.64	2.01	649756.171	Anaerostipes hadrus LiJ_2014__O2.UC41-1__bin.65	96.7	5.3	97.8	95.5	Y
LiJ_2014__O2.UC43-1__bin.36	94.52	0.50	1262751.13	Bacteroides sp. CAG LiJ_2014__O2.UC43-1__bin.36	96.2	0	95.4	94.8	Y
LiJ_2014__O2.UC43-1__bin.57	98.51	0.39	1262960.62	Ruminococcus sp. CAG LiJ_2014__O2.UC43-1__bin.57	98	1.3	99.5	98.3	Y
LiJ_2014__O2.UC43-1__bin.7	96.65	0.28	2079531.10	Prevotella sp. Marseille-P4119 LiJ_2014__O2.UC43-1__bin.7	96.2	0	98.6	98.2	Y
LiJ_2014__O2.UC44-1__bin.11	91.61	2.56	1897005.94	Faecalibacterium sp. CAG LiJ_2014__O2.UC44-1__bin.11	91.5	4.1	92.5	90.4	Y
LiJ_2014__O2.UC44-1__bin.18	63.16	0.00	1150298.134	Fusicatenibacter saccharivorans LiJ_2014__O2.UC44-1__bin.18	61.4	0	89.6	89.0
LiJ_2014__O2.UC44-1__bin.23	65.22	0.00	1262961.6	Ruminococcus sp. CAG LiJ_2014__O2.UC44-1__bin.23	64.7	6.4	88.2	87.4
LiJ_2014__O2.UC44-1__bin.29	83.01	0.83	1897003.148	Eubacterium sp. 41_20 LiJ_2014__O2.UC44-1__bin.29	87.9	13.5	96.7	93.3
LiJ_2014__O2.UC44-1__bin.34	78.37	0.96	1262693.31	Alistipes sp. CAG LiJ_2014__O2.UC44-1__bin.34	78.6	5.4	92.8	90.8
LiJ_2014__O2.UC44-1__bin.37	78.68	0.00	1262924.92	Prevotella sp. CAG LiJ_2014__O2.UC44-1__bin.37	75.6	1.7	92.0	91.6
LiJ_2014__O2.UC47-1__bin.44	79.47	1.05	1262841.78	Clostridium sp. CAG LiJ_2014__O2.UC47-1__bin.44	98.9	0	94.5	94.2	Y
FengQ_2015__SID31398__bin.39	95.56	2.71	1946387.4	Collinsella sp. UBA4258 FengQ_2015__SID31398__bin.39	96.9	6.8	97.4	94.9	Y
LiJ_2014__O2.UC41-1__bin.70	81.98	0.63	1263070.32	Coprococcus comes CAG LiJ_2014__O2.UC41-1__bin.70	79.7	3.2	93.2	91.9
LiJ_2014__O2.UC44-1__bin.41	98.27	0.19	454155.5	Paraprevotella xylaniphila LiJ_2014__O2.UC44-1__bin.41	96.5	1.3	97.7	97.1	Y
LiJ_2014__O2.UC44-1__bin.42	71.05	0.00	28052.144	Lachnospira pectinoschiza LiJ_2014__O2.UC44-1__bin.42	73.7	3.4	92.4	91.8
LiJ_2014__O2.UC44-1__bin.53	84.56	0.35	1871029.6	Intestinibacillus massiliensis LiJ_2014__O2.UC44-1__bin.53	89.7	11.3	93.9	90.5
LiJ_2014__O2.UC44-1__bin.7	95.82	3.13	1946520.33	Faecalitalea sp. UBA637 LiJ_2014__O2.UC44-1__bin.7	93.8	5.3	97.1	95.3	Y
LiJ_2014__O2.UC44-1__bin.77	77.69	1.68	1519439.436	Oscillibacter sp. ER4 LiJ_2014__O2.UC44-1__bin.77	90.5	13.2	92.5	89.6
LiJ_2014__O2.UC44-1__bin.9	97.27	2.67	1879010.212	Firmicutes bacterium LiJ_2014__O2.UC44-1__bin.9	88.7	7.6	93.1	90.8	Y
LiJ_2014__O2.UC46-1__bin.18	95.31	1.13	1262738.114	Bacteroides sp. CAG LiJ_2014__O2.UC46-1__bin.18	93.9	1.3	97.4	96.2	Y
LiJ_2014__O2.UC46-1__bin.23	93.81	1.73	1262842.12	Clostridium sp. CAG LiJ_2014__O2.UC46-1__bin.23	91.4	5.7	95.9	92.7	Y
LiJ_2014__O2.UC46-1__bin.28	98.33	1.69	301302.220	Roseburia faecis LiJ_2014__O2.UC46-1__bin.28	99	1.3	98.3	97.5	Y
LiJ_2014__O2.UC46-1__bin.33	73.31	0.00	1150298.135	Fusicatenibacter saccharivorans LiJ_2014__O2.UC46-1__bin.33	70.6	6.9	90.4	89.1
LiJ_2014__O2.UC46-1__bin.36	77.59	0.00	674529.18	Bacteroides faecis LiJ_2014__O2.UC46-1__bin.36	75.6	2.5	94.2	93.3
LiJ_2014__O2.UC46-1__bin.63	83.25	3.49	1265.26	Ruminococcus flavefaciens LiJ_2014__O2.UC46-1__bin.63	84.6	11.1	90.5	86.8
LiJ_2014__O2.UC46-1__bin.65	97.53	0.12	820.607	Bacteroides uniformis LiJ_2014__O2.UC46-1__bin.65	89.3	1.4	97.2	96.3	Y
LiJ_2014__O2.UC46-1__bin.80	75.45	0.68	1676614.15	Prevotella sp. 109 LiJ_2014__O2.UC46-1__bin.80	70.5	3.5	90.8	89.4
LiJ_2014__O2.UC47-1__bin.12	92.42	3.37	1262904.45	Mycoplasma sp. CAG LiJ_2014__O2.UC47-1__bin.12	98.7	1	95.0	94.5	Y
LiJ_2014__O2.UC47-1__bin.21	98.87	0.38	1262738.115	Bacteroides sp. CAG LiJ_2014__O2.UC47-1__bin.21	100	2.5	98.1	97.6	Y
LiJ_2014__O2.UC47-1__bin.25	77.33	2.63	1550024.8	Ruthenibacterium lactatiformans LiJ_2014__O2.UC47-1__bin.25	89.5	11.8	92.9	90.4
LiJ_2014__O2.UC47-1__bin.26	97.20	0.00	2173.78	Methanobrevibacter smithii LiJ_2014__O2.UC47-1__bin.26	98.3	0	99.9	99.9	Y
LiJ_2014__O2.UC47-1__bin.4	88.32	3.61	1680.179	Bifidobacterium adolescentis LiJ_2014__O2.UC47-1__bin.4	92.9	14.6	96.6	92.9
LiJ_2014__O2.UC47-1__bin.49	93.91	1.29	47678.185	Bacteroides caccae LiJ_2014__O2.UC47-1__bin.49	88.5	1.4	96.7	95.6	Y
LiJ_2014__O2.UC47-1__bin.52	96.24	0.90	1637504.153	Carnobacterium sp. N15.MGS-207 LiJ_2014__O2.UC47-1__bin.52	83.6	4.8	94.6	93.3	Y
LiJ_2014__O2.UC47-1__bin.59	91.88	1.48	1263077.195	Eubacterium eligens CAG LiJ_2014__O2.UC47-1__bin.59	91.7	7.3	97.6	95.5	Y
LiJ_2014__O2.UC47-1__bin.67	97.32	0.00	1262779.30	Clostridium sp. CAG LiJ_2014__O2.UC47-1__bin.67	95.6	0	96.5	95.7	Y
LiJ_2014__O2.UC47-1__bin.71	93.94	1.68	1262775.29	Clostridium sp. CAG LiJ_2014__O2.UC47-1__bin.71	97.8	1.1	95.0	94.3	Y
LiJ_2014__O2.UC47-1__bin.78	90.61	0.36	1947219.27	Prevotella sp. UBA7551 LiJ_2014__O2.UC47-1__bin.78	90.9	0.7	96.5	94.9	Y
LiJ_2014__O2.UC47-1__bin.9	93.82	1.86	1262897.175	Faecalibacterium sp. CAG LiJ_2014__O2.UC47-1__bin.9	93.5	5.6	93.1	90.6	Y
LiJ_2014__O2.UC48-1__bin.107	96.41	0.00	310297.55	Bacteroides plebeius LiJ_2014__O2.UC48-1__bin.107	84.6	0	95.5	94.8	Y
LiJ_2014__O2.UC48-1__bin.111	74.54	2.80	1262788.57	Clostridium sp. CAG LiJ_2014__O2.UC48-1__bin.111	100	3.2	95.5	94.7	Y
LiJ_2014__O2.UC48-1__bin.2	75.89	0.22	1262789.22	Clostridium sp. CAG LiJ_2014__O2.UC48-1__bin.2	96.7	3.3	94.9	94.3	Y
LiJ_2014__O2.UC48-1__bin.24	65.13	3.45	1673721.40	Intestinimonas massiliensis LiJ_2014__O2.UC48-1__bin.24	71.3	7.6	90.4	88.2
LiJ_2014__O2.UC48-1__bin.32	51.78	0.71	1262783.5	Clostridium sp. CAG LiJ_2014__O2.UC48-1__bin.32	65.6	4.8	88.6	88.0
LiJ_2014__O2.UC48-1__bin.34	97.10	1.12	1262947.129	Roseburia sp. CAG LiJ_2014__O2.UC48-1__bin.34	97.4	3.2	97.3	96.2	Y
LiJ_2014__O2.UC48-1__bin.40	95.61	2.57	820.608	Bacteroides uniformis LiJ_2014__O2.UC48-1__bin.40	87.2	6.8	95.9	94.7	Y
LiJ_2014__O2.UC48-1__bin.45	97.01	0.60	1262915.37	Phascolarctobacterium sp. CAG LiJ_2014__O2.UC48-1__bin.45	95.1	0.7	95.3	94.8	Y
LiJ_2014__O2.UC48-1__bin.49	99.62	0.38	1262736.11	Bacteroides sp. CAG LiJ_2014__O2.UC48-1__bin.49	100	0	98.5	97.9	Y
LiJ_2014__O2.UC48-1__bin.98	84.22	2.25	1262809.30	Clostridium sp. CAG LiJ_2014__O2.UC48-1__bin.98	88.8	3.6	94.5	93.8	Y
LiJ_2014__O2.UC5-1__bin.13	96.64	0.69	290054.9	Eubacterium coprostanoligenes LiJ_2014__O2.UC5-1__bin.13	97.7	5.7	96.3	94.7	Y
LiJ_2014__O2.UC5-1__bin.17	97.72	0.38	823.291	Parabacteroides distasonis LiJ_2014__O2.UC5-1__bin.17	100	0	97.3	96.2	Y
LiJ_2014__O2.UC5-1__bin.18	86.46	0.96	28117.32	Alistipes putredinis LiJ_2014__O2.UC5-1__bin.18	87.2	2.9	95.0	94.2	Y
LiJ_2014__O2.UC5-1__bin.25	70.52	0.00	820.609	Bacteroides uniformis LiJ_2014__O2.UC5-1__bin.25	73.7	1.7	94.2	93.3
LiJ_2014__O2.UC5-1__bin.30	65.71	0.97	301302.221	Roseburia faecis LiJ_2014__O2.UC5-1__bin.30	60.1	0	89.6	88.8
LiJ_2014__O2.UC5-1__bin.40	93.72	0.48	1897003.149	Eubacterium sp. 41_20 LiJ_2014__O2.UC5-1__bin.40	88.2	3.6	96.5	95.9	Y
LiJ_2014__O2.UC5-1__bin.50	98.75	0.62	1263111.39	Sutterella wadsworthensis CAG LiJ_2014__O2.UC5-1__bin.50	90.2	0	96.1	95.1	Y
LiJ_2014__O2.UC5-1__bin.8	91.52	0.00	46506.177	Bacteroides stercoris LiJ_2014__O2.UC5-1__bin.8	84.5	1.5	95.7	95.4	Y
LiJ_2014__O2.UC6-0__bin.13	97.32	0.00	39485.31	[Eubacterium] eligens LiJ_2014__O2.UC6-0__bin.13	99.3	2.6	99.4	99.0	Y
LiJ_2014__O2.UC6-0__bin.28	97.60	1.20	1262915.38	Phascolarctobacterium sp. CAG LiJ_2014__O2.UC6-0__bin.28	96.1	1.3	95.6	94.8	Y
ZeeviD_2015__PNP_Main_738__bin.3	99.19	1.34	33043.123	Coprococcus eutactus ZeeviD_2015__PNP_Main_738__bin.3	100	6.8	96.7	94.1	Y
FengQ_2015__SID31398__bin.41	97.99	4.70	649756.172	Anaerostipes hadrus FengQ_2015__SID31398__bin.41	99.3	4.7	97.9	95.0	Y
FengQ_2015__SID31398__bin.42	92.02	3.29	745368.40	Gemmiger formicilis FengQ_2015__SID31398__bin.42	87.9	9.1	92.5	89.9	Y
FengQ_2015__SID31398__bin.43	52.01	2.78	301301.25	Roseburia hominis FengQ_2015__SID31398__bin.43	59.6	15.7	85.4	83.4
FengQ_2015__SID31398__bin.46	97.32	1.34	1410617.21	Ruminococcus sp. FC2018 FengQ_2015__SID31398__bin.46	99.3	3.8	96.5	95.6	Y
HMP_2012__SRS053603__bin.91	55.66	1.17	237576.3	Oribacterium sinus HMP_2012__SRS053603__bin.91	57.2	5.4	88.0	87.4
LiJ_2014__O2.UC6-0__bin.54	68.45	1.72	821.609	Bacteroides vulgatus LiJ_2014__O2.UC6-0__bin.54	76.9	3.2	95.0	93.3
LiJ_2014__O2.UC6-1__bin.17	76.64	1.82	88431.123	Dorea longicatena LiJ_2014__O2.UC6-1__bin.17	85	12.7	95.3	91.6
LiJ_2014__O2.UC6-1__bin.23	98.17	1.69	853.570	Faecalibacterium prausnitzii LiJ_2014__O2.UC6-1__bin.23	91.8	3.4	95.6	93.6	Y
LiJ_2014__O2.UC6-1__bin.32	94.68	1.01	165179.538	Prevotella copri LiJ_2014__O2.UC6-1__bin.32	88.5	0	96.1	95.6	Y
LiJ_2014__O2.UC6-1__bin.37	100.00	0.81	74426.149	Collinsella aerofaciens LiJ_2014__O2.UC6-1__bin.37	99.2	0.8	97.6	96.0	Y
LiJ_2014__O2.UC6-1__bin.41	94.89	0.00	310297.56	Bacteroides plebeius LiJ_2014__O2.UC6-1__bin.41	89.1	0	95.9	95.6	Y
LiJ_2014__O2.UC6-1__bin.51	90.94	0.47	2126738.4	Lachnoclostridium sp. SNUG30099 LiJ_2014__O2.UC6-1__bin.51	92.8	8.2	95.8	93.0	Y
LiJ_2014__O2.UC6-2__bin.1	96.23	0.71	1946520.34	Faecalitalea sp. UBA637 LiJ_2014__O2.UC6-2__bin.1	93.1	2.1	97.1	96.1	Y
LiJ_2014__O2.UC6-2__bin.17	95.19	0.50	310297.57	Bacteroides plebeius LiJ_2014__O2.UC6-2__bin.17	91	0	97.0	96.5	Y
LiJ_2014__O2.UC6-2__bin.20	86.59	0.00	28026.182	Bifidobacterium pseudocatenulatum LiJ_2014__O2.UC6-2__bin.20	88.4	1	97.1	96.7	Y
LiJ_2014__O2.UC6-2__bin.46	91.73	2.03	1263111.40	Sutterella wadsworthensis CAG LiJ_2014__O2.UC6-2__bin.46	85.4	8.5	93.6	90.2	Y
LiJ_2014__O2.UC6-2__bin.50	61.90	0.19	310298.15	Bacteroides coprocola LiJ_2014__O2.UC6-2__bin.50	68.6	0	88.9	88.6
LiJ_2014__O2.UC6-2__bin.53	96.15	2.62	863372.4	Herbaspirillum huttiense LiJ_2014__O2.UC6-2__bin.53	62.7	2.7	95.6	94.3
LiJ_2014__O2.UC6-2__bin.59	90.78	0.04	1392487.6	Eubacterium sp. AB3007 LiJ_2014__O2.UC6-2__bin.59	95.4	3.3	95.2	93.3	Y
LiJ_2014__O2.UC6-2__bin.8	73.62	0.52	454154.25	Paraprevotella clara LiJ_2014__O2.UC6-2__bin.8	70.8	18.5	89.7	86.5
LiJ_2014__O2.UC7-0__bin.16	54.39	1.75	649756.173	Anaerostipes hadrus LiJ_2014__O2.UC7-0__bin.16	47.1	4	89.2	88.6
LiJ_2014__O2.UC7-0__bin.36	96.15	0.48	1501391.14	Alistipes inops LiJ_2014__O2.UC7-0__bin.36	85.3	1.5	93.4	92.0	Y
LiJ_2014__O2.UC7-0__bin.4	60.00	0.00	387661.7	Parabacteroides johnsonii LiJ_2014__O2.UC7-0__bin.4	82.6	0	90.3	89.4	Y
LiJ_2014__O2.UC7-0__bin.44	98.49	0.34	853.571	Faecalibacterium prausnitzii LiJ_2014__O2.UC7-0__bin.44	93.8	5.9	96.6	94.7	Y
LiJ_2014__O2.UC7-0__bin.5	62.48	1.75	2126740.17	Lachnoclostridium sp. SNUG30386 LiJ_2014__O2.UC7-0__bin.5	73	11.1	91.1	88.3
LiJ_2014__O2.UC7-0__bin.54	95.64	0.48	301301.26	Roseburia hominis LiJ_2014__O2.UC7-0__bin.54	90.8	2.8	97.0	96.1	Y
LiJ_2014__O2.UC7-0__bin.69	52.69	0.68	745368.41	Gemmiger formicilis LiJ_2014__O2.UC7-0__bin.69	62.7	12.7	88.0	86.8
LiJ_2014__O2.UC7-0__bin.7	70.92	0.35	54005.6	Peptoniphilus harei LiJ_2014__O2.UC7-0__bin.7	84	4.7	92.5	91.1	Y
LiJ_2014__O2.UC7-1__bin.2	57.40	1.11	562.38812	Escherichia coli LiJ_2014__O2.UC7-1__bin.2	72.2	9	84.6	78.0
LiJ_2014__O2.UC7-1__bin.24	97.85	0.00	1946928.9	Micavibrio sp. UBA6145 LiJ_2014__O2.UC7-1__bin.24	78.9	3.6	94.2	93.7
LiJ_2014__O2.UC7-1__bin.27	98.12	0.62	1977087.84	Proteobacteria bacterium LiJ_2014__O2.UC7-1__bin.27	98	1	94.9	93.8	Y
LiJ_2014__O2.UC7-1__bin.40	98.00	4.58	1263108.105	[Ruminococcus] torques CAG LiJ_2014__O2.UC7-1__bin.40	98.3	8.7	97.4	94.8	Y
LiJ_2014__O2.UC7-1__bin.46	73.02	2.38	853.572	Faecalibacterium prausnitzii LiJ_2014__O2.UC7-1__bin.46	72.4	14	92.2	88.8
LiJ_2014__O2.UC7-1__bin.5	98.32	2.01	1262828.66	Clostridium sp. CAG LiJ_2014__O2.UC7-1__bin.5	94.4	3.4	95.0	93.1	Y
LiJ_2014__O2.UC7-1__bin.73	84.25	0.00	290054.10	Eubacterium coprostanoligenes LiJ_2014__O2.UC7-1__bin.73	86.3	8.4	93.2	91.4	Y
LiJ_2014__O2.UC7-1__bin.83	70.44	0.06	745368.42	Gemmiger formicilis LiJ_2014__O2.UC7-1__bin.83	79.1	11.7	92.2	89.8
LiJ_2014__O2.UC8-0__bin.1	87.04	0.61	1681.142	Bifidobacterium bifidum LiJ_2014__O2.UC8-0__bin.1	94.2	11.1	96.7	93.5
LiJ_2014__O2.UC8-0__bin.14	99.52	1.44	28117.33	Alistipes putredinis LiJ_2014__O2.UC8-0__bin.14	98.7	3.8	99.3	98.3	Y
LiJ_2014__O2.UC8-0__bin.19	96.77	1.25	1262976.24	Sutterella sp. CAG LiJ_2014__O2.UC8-0__bin.19	79.3	3	95.7	94.4
LiJ_2014__O2.UC8-0__bin.37	83.95	3.75	454154.26	Paraprevotella clara LiJ_2014__O2.UC8-0__bin.37	71.8	8.2	92.5	89.1
LiJ_2014__O2.UC8-0__bin.41	99.28	0.00	1263079.382	Eubacterium rectale CAG LiJ_2014__O2.UC8-0__bin.41	99.3	1.9	99.6	98.9	Y
LiJ_2014__O2.UC8-0__bin.50	93.49	0.00	1262962.65	Ruminococcus sp. CAG LiJ_2014__O2.UC8-0__bin.50	92.8	3.1	95.2	93.7	Y
LiJ_2014__O2.UC8-1__bin.1	84.34	1.27	487173.7	Dialister succinatiphilus LiJ_2014__O2.UC8-1__bin.1	78.3	0	93.6	92.8
LiJ_2014__O2.UC8-1__bin.2	87.25	1.34	1263078.57	Eubacterium hallii CAG LiJ_2014__O2.UC8-1__bin.2	85.6	3.7	94.6	93.0	Y
LiJ_2014__O2.UC9-1__bin.55	97.83	1.76	301302.222	Roseburia faecis LiJ_2014__O2.UC9-1__bin.55	94.8	2.4	97.6	96.5	Y
HMP_2012__SRS057022__bin.16	92.36	1.90	137732.3	Granulicatella elegans HMP_2012__SRS057022__bin.16	99.8	4	97.7	95.9	Y
LiJ_2014__O2.UC7-1__bin.65	94.13	0.90	823.292	Parabacteroides distasonis LiJ_2014__O2.UC7-1__bin.65	99.1	0.9	95.9	94.6	Y
LiJ_2014__O2.UC8-1__bin.23	97.52	0.19	820.610	Bacteroides uniformis LiJ_2014__O2.UC8-1__bin.23	96.2	2	98.2	97.3	Y
LiJ_2014__O2.UC8-1__bin.25	94.69	2.90	1263079.383	Eubacterium rectale CAG LiJ_2014__O2.UC8-1__bin.25	96.7	2	98.7	97.4	Y
LiJ_2014__O2.UC8-1__bin.28	94.63	0.67	2109686.14	Butyricicoccus sp. GAM44 LiJ_2014__O2.UC8-1__bin.28	95.4	2.7	95.0	93.4	Y
LiJ_2014__O2.UC8-1__bin.52	99.62	0.75	1262738.116	Bacteroides sp. CAG LiJ_2014__O2.UC8-1__bin.52	100	3.8	98.4	97.9	Y
LiJ_2014__O2.UC8-1__bin.56	91.29	0.45	2126739.8	Lachnoclostridium sp. SNUG30370 LiJ_2014__O2.UC8-1__bin.56	89.9	14.6	95.6	92.3
LiJ_2014__O2.UC8-1__bin.57	91.47	0.56	376804.8	Bacteroides barnesiae LiJ_2014__O2.UC8-1__bin.57	80.8	0	94.8	94.2	Y
LiJ_2014__O2.UC8-1__bin.65	84.91	2.73	1262960.63	Ruminococcus sp. CAG LiJ_2014__O2.UC8-1__bin.65	87.2	4	96.2	94.4	Y
LiJ_2014__O2.UC8-1__bin.7	98.63	0.00	1262962.66	Ruminococcus sp. CAG LiJ_2014__O2.UC8-1__bin.7	98.7	1.3	96.3	95.6	Y
LiJ_2014__O2.UC8-2__bin.10	75.75	0.77	216816.332	Bifidobacterium longum LiJ_2014__O2.UC8-2__bin.10	84.8	13.7	94.2	90.8
LiJ_2014__O2.UC8-2__bin.13	99.30	1.17	1262897.176	Faecalibacterium sp. CAG LiJ_2014__O2.UC8-2__bin.13	94.1	1.4	93.6	92.3	Y
LiJ_2014__O2.UC8-2__bin.2	89.01	1.27	1879010.213	Firmicutes bacterium LiJ_2014__O2.UC8-2__bin.2	92.3	4.7	95.2	92.9	Y
LiJ_2014__O2.UC8-2__bin.28	65.82	0.02	218538.13	Dialister invisus LiJ_2014__O2.UC8-2__bin.28	74.5	0	92.9	92.3
LiJ_2014__O2.UC8-2__bin.35	96.98	0.00	1262779.31	Clostridium sp. CAG LiJ_2014__O2.UC8-2__bin.35	95.6	2.3	96.3	95.0	Y
LiJ_2014__O2.UC8-2__bin.42	91.14	1.51	39496.20	Eubacterium ventriosum LiJ_2014__O2.UC8-2__bin.42	91.7	7	94.3	92.2	Y
LiJ_2014__O2.UC8-2__bin.62	97.27	2.21	1680.180	Bifidobacterium adolescentis LiJ_2014__O2.UC8-2__bin.62	98.3	3.1	99.5	98.4	Y
LiJ_2014__O2.UC8-2__bin.68	85.64	2.59	1519439.437	Oscillibacter sp. ER4 LiJ_2014__O2.UC8-2__bin.68	85.2	14.6	93.6	90.5
LiJ_2014__O2.UC8-2__bin.9	51.68	0.67	649756.174	Anaerostipes hadrus LiJ_2014__O2.UC8-2__bin.9	55.6	2.3	90.1	88.6
LiJ_2014__O2.UC9-1__bin.22	94.15	2.46	823.293	Parabacteroides distasonis LiJ_2014__O2.UC9-1__bin.22	100	3.4	95.6	93.6	Y
LiJ_2014__O2.UC9-1__bin.25	92.28	2.06	301301.27	Roseburia hominis LiJ_2014__O2.UC9-1__bin.25	92.3	6.3	94.9	92.8	Y
LiJ_2014__O2.UC9-1__bin.28	96.41	0.68	820.611	Bacteroides uniformis LiJ_2014__O2.UC9-1__bin.28	98.7	1.3	98.4	97.6	Y
LiJ_2014__O2.UC9-1__bin.30	83.18	2.86	338188.67	Bacteroides finegoldii LiJ_2014__O2.UC9-1__bin.30	72.4	1.7	94.1	92.8
LiJ_2014__O2.UC9-1__bin.38	80.46	1.07	1262736.12	Bacteroides sp. CAG LiJ_2014__O2.UC9-1__bin.38	83.3	7.8	93.9	90.6	Y
LiJ_2014__O2.UC9-1__bin.44	83.62	0.34	1262884.129	Eubacterium sp. CAG LiJ_2014__O2.UC9-1__bin.44	80.4	0.8	93.2	92.9	Y
LiJ_2014__O2.UC9-1__bin.61	55.26	1.17	2109686.15	Butyricicoccus sp. GAM44 LiJ_2014__O2.UC9-1__bin.61	68.6	7.1	89.9	88.0
LiJ_2014__V1.CD1-0-PN__bin.11	96.29	0.22	1263080.73	Eubacterium siraeum CAG LiJ_2014__V1.CD1-0-PN__bin.11	98.7	4.4	99.4	98.3	Y
LiJ_2014__V1.CD1-0-PN__bin.24	88.97	2.46	454154.27	Paraprevotella clara LiJ_2014__V1.CD1-0-PN__bin.24	86.9	10.6	94.1	91.7
LiJ_2014__V1.CD1-0-PN__bin.27	96.39	0.79	1150298.136	Fusicatenibacter saccharivorans LiJ_2014__V1.CD1-0-PN__bin.27	95.1	3.3	96.3	94.3	Y
LiJ_2014__V1.CD1-0-PN__bin.35	68.43	0.00	649756.175	Anaerostipes hadrus LiJ_2014__V1.CD1-0-PN__bin.35	70.6	2	91.4	90.2
LiJ_2014__V1.CD1-0-PN__bin.36	75.21	1.90	1262840.24	Clostridium sp. CAG LiJ_2014__V1.CD1-0-PN__bin.36	98.9	4.3	95.2	94.3	Y
LiJ_2014__V1.CD1-0-PN__bin.37	94.69	0.97	43305.14	Butyrivibrio proteoclasticus LiJ_2014__V1.CD1-0-PN__bin.37	91.5	2.8	95.4	94.0	Y
LiJ_2014__V1.CD1-0-PN__bin.4	75.24	4.78	216816.333	Bifidobacterium longum LiJ_2014__V1.CD1-0-PN__bin.4	87.3	14.7	94.3	90.5
LiJ_2014__V1.CD1-0-PN__bin.46	57.69	0.63	40520.120	Blautia obeum LiJ_2014__V1.CD1-0-PN__bin.46	56.4	7	87.7	86.9
LiJ_2014__V1.CD1-0-PN__bin.64	97.13	1.08	1293891.12	Thalassospira mesophila LiJ_2014__V1.CD1-0-PN__bin.64	78.6	4.8	94.1	93.4
LiJ_2014__V1.CD1-0-PN__bin.7	97.99	0.00	1263077.196	Eubacterium eligens CAG LiJ_2014__V1.CD1-0-PN__bin.7	100	4.7	99.6	98.7	Y
LiJ_2014__V1.CD1-0-PT__bin.18	98.37	0.38	823.294	Parabacteroides distasonis LiJ_2014__V1.CD1-0-PT__bin.18	100	0	99.3	98.2	Y
LiJ_2014__V1.CD1-0-PT__bin.45	89.87	0.13	357276.111	Bacteroides dorei LiJ_2014__V1.CD1-0-PT__bin.45	79.5	3.1	94.3	93.6
LiJ_2014__V1.CD1-0-PT__bin.48	96.27	0.00	40545.17	Sutterella wadsworthensis LiJ_2014__V1.CD1-0-PT__bin.48	88.9	2.7	95.9	94.7	Y
LiJ_2014__V1.CD1-0-PT__bin.52	68.11	1.81	1262840.25	Clostridium sp. CAG LiJ_2014__V1.CD1-0-PT__bin.52	96.7	4	94.2	93.3	Y
LiJ_2014__V1.CD1-0-PT__bin.54	55.52	0.00	46506.178	Bacteroides stercoris LiJ_2014__V1.CD1-0-PT__bin.54	62.2	2	89.7	89.5
LiJ_2014__V1.CD1-0-PT__bin.64	94.02	0.40	301301.28	Roseburia hominis LiJ_2014__V1.CD1-0-PT__bin.64	85.1	3	95.0	93.8	Y
LiJ_2014__V1.CD1-0-PT__bin.67	53.45	0.00	1262960.64	Ruminococcus sp. CAG LiJ_2014__V1.CD1-0-PT__bin.67	51.6	2.5	89.7	89.2
LiJ_2014__V1.CD1-0-PT__bin.9	95.30	0.34	1519439.438	Oscillibacter sp. ER4 LiJ_2014__V1.CD1-0-PT__bin.9	97.4	3.9	96.2	94.6	Y
LiJ_2014__V1.CD12-3__bin.16	97.90	0.37	820.612	Bacteroides uniformis LiJ_2014__V1.CD12-3__bin.16	90.7	1.4	97.3	96.7	Y
LiJ_2014__V1.CD12-3__bin.2	98.55	0.00	1263079.384	Eubacterium rectale CAG LiJ_2014__V1.CD12-3__bin.2	98.7	2.6	99.2	98.5	Y
LiJ_2014__V1.CD12-3__bin.26	71.94	0.32	1262805.50	Clostridium sp. CAG LiJ_2014__V1.CD12-3__bin.26	73.3	1.5	90.6	89.8
LiJ_2014__V1.CD12-3__bin.36	94.04	0.29	88431.124	Dorea longicatena LiJ_2014__V1.CD12-3__bin.36	97.4	4.5	97.3	95.1	Y
HMP_2012__SRS057205__bin.27	96.21	3.77	1262921.6	Prevotella sp. CAG HMP_2012__SRS057205__bin.27	84.6	1.5	95.4	94.5	Y
LiJ_2014__V1.CD1-3-PN__bin.17	70.94	0.47	46503.115	Parabacteroides merdae LiJ_2014__V1.CD1-3-PN__bin.17	88.7	5.6	92.8	91.1	Y
LiJ_2014__V1.CD1-3-PN__bin.29	94.45	1.44	823.295	Parabacteroides distasonis LiJ_2014__V1.CD1-3-PN__bin.29	100	1.7	95.9	92.8	Y
LiJ_2014__V1.CD1-3-PN__bin.31	88.59	2.24	1879010.214	Firmicutes bacterium LiJ_2014__V1.CD1-3-PN__bin.31	90.8	5.4	95.3	94.0	Y
LiJ_2014__V1.CD1-3-PN__bin.36	95.65	2.21	853.573	Faecalibacterium prausnitzii LiJ_2014__V1.CD1-3-PN__bin.36	92.2	4.1	95.5	93.7	Y
LiJ_2014__V1.CD1-3-PN__bin.37	93.78	3.40	1262805.51	Clostridium sp. CAG LiJ_2014__V1.CD1-3-PN__bin.37	97.8	6.5	95.7	93.3	Y
LiJ_2014__V1.CD1-3-PN__bin.44	93.96	1.01	40518.86	Ruminococcus bromii LiJ_2014__V1.CD1-3-PN__bin.44	96.1	2	98.9	98.7	Y
LiJ_2014__V1.CD1-3-PN__bin.50	96.36	0.00	454154.28	Paraprevotella clara LiJ_2014__V1.CD1-3-PN__bin.50	97.4	0	97.2	96.6	Y
LiJ_2014__V1.CD1-3-PN__bin.54	73.49	0.34	1262882.128	Eubacterium sp. CAG LiJ_2014__V1.CD1-3-PN__bin.54	75.2	1.3	92.2	91.8
LiJ_2014__V1.CD1-3-PN__bin.70	75.35	0.04	35833.19	Bilophila wadsworthia LiJ_2014__V1.CD1-3-PN__bin.70	84.4	15.2	90.8	87.0
LiJ_2014__V1.CD12-3__bin.41	97.28	0.64	1879010.215	Firmicutes bacterium LiJ_2014__V1.CD12-3__bin.41	92.8	2.7	95.1	93.3	Y
LiJ_2014__V1.CD12-3__bin.8	79.04	0.00	147206.3	Collinsella stercoris LiJ_2014__V1.CD12-3__bin.8	87.5	5.5	96.1	93.3	Y
LiJ_2014__V1.CD2-0-PN__bin.13	96.29	0.81	2018038.6	Collinsella sp. TF06-26 LiJ_2014__V1.CD2-0-PN__bin.13	96.9	6.8	96.7	94.7	Y
LiJ_2014__V1.CD2-0-PN__bin.2	98.35	0.78	823.297	Parabacteroides distasonis LiJ_2014__V1.CD2-0-PN__bin.2	100	0.9	96.6	95.3	Y
LiJ_2014__V1.CD2-0-PN__bin.27	98.45	0.00	410072.109	Coprococcus comes LiJ_2014__V1.CD2-0-PN__bin.27	99	1.3	98.7	97.8	Y
LiJ_2014__V1.CD2-0-PN__bin.49	81.00	2.36	1263106.75	[Ruminococcus] gnavus CAG LiJ_2014__V1.CD2-0-PN__bin.49	80.4	14.6	93.6	89.3
LiJ_2014__V1.CD2-0-PT__bin.16	90.64	0.00	823.298	Parabacteroides distasonis LiJ_2014__V1.CD2-0-PT__bin.16	90.4	1	96.9	95.6	Y
LiJ_2014__V1.CD2-0-PT__bin.17	96.38	1.65	28116.234	Bacteroides ovatus LiJ_2014__V1.CD2-0-PT__bin.17	83.3	11	95.4	93.3
LiJ_2014__V1.CD2-0-PT__bin.21	91.13	0.88	74426.150	Collinsella aerofaciens LiJ_2014__V1.CD2-0-PT__bin.21	93.8	4.8	96.2	93.1	Y
LiJ_2014__V1.CD2-0-PT__bin.33	77.01	0.45	28026.183	Bifidobacterium pseudocatenulatum LiJ_2014__V1.CD2-0-PT__bin.33	76.5	1.5	92.5	92.2
LiJ_2014__V1.CD2-0-PT__bin.7	86.14	0.00	150055.27	Streptococcus lutetiensis LiJ_2014__V1.CD2-0-PT__bin.7	82.9	2	94.9	94.0	Y
LiJ_2014__V1.CD20-0__bin.1	56.14	0.00	1078091.7	Coprococcus sp. HPP0048 LiJ_2014__V1.CD20-0__bin.1	55.6	4.5	89.4	89.0
LiJ_2014__V1.CD20-0__bin.17	96.51	2.56	28117.34	Alistipes putredinis LiJ_2014__V1.CD20-0__bin.17	97.4	8.4	99.3	96.7	Y
LiJ_2014__V1.CD20-0__bin.20	76.55	1.72	820.613	Bacteroides uniformis LiJ_2014__V1.CD20-0__bin.20	78.2	3.2	93.9	92.2
LiJ_2014__V1.CD20-0__bin.23	99.04	1.22	823.296	Parabacteroides distasonis LiJ_2014__V1.CD20-0__bin.23	97.4	0	98.8	97.1	Y
LiJ_2014__V1.CD20-0__bin.4	99.22	0.16	562.38814	Escherichia coli LiJ_2014__V1.CD20-0__bin.4	99.6	2.6	99.7	96.8	Y
LiJ_2014__V1.CD20-0__bin.8	83.96	0.94	556270.45	Coprobacillus sp. D7 LiJ_2014__V1.CD20-0__bin.8	87.3	11.3	94.9	90.2
LiJ_2014__V1.CD20-0__bin.9	70.69	0.00	1891238.16	Burkholderiales bacterium LiJ_2014__V1.CD20-0__bin.9	68	0	87.9	87.3
LiJ_2014__V1.CD3-0-PN__bin.1	99.33	0.00	1262889.33	Eubacterium sp. CAG LiJ_2014__V1.CD3-0-PN__bin.1	100	0	98.4	97.4	Y
LiJ_2014__V1.CD3-0-PN__bin.17	97.96	0.00	1550024.9	Ruthenibacterium lactatiformans LiJ_2014__V1.CD3-0-PN__bin.17	99.3	1.9	95.8	94.7	Y
LiJ_2014__V1.CD3-0-PN__bin.22	100.00	0.94	908340.39	Clostridium sp. HGF2 LiJ_2014__V1.CD3-0-PN__bin.22	97.8	2.2	97.7	93.8	Y
LiJ_2014__V1.CD3-0-PN__bin.34	57.72	2.82	33035.44	Blautia producta LiJ_2014__V1.CD3-0-PN__bin.34	65.5	21.5	87.1	81.3
LiJ_2014__V1.CD3-0-PN__bin.48	95.96	1.45	1907659.4	Blautia sp. Marseille-P3201T LiJ_2014__V1.CD3-0-PN__bin.48	90.1	6.9	95.5	93.2	Y
LiJ_2014__V1.CD3-0-PN__bin.7	81.22	0.19	562.38815	Escherichia coli LiJ_2014__V1.CD3-0-PN__bin.7	85.4	0	94.3	93.1	Y
LiJ_2014__V1.CD3-0-PT__bin.1	96.00	0.71	1308.604	Streptococcus thermophilus LiJ_2014__V1.CD3-0-PT__bin.1	97.9	7	99.3	98.2	Y
LiJ_2014__V1.CD3-0-PT__bin.10	71.81	1.05	292800.99	Flavonifractor plautii LiJ_2014__V1.CD3-0-PT__bin.10	84.3	5.9	91.4	88.5	Y
LiJ_2014__V1.CD3-0-PT__bin.21	52.63	0.00	1870993.21	Tyzzerella sp. Marseille-P3062 LiJ_2014__V1.CD3-0-PT__bin.21	56.2	3.4	90.0	89.1
LiJ_2014__V1.CD3-0-PT__bin.3	97.57	0.18	584.757	Proteus mirabilis LiJ_2014__V1.CD3-0-PT__bin.3	100	0.5	96.0	94.8	Y
LiJ_2014__V1.CD3-0-PT__bin.39	50.00	0.00	573.23186	Klebsiella pneumoniae LiJ_2014__V1.CD3-0-PT__bin.39	92.2	7.7	92.8	88.3	Y
LiJ_2014__V1.CD32-0__bin.10	71.97	0.64	1879010.216	Firmicutes bacterium LiJ_2014__V1.CD32-0__bin.10	62.7	4	89.9	89.2
LiJ_2014__V1.CD32-0__bin.22	94.74	0.00	88431.125	Dorea longicatena LiJ_2014__V1.CD32-0__bin.22	94.1	1.4	97.4	96.5	Y
LiJ_2014__V1.CD32-0__bin.31	98.95	0.67	39496.21	Eubacterium ventriosum LiJ_2014__V1.CD32-0__bin.31	98.3	3.8	96.6	95.4	Y
LiJ_2014__V1.CD32-0__bin.36	96.64	0.00	1879010.217	Firmicutes bacterium LiJ_2014__V1.CD32-0__bin.36	97.4	2	95.9	94.9	Y
LiJ_2014__V1.CD32-0__bin.42	100.00	0.00	556270.46	Coprobacillus sp. D7 LiJ_2014__V1.CD32-0__bin.42	95.1	4	97.4	95.4	Y
LiJ_2014__V1.CD32-4__bin.12	98.73	0.00	2126740.18	Lachnoclostridium sp. SNUG30386 LiJ_2014__V1.CD32-4__bin.12	97.4	1.3	96.7	95.3	Y
LiJ_2014__V1.CD32-4__bin.21	92.88	1.27	1262758.25	Blautia sp. CAG LiJ_2014__V1.CD32-4__bin.21	93.1	0.7	96.8	95.6	Y
LiJ_2014__V1.CD32-4__bin.26	51.72	0.00	1263106.76	[Ruminococcus] gnavus CAG LiJ_2014__V1.CD32-4__bin.26	58.2	4.8	89.7	88.0
LiJ_2014__V1.CD32-4__bin.36	52.11	0.00	40520.121	Blautia obeum LiJ_2014__V1.CD32-4__bin.36	58.4	1.1	87.9	87.6
LiJ_2014__V1.CD32-4__bin.69	95.25	0.18	1720194.21	Clostridium sp. AT4 LiJ_2014__V1.CD32-4__bin.69	93.3	0.1	96.7	94.7	Y
FengQ_2015__SID31398__bin.48	91.18	3.97	853.574	Faecalibacterium prausnitzii FengQ_2015__SID31398__bin.48	93.1	12.3	97.6	93.8
FengQ_2015__SID31398__bin.49	92.70	4.49	1879010.218	Firmicutes bacterium FengQ_2015__SID31398__bin.49	77.5	1.7	93.5	93.0
FengQ_2015__SID31398__bin.5	96.36	0.94	820.616	Bacteroides uniformis FengQ_2015__SID31398__bin.5	92.3	3.4	97.0	94.9	Y
LiJ_2014__V1.CD3-3-PN__bin.17	99.22	0.00	1262738.117	Bacteroides sp. CAG LiJ_2014__V1.CD3-3-PN__bin.17	100	2.5	98.4	98.1	Y
LiJ_2014__V1.CD3-3-PN__bin.19	96.74	0.50	820.614	Bacteroides uniformis LiJ_2014__V1.CD3-3-PN__bin.19	92.6	4	98.1	97.7	Y
LiJ_2014__V1.CD3-3-PN__bin.2	54.96	0.00	292800.100	Flavonifractor plautii LiJ_2014__V1.CD3-3-PN__bin.2	65.1	10.8	86.8	84.5
LiJ_2014__V1.CD37-4__bin.16	85.42	0.74	28111.30	Bacteroides eggerthii LiJ_2014__V1.CD37-4__bin.16	71.8	1.8	93.3	92.5
LiJ_2014__V1.CD37-4__bin.28	74.48	0.00	28116.235	Bacteroides ovatus LiJ_2014__V1.CD37-4__bin.28	70.5	1.8	92.9	91.9
LiJ_2014__V1.CD37-4__bin.32	77.98	1.19	1262805.52	Clostridium sp. CAG LiJ_2014__V1.CD37-4__bin.32	87.4	14.2	93.5	89.9
LiJ_2014__V1.CD37-4__bin.35	98.18	0.37	454154.29	Paraprevotella clara LiJ_2014__V1.CD37-4__bin.35	90.2	1.4	95.9	94.8	Y
LiJ_2014__V1.CD37-4__bin.42	97.63	0.56	1776046.16	Clostridium sp. C105KSO14 LiJ_2014__V1.CD37-4__bin.42	97.8	0	95.9	92.5	Y
LiJ_2014__V1.CD4-0-PN__bin.12	86.39	1.12	1965620.4	Bacteroides sp. An279 LiJ_2014__V1.CD4-0-PN__bin.12	91.3	1.4	97.1	96.4	Y
LiJ_2014__V1.CD4-0-PN__bin.18	96.77	1.35	1262876.20	Eggerthella sp. CAG LiJ_2014__V1.CD4-0-PN__bin.18	99.1	7.3	97.7	95.5	Y
LiJ_2014__V1.CD4-0-PN__bin.21	98.12	0.66	1263111.41	Sutterella wadsworthensis CAG LiJ_2014__V1.CD4-0-PN__bin.21	90.2	2	95.8	94.5	Y
LiJ_2014__V1.CD4-0-PN__bin.25	95.30	1.51	1896990.26	Clostridium sp. CAG LiJ_2014__V1.CD4-0-PN__bin.25	98.9	4.3	96.2	93.8	Y
LiJ_2014__V1.CD4-0-PN__bin.29	60.69	0.00	1262887.20	Eubacterium sp. CAG LiJ_2014__V1.CD4-0-PN__bin.29	78.4	11.4	92.8	88.2
LiJ_2014__V1.CD4-0-PN__bin.32	97.79	0.12	454154.30	Paraprevotella clara LiJ_2014__V1.CD4-0-PN__bin.32	97.4	0	97.4	96.7	Y
LiJ_2014__V1.CD4-0-PN__bin.46	96.06	2.42	204516.11	Bacteroides massiliensis LiJ_2014__V1.CD4-0-PN__bin.46	88	5.5	96.9	95.8	Y
LiJ_2014__V1.CD4-0-PN__bin.51	71.93	0.54	28118.58	Odoribacter splanchnicus LiJ_2014__V1.CD4-0-PN__bin.51	82.4	2.9	93.3	90.7	Y
LiJ_2014__V1.CD4-0-PN__bin.55	89.74	0.85	1262838.5	Clostridium sp. CAG LiJ_2014__V1.CD4-0-PN__bin.55	93.3	0.1	93.6	93.3	Y
LiJ_2014__V1.CD4-0-PN__bin.6	92.42	2.47	1262793.31	Clostridium sp. CAG LiJ_2014__V1.CD4-0-PN__bin.6	100	2.2	94.2	93.6	Y
LiJ_2014__V1.CD4-0-PN__bin.9	74.77	1.01	1262815.34	Clostridium sp. CAG LiJ_2014__V1.CD4-0-PN__bin.9	98.9	4.3	95.2	94.1	Y
LiJ_2014__V1.CD4-0-PT__bin.20	88.62	0.00	29466.147	Veillonella parvula LiJ_2014__V1.CD4-0-PT__bin.20	91.5	0	96.4	96.1	Y
LiJ_2014__V1.CD4-0-PT__bin.23	61.40	0.00	1720194.22	Clostridium sp. AT4 LiJ_2014__V1.CD4-0-PT__bin.23	58.9	0	89.4	88.8
LiJ_2014__V1.CD4-0-PT__bin.30	60.17	0.00	1776046.17	Clostridium sp. C105KSO14 LiJ_2014__V1.CD4-0-PT__bin.30	53.3	0	88.3	86.4
LiJ_2014__V1.CD4-0-PT__bin.4	93.62	1.90	1870993.22	Tyzzerella sp. Marseille-P3062 LiJ_2014__V1.CD4-0-PT__bin.4	92	7.6	95.7	93.3	Y
LiJ_2014__V1.CD4-0-PT__bin.9	96.82	0.64	1322.10	Blautia hansenii LiJ_2014__V1.CD4-0-PT__bin.9	97.4	2.6	98.1	96.8	Y
LiJ_2014__V1.CD40-0__bin.15	94.16	2.16	1780376.9	Alistipes sp. CHKCI003 LiJ_2014__V1.CD40-0__bin.15	92.3	8.9	96.1	93.4	Y
LiJ_2014__V1.CD40-0__bin.25	88.72	1.83	74426.151	Collinsella aerofaciens LiJ_2014__V1.CD40-0__bin.25	99.2	13	96.7	93.6
LiJ_2014__V1.CD40-0__bin.29	94.59	0.63	1262924.93	Prevotella sp. CAG LiJ_2014__V1.CD40-0__bin.29	96.2	0	96.8	96.2	Y
LiJ_2014__V1.CD40-0__bin.32	96.23	0.20	1262936.15	Prevotella sp. CAG LiJ_2014__V1.CD40-0__bin.32	94.9	2.6	95.8	94.8	Y
LiJ_2014__V1.CD40-0__bin.37	95.64	0.00	1637498.23	Clostridium sp. A254.MGS-251 LiJ_2014__V1.CD40-0__bin.37	97.8	0	96.3	95.6	Y
LiJ_2014__V1.CD40-0__bin.52	83.24	1.44	729.344	Haemophilus parainfluenzae LiJ_2014__V1.CD40-0__bin.52	88.1	7.2	93.0	87.4	Y
LiJ_2014__V1.CD40-0__bin.64	83.34	1.69	387090.10	Bacteroides coprophilus LiJ_2014__V1.CD40-0__bin.64	74.4	3.3	92.4	91.4
LiJ_2014__V1.CD40-0__bin.7	98.56	0.96	28117.35	Alistipes putredinis LiJ_2014__V1.CD40-0__bin.7	97.4	5.3	99.4	98.3	Y
LiJ_2014__V1.CD40-0__bin.71	99.73	0.00	2173.79	Methanobrevibacter smithii LiJ_2014__V1.CD40-0__bin.71	100	1.6	99.6	99.0	Y
LiJ_2014__V1.CD43-0__bin.13	97.32	0.67	1262886.21	Eubacterium sp. CAG LiJ_2014__V1.CD43-0__bin.13	97.7	2.6	96.7	95.4	Y
LiJ_2014__V1.CD43-0__bin.36	85.75	0.59	2042309.8	Butyricimonas sp. Marseille-P4593 LiJ_2014__V1.CD43-0__bin.36	86.1	6.6	95.0	91.8	Y
LiJ_2014__V1.CD43-0__bin.4	95.16	0.07	446660.4	Adlercreutzia equolifaciens LiJ_2014__V1.CD43-0__bin.4	99.1	1.7	97.9	96.0	Y
LiJ_2014__V1.CD43-0__bin.46	80.93	1.89	487174.17	Barnesiella intestinihominis LiJ_2014__V1.CD43-0__bin.46	79.6	7.5	93.2	90.2
LiJ_2014__V1.CD43-0__bin.54	76.21	0.00	820.615	Bacteroides uniformis LiJ_2014__V1.CD43-0__bin.54	76.9	1.6	96.2	95.1
LiJ_2014__V1.CD44-0__bin.26	92.31	2.56	1262838.6	Clostridium sp. CAG LiJ_2014__V1.CD44-0__bin.26	94.4	2.3	94.1	93.7	Y
LiJ_2014__V1.CD44-0__bin.32	97.63	0.56	1776046.18	Clostridium sp. C105KSO14 LiJ_2014__V1.CD44-0__bin.32	93.3	2.3	95.3	91.3	Y
LiJ_2014__V1.CD44-0__bin.34	53.28	0.00	1262932.53	Prevotella sp. CAG LiJ_2014__V1.CD44-0__bin.34	55.1	0	89.8	89.1
LiJ_2014__V1.CD44-0__bin.39	85.81	0.32	209880.9	Allisonella histaminiformans LiJ_2014__V1.CD44-0__bin.39	0	100	94.1	91.8
LiJ_2014__V1.CD44-0__bin.42	98.20	0.00	187327.8	Acidaminococcus intestini LiJ_2014__V1.CD44-0__bin.42	88.9	0.7	93.4	93.1	Y
LiJ_2014__V1.CD44-0__bin.5	91.77	3.64	1262805.53	Clostridium sp. CAG LiJ_2014__V1.CD44-0__bin.5	93.3	7.7	95.0	90.9	Y
LiJ_2014__V1.CD44-4__bin.11	95.97	1.61	74426.152	Collinsella aerofaciens LiJ_2014__V1.CD44-4__bin.11	99.2	4.2	97.0	95.5	Y
LiJ_2014__V1.FI04__bin.71	95.22	2.41	1262804.31	Clostridium sp. CAG LiJ_2014__V1.FI04__bin.71	98.9	0	95.3	94.5	Y
FengQ_2015__SID31398__bin.50	50.32	0.00	853.575	Faecalibacterium prausnitzii FengQ_2015__SID31398__bin.50	78.3	17	91.4	87.2
FengQ_2015__SID31398__bin.51	92.60	2.04	1946508.91	Faecalibacterium sp. UBA2087 FengQ_2015__SID31398__bin.51	83.7	3.2	92.6	91.4	Y
HMP_2012__SRS063932__bin.8	96.26	0.00	29391.5	Gemella morbillorum HMP_2012__SRS063932__bin.8	76.4	2.6	99.3	99.0
LiJ_2014__V1.CD44-4__bin.33	76.03	0.00	823.299	Parabacteroides distasonis LiJ_2014__V1.CD44-4__bin.33	97.4	2.6	94.8	91.7	Y
LiJ_2014__V1.CD44-4__bin.40	94.01	0.00	187327.9	Acidaminococcus intestini LiJ_2014__V1.CD44-4__bin.40	92.8	0.7	96.2	96.0	Y
LiJ_2014__V1.CD44-4__bin.6	98.80	0.00	1946843.4	Megasphaera sp. UBA1696 LiJ_2014__V1.CD44-4__bin.6	100	0	98.9	98.4	Y
LiJ_2014__V1.CD45-0__bin.15	94.69	1.90	1519439.439	Oscillibacter sp. ER4 LiJ_2014__V1.CD45-0__bin.15	89.2	9.3	93.7	90.8	Y
LiJ_2014__V1.CD45-0__bin.25	89.73	0.00	745368.43	Gemmiger formicilis LiJ_2014__V1.CD45-0__bin.25	92.8	5.3	95.4	93.6	Y
LiJ_2014__V1.CD45-0__bin.29	93.65	0.00	40519.3	Ruminococcus callidus LiJ_2014__V1.CD45-0__bin.29	95.4	0	94.6	93.9	Y
LiJ_2014__V1.CD45-0__bin.32	80.86	0.00	28052.145	Lachnospira pectinoschiza LiJ_2014__V1.CD45-0__bin.32	85.8	8.7	93.9	90.8	Y
LiJ_2014__V1.CD45-0__bin.34	99.25	0.94	1262738.118	Bacteroides sp. CAG LiJ_2014__V1.CD45-0__bin.34	100	7.1	98.0	96.2	Y
LiJ_2014__V1.CD45-0__bin.38	98.99	2.01	1263078.58	Eubacterium hallii CAG LiJ_2014__V1.CD45-0__bin.38	99.3	3.2	96.6	94.1	Y
LiJ_2014__V1.CD45-0__bin.40	98.66	0.00	1262774.96	Clostridium sp. CAG LiJ_2014__V1.CD45-0__bin.40	100	1.1	96.5	94.8	Y
LiJ_2014__V1.CD45-0__bin.9	97.27	0.00	1262952.55	Ruminococcus sp. CAG LiJ_2014__V1.CD45-0__bin.9	96.7	1.3	96.2	95.8	Y
LiJ_2014__V1.CD46-0__bin.16	76.34	0.10	1909734.13	Oceanibaculum nanhaiense LiJ_2014__V1.CD46-0__bin.16	64.5	0	93.5	93.5
LiJ_2014__V1.CD46-0__bin.29	90.51	2.35	292800.101	Flavonifractor plautii LiJ_2014__V1.CD46-0__bin.29	94.7	10.8	93.1	88.5
LiJ_2014__V1.CD46-0__bin.36	82.21	2.11	1262842.13	Clostridium sp. CAG LiJ_2014__V1.CD46-0__bin.36	71.1	7.2	91.9	89.9
LiJ_2014__V1.CD46-0__bin.50	70.17	0.12	1898203.104	Lachnospiraceae bacterium LiJ_2014__V1.CD46-0__bin.50	64.7	8.3	90.2	89.1
LiJ_2014__V1.CD46-0__bin.55	97.28	0.00	239935.224	Akkermansia muciniphila LiJ_2014__V1.CD46-0__bin.55	100	0	99.8	99.3	Y
LiJ_2014__V1.CD46-0__bin.61	98.20	0.00	187327.10	Acidaminococcus intestini LiJ_2014__V1.CD46-0__bin.61	98	3.5	97.0	96.2	Y
LiJ_2014__V1.CD48-0__bin.1	95.87	0.00	1262824.11	Clostridium sp. CAG LiJ_2014__V1.CD48-0__bin.1	88.3	9.1	95.6	92.7	Y
LiJ_2014__V1.CD48-0__bin.11	97.88	0.04	562.38824	Escherichia coli LiJ_2014__V1.CD48-0__bin.11	97.4	1.9	98.6	96.7	Y
LiJ_2014__V1.CD48-0__bin.14	98.25	0.00	1263108.106	[Ruminococcus] torques CAG LiJ_2014__V1.CD48-0__bin.14	100	3.2	98.0	96.6	Y
LiJ_2014__V1.CD48-0__bin.3	68.16	0.69	292800.102	Flavonifractor plautii LiJ_2014__V1.CD48-0__bin.3	74.7	6.5	88.1	84.4
LiJ_2014__V1.CD48-0__bin.33	98.55	0.00	1897003.150	Eubacterium sp. 41_20 LiJ_2014__V1.CD48-0__bin.33	100	1.9	99.3	98.8	Y
LiJ_2014__V1.CD48-0__bin.42	95.28	0.94	1896995.28	Coprobacillus sp. CAG LiJ_2014__V1.CD48-0__bin.42	93.1	5	97.0	94.2	Y
LiJ_2014__V1.CD48-0__bin.49	98.72	0.96	28117.36	Alistipes putredinis LiJ_2014__V1.CD48-0__bin.49	97.4	0	99.3	99.2	Y
LiJ_2014__V1.CD48-0__bin.54	92.76	2.55	1322.11	Blautia hansenii LiJ_2014__V1.CD48-0__bin.54	92.7	5.5	97.0	95.0	Y
LiJ_2014__V1.CD49-0__bin.10	52.99	0.90	28118.59	Odoribacter splanchnicus LiJ_2014__V1.CD49-0__bin.10	59.6	7.6	86.1	84.2
LiJ_2014__V1.CD49-0__bin.2	90.06	1.24	40545.18	Sutterella wadsworthensis LiJ_2014__V1.CD49-0__bin.2	78.1	0	92.9	92.1
LiJ_2014__V1.CD49-0__bin.33	95.83	0.73	1519439.440	Oscillibacter sp. ER4 LiJ_2014__V1.CD49-0__bin.33	92.2	4.4	95.0	93.6	Y
LiJ_2014__V1.CD49-0__bin.37	92.64	1.01	1262952.56	Ruminococcus sp. CAG LiJ_2014__V1.CD49-0__bin.37	85.6	8.6	93.0	90.6	Y
LiJ_2014__V1.CD49-0__bin.39	97.32	0.67	28052.146	Lachnospira pectinoschiza LiJ_2014__V1.CD49-0__bin.39	98.7	2.9	98.3	97.4	Y
LiJ_2014__V1.CD49-0__bin.65	80.96	0.73	1896990.27	Clostridium sp. CAG LiJ_2014__V1.CD49-0__bin.65	78.9	2.7	92.8	90.8
LiJ_2014__V1.CD49-0__bin.70	71.55	0.00	1262684.35	Acetobacter sp. CAG LiJ_2014__V1.CD49-0__bin.70	65.2	1.5	91.8	91.6
LiJ_2014__V1.CD49-0__bin.79	97.74	0.00	1262738.119	Bacteroides sp. CAG LiJ_2014__V1.CD49-0__bin.79	100	2.5	98.2	97.7	Y
LiJ_2014__V1.CD49-0__bin.84	84.71	1.68	1262911.74	Oscillibacter sp. CAG LiJ_2014__V1.CD49-0__bin.84	85.7	8.1	93.8	91.6	Y
LiJ_2014__V1.CD5-0-PN__bin.1	58.23	0.63	40520.122	Blautia obeum LiJ_2014__V1.CD5-0-PN__bin.1	68.6	0.9	90.5	89.5
LiJ_2014__V1.CD5-0-PN__bin.15	70.80	0.04	562.38827	Escherichia coli LiJ_2014__V1.CD5-0-PN__bin.15	67.8	0	87.9	86.7
LiJ_2014__V1.CD50-0__bin.11	79.50	0.34	1673720.28	Anaerotruncus sp. AT3 LiJ_2014__V1.CD50-0__bin.11	92.2	2.1	95.7	94.2	Y
LiJ_2014__V1.CD50-0__bin.16	93.36	2.28	1262897.177	Faecalibacterium sp. CAG LiJ_2014__V1.CD50-0__bin.16	94.1	4	92.8	91.2	Y
LiJ_2014__V1.CD50-0__bin.25	81.99	2.20	693988.17	Bilophila sp. 4_1_30 LiJ_2014__V1.CD50-0__bin.25	92.2	4.2	94.4	89.4	Y
LiJ_2014__V1.CD50-0__bin.30	97.92	0.96	28117.37	Alistipes putredinis LiJ_2014__V1.CD50-0__bin.30	98.7	0	99.2	98.9	Y
LiJ_2014__V1.CD50-0__bin.37	86.81	2.68	1879010.219	Firmicutes bacterium LiJ_2014__V1.CD50-0__bin.37	83.8	3.8	92.5	90.8	Y
LiJ_2014__V1.CD50-0__bin.61	99.20	0.90	626940.28	Phascolarctobacterium succinatutens LiJ_2014__V1.CD50-0__bin.61	99.3	0.7	96.1	95.3	Y
LiJ_2014__V1.CD50-0__bin.75	89.56	1.90	1879010.220	Firmicutes bacterium LiJ_2014__V1.CD50-0__bin.75	88.1	6.3	92.8	90.9	Y
LiJ_2014__V1.FI36__bin.72	96.31	0.00	1965558.37	Flavonifractor sp. An135 LiJ_2014__V1.FI36__bin.72	93.5	2.1	95.6	94.8	Y
HMP_2012__SRS064423__bin.36	58.62	0.00	1382.4	Atopobium parvulum HMP_2012__SRS064423__bin.36	68.8	2.2	92.9	92.5
LiJ_2014__V1.CD49-0__bin.83	98.29	1.37	1160721.102	Ruminococcus bicirculans LiJ_2014__V1.CD49-0__bin.83	98	3.5	96.1	94.7	Y
LiJ_2014__V1.CD5-0-PN__bin.16	54.72	0.88	1263077.197	Eubacterium eligens CAG LiJ_2014__V1.CD5-0-PN__bin.16	70.9	14.9	92.3	88.5
LiJ_2014__V1.CD5-0-PN__bin.17	79.87	0.67	649756.176	Anaerostipes hadrus LiJ_2014__V1.CD5-0-PN__bin.17	80.4	3.9	93.3	91.6	Y
LiJ_2014__V1.CD5-0-PN__bin.27	69.10	0.00	1896995.29	Coprobacillus sp. CAG LiJ_2014__V1.CD5-0-PN__bin.27	73.2	6.7	90.2	87.7
LiJ_2014__V1.CD5-0-PN__bin.30	99.19	2.75	1263106.77	[Ruminococcus] gnavus CAG LiJ_2014__V1.CD5-0-PN__bin.30	99	5	97.6	94.9	Y
LiJ_2014__V1.CD5-0-PN__bin.5	99.42	0.00	88431.126	Dorea longicatena LiJ_2014__V1.CD5-0-PN__bin.5	100	0.6	98.6	97.6	Y
LiJ_2014__V1.CD51-0__bin.10	57.05	2.01	2109686.16	Butyricicoccus sp. GAM44 LiJ_2014__V1.CD51-0__bin.10	64.6	9.2	87.4	84.9
LiJ_2014__V1.CD51-0__bin.15	82.38	0.57	1262736.13	Bacteroides sp. CAG LiJ_2014__V1.CD51-0__bin.15	85.3	5.8	95.4	91.9	Y
LiJ_2014__V1.CD51-0__bin.4	80.26	3.77	40520.123	Blautia obeum LiJ_2014__V1.CD51-0__bin.4	77.2	10.4	92.7	90.0
LiJ_2014__V1.CD51-0__bin.47	50.00	1.72	1897005.95	Faecalibacterium sp. CAG LiJ_2014__V1.CD51-0__bin.47	51.6	2.5	86.9	86.1
LiJ_2014__V1.CD51-0__bin.52	73.81	0.00	1262684.36	Acetobacter sp. CAG LiJ_2014__V1.CD51-0__bin.52	71.1	0.7	91.5	91.4
LiJ_2014__V1.CD51-0__bin.55	95.64	2.68	649756.177	Anaerostipes hadrus LiJ_2014__V1.CD51-0__bin.55	96.1	5.5	98.1	95.1	Y
LiJ_2014__V1.CD51-0__bin.65	75.78	0.22	204516.12	Bacteroides massiliensis LiJ_2014__V1.CD51-0__bin.65	66	1.9	92.0	91.6
LiJ_2014__V1.CD51-0__bin.8	87.56	1.59	853.576	Faecalibacterium prausnitzii LiJ_2014__V1.CD51-0__bin.8	77.6	7.8	93.4	91.6
LiJ_2014__V1.CD51-0__bin.90	97.09	0.67	1879010.221	Firmicutes bacterium LiJ_2014__V1.CD51-0__bin.90	93.5	1.4	95.1	93.9	Y
LiJ_2014__V1.CD51-0__bin.99	78.62	1.36	745368.44	Gemmiger formicilis LiJ_2014__V1.CD51-0__bin.99	86.9	8.3	94.6	92.5	Y
LiJ_2014__V1.CD52-0__bin.28	97.96	0.68	1946508.92	Faecalibacterium sp. UBA2087 LiJ_2014__V1.CD52-0__bin.28	97.4	2.3	96.2	94.8	Y
LiJ_2014__V1.CD52-0__bin.36	95.55	0.90	823.300	Parabacteroides distasonis LiJ_2014__V1.CD52-0__bin.36	99.1	0.9	98.4	96.1	Y
LiJ_2014__V1.CD52-0__bin.40	75.44	0.00	1263077.198	Eubacterium eligens CAG LiJ_2014__V1.CD52-0__bin.40	86.6	2.9	96.0	95.1	Y
LiJ_2014__V1.CD52-0__bin.48	97.88	0.75	1262736.14	Bacteroides sp. CAG LiJ_2014__V1.CD52-0__bin.48	86.2	2.9	95.7	94.3	Y
LiJ_2014__V1.CD52-0__bin.50	96.77	0.00	1909734.14	Oceanibaculum nanhaiense LiJ_2014__V1.CD52-0__bin.50	76	0	95.4	95.3
LiJ_2014__V1.CD52-0__bin.55	62.35	0.00	1105031.33	Clostridium sp. MSTE9 LiJ_2014__V1.CD52-0__bin.55	62.2	0	90.5	89.3
LiJ_2014__V1.CD52-0__bin.6	91.00	1.08	1897003.151	Eubacterium sp. 41_20 LiJ_2014__V1.CD52-0__bin.6	86.3	9	94.5	91.4	Y
LiJ_2014__V1.CD52-0__bin.60	76.04	0.00	1262924.94	Prevotella sp. CAG LiJ_2014__V1.CD52-0__bin.60	75.6	0	91.9	91.7
LiJ_2014__V1.CD52-0__bin.64	68.12	1.93	1897005.96	Faecalibacterium sp. CAG LiJ_2014__V1.CD52-0__bin.64	67.3	12	86.8	84.9
LiJ_2014__V1.CD52-0__bin.69	56.00	0.00	28052.147	Lachnospira pectinoschiza LiJ_2014__V1.CD52-0__bin.69	60.3	1.1	89.7	89.0
LiJ_2014__V1.CD52-0__bin.74	74.55	1.68	1262796.31	Clostridium sp. CAG LiJ_2014__V1.CD52-0__bin.74	98.9	4.3	94.0	93.0	Y
LiJ_2014__V1.CD52-0__bin.78	60.73	0.00	853.577	Faecalibacterium prausnitzii LiJ_2014__V1.CD52-0__bin.78	52.9	9.5	88.0	87.4
LiJ_2014__V1.CD52-0__bin.90	91.23	4.78	166486.75	Roseburia intestinalis LiJ_2014__V1.CD52-0__bin.90	95.4	11.4	98.4	95.0
LiJ_2014__V1.CD53-0__bin.2	85.95	0.47	562.38829	Escherichia coli LiJ_2014__V1.CD53-0__bin.2	90.3	7.7	93.9	89.0	Y
LiJ_2014__V1.CD53-0__bin.24	70.69	0.00	218538.14	Dialister invisus LiJ_2014__V1.CD53-0__bin.24	71.7	0	91.9	91.5
LiJ_2014__V1.CD53-0__bin.30	62.41	0.00	821.610	Bacteroides vulgatus LiJ_2014__V1.CD53-0__bin.30	78.2	0	91.8	91.4
LiJ_2014__V1.CD53-0__bin.9	81.04	0.37	820.617	Bacteroides uniformis LiJ_2014__V1.CD53-0__bin.9	85.9	1.5	95.0	94.2	Y
LiJ_2014__V1.CD54-0__bin.13	95.97	0.81	74426.153	Collinsella aerofaciens LiJ_2014__V1.CD54-0__bin.13	95.3	6.2	96.6	94.1	Y
LiJ_2014__V1.CD54-0__bin.27	88.03	2.56	1637501.4	Clostridium sp. K4410.MGS-306 LiJ_2014__V1.CD54-0__bin.27	92.2	4.6	94.1	93.3	Y
LiJ_2014__V1.CD54-0__bin.51	88.89	0.85	1906119.4	Candidatus Gastranaerophilales LiJ_2014__V1.CD54-0__bin.51	0	100	92.8	91.9
LiJ_2014__V1.CD55-0__bin.103	74.22	2.68	1410617.22	Ruminococcus sp. FC2018 LiJ_2014__V1.CD55-0__bin.103	78.1	8.1	91.4	89.4
LiJ_2014__V1.CD55-0__bin.14	98.66	0.00	1262774.97	Clostridium sp. CAG LiJ_2014__V1.CD55-0__bin.14	100	0	96.3	94.8	Y
LiJ_2014__V1.CD55-0__bin.16	85.35	0.67	1879010.222	Firmicutes bacterium LiJ_2014__V1.CD55-0__bin.16	90.8	4.8	95.2	94.0	Y
LiJ_2014__V1.CD55-0__bin.25	93.06	1.36	411489.38	Clostridium sp. L2-50 LiJ_2014__V1.CD55-0__bin.25	93.3	1.2	94.9	93.1	Y
LiJ_2014__V1.CD55-0__bin.47	54.33	4.79	1897022.92	Subdoligranulum sp. 60_17 LiJ_2014__V1.CD55-0__bin.47	66.3	19.1	88.2	84.7
XieH_2016__YSZC12003_36699__bin.67	50.29	1.75	1262944.10	Roseburia sp. CAG XieH_2016__YSZC12003_36699__bin.67	63.9	10.9	87.6	84.4
XieH_2016__YSZC12003_37830__bin.64	93.88	0.00	1841868.6	Provencibacterium massiliense XieH_2016__YSZC12003_37830__bin.64	91.5	1.4	95.4	94.6	Y
ZeeviD_2015__PNP_Main_738__bin.4	63.15	2.04	239935.225	Akkermansia muciniphila ZeeviD_2015__PNP_Main_738__bin.4	75.9	9	89.9	87.1
ZeeviD_2015__PNP_Main_738__bin.6	95.49	2.04	1946508.93	Faecalibacterium sp. UBA2087 ZeeviD_2015__PNP_Main_738__bin.6	94.3	4	95.4	93.6	Y
LiJ_2014__V1.CD55-0__bin.51	98.60	1.17	1897005.97	Faecalibacterium sp. CAG LiJ_2014__V1.CD55-0__bin.51	95.4	3	93.1	91.5	Y
LiJ_2014__V1.CD55-0__bin.53	76.67	1.40	1262811.19	Clostridium sp. CAG LiJ_2014__V1.CD55-0__bin.53	100	2.2	95.0	94.4	Y
LiJ_2014__V1.CD55-0__bin.57	51.26	0.17	1638786.9	Ruminococcus sp. UNK.MGS-30 LiJ_2014__V1.CD55-0__bin.57	64.7	0.5	88.5	88.4
LiJ_2014__V1.CD55-0__bin.73	99.28	0.24	1897003.152	Eubacterium sp. 41_20 LiJ_2014__V1.CD55-0__bin.73	100	3.8	99.6	99.1	Y
LiJ_2014__V1.CD55-0__bin.82	79.47	2.47	1262841.79	Clostridium sp. CAG LiJ_2014__V1.CD55-0__bin.82	98.9	1.1	94.2	93.6	Y
LiJ_2014__V1.CD55-0__bin.88	93.38	1.24	40545.19	Sutterella wadsworthensis LiJ_2014__V1.CD55-0__bin.88	88.9	4	95.4	93.4	Y
LiJ_2014__V1.CD55-0__bin.92	92.61	0.37	310298.16	Bacteroides coprocola LiJ_2014__V1.CD55-0__bin.92	82.8	0	95.3	95.0	Y
LiJ_2014__V1.CD55-0__bin.96	97.59	0.19	1262876.21	Eggerthella sp. CAG LiJ_2014__V1.CD55-0__bin.96	99.1	4.1	97.8	95.7	Y
LiJ_2014__V1.CD6-0-PN__bin.10	58.86	0.63	218538.15	Dialister invisus LiJ_2014__V1.CD6-0-PN__bin.10	60.4	8.6	91.2	89.5
LiJ_2014__V1.CD6-0-PN__bin.13	91.34	1.24	40545.20	Sutterella wadsworthensis LiJ_2014__V1.CD6-0-PN__bin.13	88.9	12	95.2	91.3
LiJ_2014__V1.CD6-0-PN__bin.21	98.07	0.48	1263079.385	Eubacterium rectale CAG LiJ_2014__V1.CD6-0-PN__bin.21	97.2	2	99.1	98.5	Y
LiJ_2014__V1.CD6-0-PN__bin.34	94.63	0.40	1262779.32	Clostridium sp. CAG LiJ_2014__V1.CD6-0-PN__bin.34	95.6	1.1	96.1	94.8	Y
LiJ_2014__V1.CD6-0-PN__bin.4	78.81	0.93	1897005.98	Faecalibacterium sp. CAG LiJ_2014__V1.CD6-0-PN__bin.4	83.3	8.6	90.9	88.8	Y
LiJ_2014__V1.CD6-0-PN__bin.60	97.97	0.00	1263077.199	Eubacterium eligens CAG LiJ_2014__V1.CD6-0-PN__bin.60	100	2.6	99.7	99.5	Y
LiJ_2014__V1.CD6-0-PN__bin.67	99.33	0.00	411489.39	Clostridium sp. L2-50 LiJ_2014__V1.CD6-0-PN__bin.67	100	1.1	96.6	95.0	Y
LiJ_2014__V1.CD6-0-PT__bin.102	91.93	0.62	1262761.26	Butyrivibrio sp. CAG LiJ_2014__V1.CD6-0-PT__bin.102	89.1	8.1	94.6	91.6	Y
LiJ_2014__V1.CD6-0-PT__bin.103	90.17	2.40	28117.38	Alistipes putredinis LiJ_2014__V1.CD6-0-PT__bin.103	89.7	6	97.3	94.9	Y
LiJ_2014__V1.CD6-0-PT__bin.104	82.97	2.54	820.618	Bacteroides uniformis LiJ_2014__V1.CD6-0-PT__bin.104	71.8	6.7	92.9	90.5
LiJ_2014__V1.CD6-0-PT__bin.110	62.16	3.67	1856277.4	Arcobacter sp. 31_11_sub10_T18 LiJ_2014__V1.CD6-0-PT__bin.110	19.8	16	93.6	92.5
LiJ_2014__V1.CD6-0-PT__bin.21	57.37	2.31	40520.124	Blautia obeum LiJ_2014__V1.CD6-0-PT__bin.21	68.8	13.7	89.4	86.4
LiJ_2014__V1.CD6-0-PT__bin.29	50.45	0.95	1150298.137	Fusicatenibacter saccharivorans LiJ_2014__V1.CD6-0-PT__bin.29	56.5	10.4	86.8	85.4
LiJ_2014__V1.CD6-0-PT__bin.33	91.33	1.74	387090.11	Bacteroides coprophilus LiJ_2014__V1.CD6-0-PT__bin.33	87.6	0.7	95.2	94.2	Y
LiJ_2014__V1.CD6-0-PT__bin.4	85.90	0.89	1519439.441	Oscillibacter sp. ER4 LiJ_2014__V1.CD6-0-PT__bin.4	86.9	12.2	92.4	90.1
LiJ_2014__V1.CD6-0-PT__bin.41	95.95	0.17	1262925.91	Prevotella sp. CAG LiJ_2014__V1.CD6-0-PT__bin.41	93.6	0	97.6	97.0	Y
LiJ_2014__V1.CD6-0-PT__bin.5	93.68	0.81	1879010.223	Firmicutes bacterium LiJ_2014__V1.CD6-0-PT__bin.5	87.9	2.9	94.7	94.2	Y
LiJ_2014__V1.CD6-0-PT__bin.57	94.80	0.00	1965572.4	Pseudoflavonifractor sp. An176 LiJ_2014__V1.CD6-0-PT__bin.57	96.6	3.9	94.0	92.4	Y
LiJ_2014__V1.CD6-0-PT__bin.65	77.59	0.00	1262919.11	Prevotella sp. CAG LiJ_2014__V1.CD6-0-PT__bin.65	80.8	0	95.0	94.1	Y
LiJ_2014__V1.CD6-0-PT__bin.7	95.93	0.67	1262952.57	Ruminococcus sp. CAG LiJ_2014__V1.CD6-0-PT__bin.7	94.8	2.7	96.1	95.3	Y
LiJ_2014__V1.CD6-0-PT__bin.70	97.05	0.00	1262803.7	Clostridium sp. CAG LiJ_2014__V1.CD6-0-PT__bin.70	96.7	0	96.5	95.3	Y
LiJ_2014__V1.CD6-0-PT__bin.8	89.40	0.88	1637511.48	Bacteroides sp. N54.MGS-20 LiJ_2014__V1.CD6-0-PT__bin.8	81	6.7	93.9	91.5	Y
LiJ_2014__V1.CD6-0-PT__bin.89	99.01	0.00	454154.31	Paraprevotella clara LiJ_2014__V1.CD6-0-PT__bin.89	97.4	0	97.9	97.3	Y
LiJ_2014__V1.CD6-0-PT__bin.99	91.14	0.63	218538.16	Dialister invisus LiJ_2014__V1.CD6-0-PT__bin.99	96.2	0	98.4	98.2	Y
LiJ_2014__V1.CD7-0-PN__bin.1	59.62	0.30	1597.331	Lactobacillus paracasei LiJ_2014__V1.CD7-0-PN__bin.1	66.7	8.3	89.3	86.8
LiJ_2014__V1.CD7-0-PN__bin.14	54.43	2.49	152331.40	Lactobacillus parabuchneri LiJ_2014__V1.CD7-0-PN__bin.14	69.9	16	88.8	85.7
LiJ_2014__V1.CD8-0-PN__bin.14	90.45	0.00	1340430.4	Bacillus sp. UNC437CL72CviS29 LiJ_2014__V1.CD8-0-PN__bin.14	32.3	4.2	94.7	94.5
LiJ_2014__V1.CD8-0-PN__bin.19	83.13	1.36	853.578	Faecalibacterium prausnitzii LiJ_2014__V1.CD8-0-PN__bin.19	80.9	11.8	94.5	90.4
LiJ_2014__V1.CD8-0-PN__bin.24	76.10	2.42	853.579	Faecalibacterium prausnitzii LiJ_2014__V1.CD8-0-PN__bin.24	81.9	12.6	93.5	90.2
LiJ_2014__V1.CD8-0-PN__bin.31	71.75	0.67	1262815.35	Clostridium sp. CAG LiJ_2014__V1.CD8-0-PN__bin.31	98.9	7.4	94.7	93.6	Y
LiJ_2014__V1.CD8-0-PN__bin.35	97.70	1.68	454154.32	Paraprevotella clara LiJ_2014__V1.CD8-0-PN__bin.35	97.4	3.8	97.3	95.9	Y
LiJ_2014__V1.CD8-0-PN__bin.37	63.79	0.73	1879010.224	Firmicutes bacterium LiJ_2014__V1.CD8-0-PN__bin.37	73.3	13.8	90.8	88.6
LiJ_2014__V1.CD8-0-PN__bin.46	50.69	4.31	357276.112	Bacteroides dorei LiJ_2014__V1.CD8-0-PN__bin.46	55.1	7.5	88.3	85.4
LiJ_2014__V1.CD8-0-PN__bin.52	88.01	0.96	28117.39	Alistipes putredinis LiJ_2014__V1.CD8-0-PN__bin.52	75.6	4.8	94.3	93.8
LiJ_2014__V1.CD8-0-PN__bin.74	96.60	0.68	1946508.94	Faecalibacterium sp. UBA2087 LiJ_2014__V1.CD8-0-PN__bin.74	93.5	2.1	95.6	94.4	Y
LiJ_2014__V1.FI01__bin.14	91.38	0.57	216816.334	Bifidobacterium longum LiJ_2014__V1.FI01__bin.14	94.6	4	95.9	94.8	Y
LiJ_2014__V1.FI34__bin.19	96.64	1.34	1841868.7	Provencibacterium massiliense LiJ_2014__V1.FI34__bin.19	96.1	3.6	96.1	94.2	Y
LiJ_2014__V1.CD8-0-PN__bin.79	92.18	3.51	1896990.28	Clostridium sp. CAG LiJ_2014__V1.CD8-0-PN__bin.79	98.9	10.8	95.3	90.8
LiJ_2014__V1.FI01__bin.17	95.92	0.08	823.301	Parabacteroides distasonis LiJ_2014__V1.FI01__bin.17	97.4	3.4	97.7	96.2	Y
LiJ_2014__V1.FI01__bin.25	97.99	2.57	1897001.43	Eubacterium sp. 36_13 LiJ_2014__V1.FI01__bin.25	100	4.1	98.2	97.0	Y
LiJ_2014__V1.FI01__bin.33	82.05	2.03	39496.22	Eubacterium ventriosum LiJ_2014__V1.FI01__bin.33	81.1	10.9	94.5	90.8
LiJ_2014__V1.FI01__bin.37	94.62	0.54	28118.60	Odoribacter splanchnicus LiJ_2014__V1.FI01__bin.37	92.3	1.7	98.2	97.7	Y
LiJ_2014__V1.FI01__bin.39	99.62	0.00	1262738.120	Bacteroides sp. CAG LiJ_2014__V1.FI01__bin.39	100	2.5	98.3	97.9	Y
LiJ_2014__V1.FI01__bin.44	55.36	1.79	853.580	Faecalibacterium prausnitzii LiJ_2014__V1.FI01__bin.44	73.2	12.2	93.0	89.8
LiJ_2014__V1.FI01__bin.47	89.93	0.00	1879010.225	Firmicutes bacterium LiJ_2014__V1.FI01__bin.47	97.1	3.3	95.7	94.6	Y
LiJ_2014__V1.FI01__bin.66	80.27	2.32	1150298.138	Fusicatenibacter saccharivorans LiJ_2014__V1.FI01__bin.66	76.1	4.9	91.6	89.8
LiJ_2014__V1.FI01__bin.70	93.29	2.10	1262946.14	Roseburia sp. CAG LiJ_2014__V1.FI01__bin.70	96.7	6.4	95.0	92.9	Y
LiJ_2014__V1.FI01__bin.81	96.99	1.50	1637504.154	Carnobacterium sp. N15.MGS-207 LiJ_2014__V1.FI01__bin.81	83.5	0.1	95.3	94.7	Y
LiJ_2014__V1.FI01__bin.86	94.18	1.01	45851.51	Butyrivibrio crossotus LiJ_2014__V1.FI01__bin.86	86.3	8.3	93.7	92.2	Y
LiJ_2014__V1.FI02__bin.14	76.22	0.22	1262789.23	Clostridium sp. CAG LiJ_2014__V1.FI02__bin.14	97.8	0	95.0	94.4	Y
LiJ_2014__V1.FI02__bin.17	95.41	0.00	1897004.68	Eubacterium sp. 45_250 LiJ_2014__V1.FI02__bin.17	94.1	2	98.9	98.5	Y
LiJ_2014__V1.FI02__bin.20	97.96	0.00	239935.226	Akkermansia muciniphila LiJ_2014__V1.FI02__bin.20	100	0	99.9	99.4	Y
LiJ_2014__V1.FI02__bin.26	86.39	1.20	1879010.226	Firmicutes bacterium LiJ_2014__V1.FI02__bin.26	90.8	10.1	94.2	91.6
LiJ_2014__V1.FI02__bin.35	98.12	0.62	1263111.42	Sutterella wadsworthensis CAG LiJ_2014__V1.FI02__bin.35	89	0	95.6	94.8	Y
LiJ_2014__V1.FI02__bin.40	97.51	0.59	901.34	Desulfovibrio piger LiJ_2014__V1.FI02__bin.40	100	0	97.9	96.7	Y
LiJ_2014__V1.FI02__bin.50	96.31	0.02	1262779.33	Clostridium sp. CAG LiJ_2014__V1.FI02__bin.50	97.8	2.3	95.9	94.7	Y
LiJ_2014__V1.FI02__bin.56	90.35	3.27	649756.178	Anaerostipes hadrus LiJ_2014__V1.FI02__bin.56	95.4	17	96.6	89.5
LiJ_2014__V1.FI02__bin.70	80.17	0.00	820.619	Bacteroides uniformis LiJ_2014__V1.FI02__bin.70	82.7	0	95.7	95.0	Y
LiJ_2014__V1.FI02__bin.77	92.98	1.69	1263079.386	Eubacterium rectale CAG LiJ_2014__V1.FI02__bin.77	86	9	95.6	94.0	Y
LiJ_2014__V1.FI03__bin.16	99.33	0.92	39496.23	Eubacterium ventriosum LiJ_2014__V1.FI03__bin.16	100	7.3	97.3	95.6	Y
LiJ_2014__V1.FI03__bin.26	71.81	0.00	1262882.129	Eubacterium sp. CAG LiJ_2014__V1.FI03__bin.26	73.2	0.4	91.7	91.3
LiJ_2014__V1.FI03__bin.3	95.42	3.43	301302.223	Roseburia faecis LiJ_2014__V1.FI03__bin.3	91.2	5.4	96.0	93.9	Y
LiJ_2014__V1.FI03__bin.34	70.42	0.77	823.302	Parabacteroides distasonis LiJ_2014__V1.FI03__bin.34	65.2	0	89.4	88.5
LiJ_2014__V1.FI03__bin.40	98.77	3.36	649756.179	Anaerostipes hadrus LiJ_2014__V1.FI03__bin.40	100	8.4	98.1	94.9	Y
LiJ_2014__V1.FI04__bin.14	98.29	0.00	1897003.153	Eubacterium sp. 41_20 LiJ_2014__V1.FI04__bin.14	94.4	2.4	98.4	97.4	Y
LiJ_2014__V1.FI04__bin.2	95.73	0.31	820.620	Bacteroides uniformis LiJ_2014__V1.FI04__bin.2	90.6	1.4	97.6	96.9	Y
LiJ_2014__V1.FI04__bin.24	86.77	1.75	1965558.38	Flavonifractor sp. An135 LiJ_2014__V1.FI04__bin.24	95.4	6.2	94.6	93.0	Y
LiJ_2014__V1.FI04__bin.31	74.26	1.36	1506.65	Clostridium sp. LiJ_2014__V1.FI04__bin.31	95.6	5.5	94.8	93.6	Y
LiJ_2014__V1.FI04__bin.39	53.22	0.00	1263108.107	[Ruminococcus] torques CAG LiJ_2014__V1.FI04__bin.39	54.9	1.2	88.3	87.8
LiJ_2014__V1.FI04__bin.44	97.59	2.10	33025.7	Phascolarctobacterium faecium LiJ_2014__V1.FI04__bin.44	96.1	0.7	95.8	94.8	Y
LiJ_2014__V1.FI04__bin.49	97.96	0.00	239935.227	Akkermansia muciniphila LiJ_2014__V1.FI04__bin.49	100	0	100.0	99.8	Y
LiJ_2014__V1.FI04__bin.53	94.10	0.88	1263035.150	Alistipes finegoldii CAG LiJ_2014__V1.FI04__bin.53	89.4	3.5	95.8	94.7	Y
LiJ_2014__V1.FI04__bin.59	97.16	0.00	1897004.69	Eubacterium sp. 45_250 LiJ_2014__V1.FI04__bin.59	100	5	99.6	98.4	Y
LiJ_2014__V1.FI04__bin.62	94.35	0.12	1871008.4	Eggerthella timonensis LiJ_2014__V1.FI04__bin.62	90.6	0	95.6	94.8	Y
LiJ_2014__V1.FI04__bin.65	93.94	1.13	1335613.13	Gordonibacter urolithinfaciens LiJ_2014__V1.FI04__bin.65	98.3	3.4	96.1	94.7	Y
LiJ_2014__V1.FI04__bin.90	64.78	0.67	1947430.5	Ruminococcus sp. UBA4697 LiJ_2014__V1.FI04__bin.90	67.3	7.2	86.8	85.6
LiJ_2014__V1.FI04__bin.96	92.66	1.34	28118.61	Odoribacter splanchnicus LiJ_2014__V1.FI04__bin.96	91.5	2.8	95.7	94.1	Y
LiJ_2014__V1.FI05__bin.1	60.31	0.85	1946508.95	Faecalibacterium sp. UBA2087 LiJ_2014__V1.FI05__bin.1	70.9	7.7	88.6	87.4
LiJ_2014__V1.FI05__bin.15	97.84	1.48	39483.23	Faecalitalea cylindroides LiJ_2014__V1.FI05__bin.15	92.5	2.7	97.3	96.2	Y
LiJ_2014__V1.FI05__bin.18	93.82	2.42	74426.154	Collinsella aerofaciens LiJ_2014__V1.FI05__bin.18	94	0	95.6	95.0	Y
LiJ_2014__V1.FI05__bin.27	97.27	0.39	47678.186	Bacteroides caccae LiJ_2014__V1.FI05__bin.27	84.6	1.5	96.2	95.7	Y
LiJ_2014__V1.FI05__bin.41	99.12	0.00	821.611	Bacteroides vulgatus LiJ_2014__V1.FI05__bin.41	97.8	0	99.6	99.6	Y
LiJ_2014__V1.FI06__bin.16	94.70	1.18	1262778.22	Clostridium sp. CAG LiJ_2014__V1.FI06__bin.16	95.6	5	96.2	94.3	Y
YuJ_2015__SZAXPI015243-31__bin.18	91.96	1.45	28112.25	Tannerella forsythia YuJ_2015__SZAXPI015243-31__bin.18	81.1	4.5	93.2	91.4	Y
ZeeviD_2015__PNP_Main_739__bin.12	88.27	1.92	1273103.30	Megasphaera sp. NM10 ZeeviD_2015__PNP_Main_739__bin.12	93.4	2.9	93.6	90.4	Y
FengQ_2015__SID31398__bin.57	55.59	1.43	936548.208	Actinomyces sp. ICM47 FengQ_2015__SID31398__bin.57	67.2	12.3	90.2	87.3
LiJ_2014__V1.FI05__bin.46	94.88	0.00	745368.45	Gemmiger formicilis LiJ_2014__V1.FI05__bin.46	89.7	3.9	94.3	93.1	Y
LiJ_2014__V1.FI05__bin.51	93.49	4.65	46503.116	Parabacteroides merdae LiJ_2014__V1.FI05__bin.51	95.7	9.8	95.3	91.7	Y
LiJ_2014__V1.FI05__bin.58	57.54	2.48	1325933.7	Clostridium polynesiense LiJ_2014__V1.FI05__bin.58	76.1	12.7	91.0	88.0
LiJ_2014__V1.FI06__bin.12	92.79	0.96	28117.40	Alistipes putredinis LiJ_2014__V1.FI06__bin.12	93.6	0	97.3	97.1	Y
LiJ_2014__V1.FI06__bin.20	95.28	0.94	2126739.9	Lachnoclostridium sp. SNUG30370 LiJ_2014__V1.FI06__bin.20	94.4	5.9	97.5	95.2	Y
LiJ_2014__V1.FI06__bin.24	75.84	0.00	33043.124	Coprococcus eutactus LiJ_2014__V1.FI06__bin.24	77.5	2.5	92.6	92.2
LiJ_2014__V1.FI06__bin.3	87.02	3.26	166486.76	Roseburia intestinalis LiJ_2014__V1.FI06__bin.3	84.3	2.3	93.3	92.0	Y
LiJ_2014__V1.FI06__bin.41	99.11	0.00	1897003.154	Eubacterium sp. 41_20 LiJ_2014__V1.FI06__bin.41	99.3	2.6	99.5	98.7	Y
LiJ_2014__V1.FI06__bin.54	95.70	0.00	270351.43	Methylobacterium aquaticum LiJ_2014__V1.FI06__bin.54	58.9	0.1	93.9	93.4
LiJ_2014__V1.FI06__bin.61	64.27	0.74	1262740.8	Bacteroides sp. CAG LiJ_2014__V1.FI06__bin.61	56.1	2.2	90.2	89.7
LiJ_2014__V1.FI06__bin.68	96.73	2.17	1150298.139	Fusicatenibacter saccharivorans LiJ_2014__V1.FI06__bin.68	97.7	4.5	97.3	95.5	Y
LiJ_2014__V1.FI06__bin.85	92.93	1.49	310297.58	Bacteroides plebeius LiJ_2014__V1.FI06__bin.85	92.3	2.7	97.6	96.7	Y
LiJ_2014__V1.FI07__bin.1	75.96	2.13	216816.335	Bifidobacterium longum LiJ_2014__V1.FI07__bin.1	86.7	11.7	94.9	91.5
LiJ_2014__V1.FI07__bin.10	95.22	2.41	1262804.32	Clostridium sp. CAG LiJ_2014__V1.FI07__bin.10	98.9	0	95.5	94.7	Y
LiJ_2014__V1.FI07__bin.29	97.27	0.00	1262952.58	Ruminococcus sp. CAG LiJ_2014__V1.FI07__bin.29	96.7	3.3	96.3	95.4	Y
LiJ_2014__V1.FI07__bin.35	95.73	0.98	1262947.130	Roseburia sp. CAG LiJ_2014__V1.FI07__bin.35	92.2	6.3	96.5	94.6	Y
LiJ_2014__V1.FI07__bin.40	92.55	0.00	40545.21	Sutterella wadsworthensis LiJ_2014__V1.FI07__bin.40	81.8	0	97.3	96.5	Y
LiJ_2014__V1.FI07__bin.44	97.14	0.85	239935.228	Akkermansia muciniphila LiJ_2014__V1.FI07__bin.44	100	5.9	99.7	97.6	Y
LiJ_2014__V1.FI07__bin.50	89.86	0.97	43305.15	Butyrivibrio proteoclasticus LiJ_2014__V1.FI07__bin.50	92.2	0.7	95.3	94.5	Y
LiJ_2014__V1.FI07__bin.59	66.55	0.00	46503.117	Parabacteroides merdae LiJ_2014__V1.FI07__bin.59	88.7	0	92.5	91.9	Y
LiJ_2014__V1.FI07__bin.67	68.84	0.00	1262739.8	Bacteroides sp. CAG LiJ_2014__V1.FI07__bin.67	81.4	0	91.9	91.6	Y
LiJ_2014__V1.FI07__bin.81	65.52	0.00	1262932.54	Prevotella sp. CAG LiJ_2014__V1.FI07__bin.81	76.3	0	90.9	90.2
LiJ_2014__V1.FI08__bin.12	91.08	1.59	745368.46	Gemmiger formicilis LiJ_2014__V1.FI08__bin.12	88.2	6.3	93.6	92.3	Y
LiJ_2014__V1.FI08__bin.20	73.81	0.00	853.581	Faecalibacterium prausnitzii LiJ_2014__V1.FI08__bin.20	85	2.3	94.5	92.8	Y
LiJ_2014__V1.FI08__bin.29	96.34	0.10	1263108.108	[Ruminococcus] torques CAG LiJ_2014__V1.FI08__bin.29	97.6	1.6	97.2	96.2	Y
LiJ_2014__V1.FI08__bin.42	97.70	0.34	1897011.120	Oscillibacter sp. 57_20 LiJ_2014__V1.FI08__bin.42	98	4.5	96.9	95.6	Y
LiJ_2014__V1.FI08__bin.47	84.61	0.67	1226323.85	Oscillibacter sp. KLE 1745 LiJ_2014__V1.FI08__bin.47	79.7	6.2	91.8	90.5
LiJ_2014__V1.FI08__bin.54	95.99	1.38	216816.336	Bifidobacterium longum LiJ_2014__V1.FI08__bin.54	98	5.5	98.0	96.7	Y
LiJ_2014__V1.FI08__bin.65	61.40	0.00	166486.77	Roseburia intestinalis LiJ_2014__V1.FI08__bin.65	59.5	2.2	89.1	88.7
LiJ_2014__V1.FI08__bin.8	85.26	2.82	544645.11	Butyricimonas virosa LiJ_2014__V1.FI08__bin.8	89.1	6.4	92.3	88.8	Y
LiJ_2014__V1.FI09__bin.22	83.43	2.68	1897011.121	Oscillibacter sp. 57_20 LiJ_2014__V1.FI09__bin.22	91.5	12.6	94.5	90.5
LiJ_2014__V1.FI09__bin.34	72.90	0.03	80816.4	Haliangium ochraceum LiJ_2014__V1.FI09__bin.34	61	2.7	91.8	91.1
LiJ_2014__V1.FI09__bin.39	64.05	0.05	1262685.7	Acetobacter sp. CAG LiJ_2014__V1.FI09__bin.39	79.8	0.9	91.0	90.5
LiJ_2014__V1.FI09__bin.43	99.38	0.29	1947569.14	Succinatimonas sp. UBA2849 LiJ_2014__V1.FI09__bin.43	100	0	92.5	92.0	Y
LiJ_2014__V1.FI09__bin.49	78.45	1.72	1262919.12	Prevotella sp. CAG LiJ_2014__V1.FI09__bin.49	82.1	1.5	95.4	94.2	Y
LiJ_2014__V1.FI09__bin.61	97.52	2.33	301302.224	Roseburia faecis LiJ_2014__V1.FI09__bin.61	99.3	4.4	98.4	96.9	Y
LiJ_2014__V1.FI09__bin.66	95.77	2.58	43305.16	Butyrivibrio proteoclasticus LiJ_2014__V1.FI09__bin.66	89.5	2.8	95.0	93.6	Y
LiJ_2014__V1.FI09__bin.73	80.36	0.89	1262841.80	Clostridium sp. CAG LiJ_2014__V1.FI09__bin.73	98.9	15.2	95.1	93.0
LiJ_2014__V1.FI09__bin.79	78.13	0.34	1265.27	Ruminococcus flavefaciens LiJ_2014__V1.FI09__bin.79	83.7	3.5	93.8	92.5	Y
LiJ_2014__V1.FI09__bin.82	67.84	1.61	1262952.59	Ruminococcus sp. CAG LiJ_2014__V1.FI09__bin.82	63.1	12.1	88.8	87.0
LiJ_2014__V1.FI09__bin.93	50.18	1.05	1946520.35	Faecalitalea sp. UBA637 LiJ_2014__V1.FI09__bin.93	63.1	9.8	91.3	88.8
LiJ_2014__V1.FI10__bin.20	78.45	3.45	28116.236	Bacteroides ovatus LiJ_2014__V1.FI10__bin.20	82.4	4.5	96.2	95.0	Y
LiJ_2014__V1.UC60-0__bin.29	83.02	0.94	1566279.13	Paenibacillus sp. NFR01 LiJ_2014__V1.UC60-0__bin.29	54	5.7	91.4	89.9
FengQ_2015__SID31398__bin.63	93.78	0.34	1160721.103	Ruminococcus bicirculans FengQ_2015__SID31398__bin.63	93.8	7.1	95.6	93.6	Y
FengQ_2015__SID31398__bin.7	89.01	3.58	28117.42	Alistipes putredinis FengQ_2015__SID31398__bin.7	83.3	11	94.9	92.0
FengQ_2015__SID31398__bin.71	51.15	0.56	1304.421	Streptococcus salivarius FengQ_2015__SID31398__bin.71	62.7	5.9	90.2	89.1
LiJ_2014__V1.FI10__bin.24	77.22	0.37	1676614.16	Prevotella sp. 109 LiJ_2014__V1.FI10__bin.24	85.3	0	94.2	93.9	Y
LiJ_2014__V1.FI10__bin.30	83.48	0.84	1262832.34	Clostridium sp. CAG LiJ_2014__V1.FI10__bin.30	75	6.9	89.5	86.7
LiJ_2014__V1.FI10__bin.38	92.79	0.64	1912897.22	Blautia sp. N6H1-15 LiJ_2014__V1.FI10__bin.38	93.7	6.8	95.8	93.2	Y
LiJ_2014__V1.FI10__bin.39	99.57	0.00	1470347.4	Alistipes ihumii LiJ_2014__V1.FI10__bin.39	96.2	0	96.4	95.7	Y
LiJ_2014__V1.FI10__bin.45	93.91	0.96	28117.41	Alistipes putredinis LiJ_2014__V1.FI10__bin.45	92.3	0	98.0	97.8	Y
LiJ_2014__V1.FI10__bin.5	94.95	0.00	214856.243	Alistipes finegoldii LiJ_2014__V1.FI10__bin.5	96.2	1.3	97.4	97.0	Y
LiJ_2014__V1.FI11__bin.1	62.73	3.44	28118.62	Odoribacter splanchnicus LiJ_2014__V1.FI11__bin.1	74.4	13	91.0	86.2
LiJ_2014__V1.FI11__bin.27	56.54	0.34	292800.103	Flavonifractor plautii LiJ_2014__V1.FI11__bin.27	59.5	9.9	88.2	85.7
LiJ_2014__V1.FI11__bin.4	94.72	0.67	1262884.130	Eubacterium sp. CAG LiJ_2014__V1.FI11__bin.4	96.6	1.5	96.3	95.0	Y
LiJ_2014__V1.FI11__bin.49	98.75	1.25	1263111.43	Sutterella wadsworthensis CAG LiJ_2014__V1.FI11__bin.49	89	1.3	95.6	94.7	Y
LiJ_2014__V1.FI11__bin.51	98.88	1.12	112904.8	Enterococcus villorum LiJ_2014__V1.FI11__bin.51	41.6	3.7	94.6	94.0
LiJ_2014__V1.FI11__bin.62	99.98	0.00	1852375.5	Acidaminococcus massiliensis LiJ_2014__V1.FI11__bin.62	99.3	1.3	99.2	98.7	Y
LiJ_2014__V1.FI11__bin.65	98.46	0.59	1262738.121	Bacteroides sp. CAG LiJ_2014__V1.FI11__bin.65	94.9	5.1	97.3	96.4	Y
LiJ_2014__V1.FI11__bin.79	95.01	1.76	301302.225	Roseburia faecis LiJ_2014__V1.FI11__bin.79	84.3	3.4	94.6	93.5	Y
LiJ_2014__V1.FI11__bin.81	94.62	0.00	270351.44	Methylobacterium aquaticum LiJ_2014__V1.FI11__bin.81	58.8	0	93.8	93.4
LiJ_2014__V1.FI11__bin.83	87.10	1.08	1946928.10	Micavibrio sp. UBA6145 LiJ_2014__V1.FI11__bin.83	68.9	2.8	93.5	92.9
LiJ_2014__V1.FI12__bin.12	100.00	0.00	1470347.5	Alistipes ihumii LiJ_2014__V1.FI12__bin.12	100	0	97.4	96.8	Y
LiJ_2014__V1.FI12__bin.2	74.13	0.30	187327.11	Acidaminococcus intestini LiJ_2014__V1.FI12__bin.2	86.3	10.8	92.9	89.7
LiJ_2014__V1.FI12__bin.25	95.70	0.34	1262887.21	Eubacterium sp. CAG LiJ_2014__V1.FI12__bin.25	92.5	5.4	96.3	94.5	Y
LiJ_2014__V1.FI12__bin.33	98.67	0.11	1499685.26	Bacillus andreraoultii LiJ_2014__V1.FI12__bin.33	47	3.5	95.5	95.2
LiJ_2014__V1.FI12__bin.48	71.31	0.00	214856.244	Alistipes finegoldii LiJ_2014__V1.FI12__bin.48	73.7	0	93.3	93.1
LiJ_2014__V1.FI12__bin.54	99.28	1.93	1879010.227	Firmicutes bacterium LiJ_2014__V1.FI12__bin.54	98	3.8	96.9	95.8	Y
LiJ_2014__V1.FI12__bin.60	100.00	0.00	100886.73	Catenibacterium mitsuokai LiJ_2014__V1.FI12__bin.60	96.4	1.3	97.2	96.2	Y
LiJ_2014__V1.FI12__bin.65	97.50	0.62	1263111.44	Sutterella wadsworthensis CAG LiJ_2014__V1.FI12__bin.65	88.9	0	93.1	92.4	Y
LiJ_2014__V1.FI12__bin.80	80.64	0.22	39485.32	[Eubacterium] eligens LiJ_2014__V1.FI12__bin.80	84.5	12.5	94.7	90.9
LiJ_2014__V1.FI12__bin.84	99.33	2.03	649756.180	Anaerostipes hadrus LiJ_2014__V1.FI12__bin.84	99.3	6.3	98.4	96.0	Y
LiJ_2014__V1.FI12__bin.89	94.97	1.44	1263035.151	Alistipes finegoldii CAG LiJ_2014__V1.FI12__bin.89	86.5	8.2	96.2	94.8	Y
LiJ_2014__V1.FI12__bin.92	93.30	0.00	1519439.442	Oscillibacter sp. ER4 LiJ_2014__V1.FI12__bin.92	89.8	1.4	94.0	92.8	Y
LiJ_2014__V1.FI13__bin.1	91.40	1.08	1946928.11	Micavibrio sp. UBA6145 LiJ_2014__V1.FI13__bin.1	74.9	2.6	93.6	93.0
LiJ_2014__V1.FI13__bin.20	89.37	0.68	1550024.10	Ruthenibacterium lactatiformans LiJ_2014__V1.FI13__bin.20	89.9	6.8	91.6	89.4	Y
LiJ_2014__V1.FI13__bin.50	98.82	0.59	35833.20	Bilophila wadsworthia LiJ_2014__V1.FI13__bin.50	100	0	99.2	97.6	Y
LiJ_2014__V1.FI13__bin.53	99.33	0.81	292800.104	Flavonifractor plautii LiJ_2014__V1.FI13__bin.53	98	7.1	94.5	91.8	Y
LiJ_2014__V1.FI13__bin.57	95.64	2.76	1681.143	Bifidobacterium bifidum LiJ_2014__V1.FI13__bin.57	96.1	7	96.9	95.1	Y
LiJ_2014__V1.FI13__bin.73	95.96	0.00	823.303	Parabacteroides distasonis LiJ_2014__V1.FI13__bin.73	98.3	0.9	98.7	97.4	Y
LiJ_2014__V1.FI13__bin.81	95.62	0.62	1263111.45	Sutterella wadsworthensis CAG LiJ_2014__V1.FI13__bin.81	82.8	0	91.9	91.1	Y
LiJ_2014__V1.FI14__bin.11	98.20	0.60	1262915.39	Phascolarctobacterium sp. CAG LiJ_2014__V1.FI14__bin.11	96.7	1.3	95.6	95.1	Y
LiJ_2014__V1.FI14__bin.17	98.02	0.62	2175229.4	Bordetella sp. 3d-2-2 LiJ_2014__V1.FI14__bin.17	47.9	1.5	95.3	94.9
LiJ_2014__V1.FI14__bin.20	70.73	0.68	454154.33	Paraprevotella clara LiJ_2014__V1.FI14__bin.20	68.5	11.3	90.3	88.0
LiJ_2014__V1.FI14__bin.27	55.72	0.00	40518.87	Ruminococcus bromii LiJ_2014__V1.FI14__bin.27	61.2	11.4	89.7	87.5
LiJ_2014__V1.FI14__bin.40	100.00	0.00	1262767.12	Catenibacterium sp. CAG LiJ_2014__V1.FI14__bin.40	97.7	3.2	96.9	95.6	Y
LiJ_2014__V1.FI14__bin.49	84.39	0.00	1161942.4	Ruminococcus champanellensis LiJ_2014__V1.FI14__bin.49	83.2	7.3	93.4	90.8	Y
LiJ_2014__V1.FI14__bin.52	94.35	0.16	1262896.6	Faecalibacterium sp. CAG LiJ_2014__V1.FI14__bin.52	90.5	3.5	95.6	94.8	Y
LiJ_2014__V1.FI15__bin.35	89.20	0.00	820.621	Bacteroides uniformis LiJ_2014__V1.FI15__bin.35	85.9	0	95.9	95.8	Y
RaymondF_2016__P21E90__bin.10	94.72	0.67	40519.4	Ruminococcus callidus RaymondF_2016__P21E90__bin.10	93.1	2.1	95.5	94.8	Y
LiJ_2014__V1.FI14__bin.59	85.91	0.06	1673721.41	Intestinimonas massiliensis LiJ_2014__V1.FI14__bin.59	92.2	4.1	95.1	93.9	Y
LiJ_2014__V1.FI14__bin.62	98.85	0.57	487174.18	Barnesiella intestinihominis LiJ_2014__V1.FI14__bin.62	100	6	98.2	97.4	Y
LiJ_2014__V1.FI14__bin.67	73.42	1.72	820.622	Bacteroides uniformis LiJ_2014__V1.FI14__bin.67	76.9	4.8	93.9	92.8
LiJ_2014__V1.FI14__bin.70	94.40	0.04	2173.80	Methanobrevibacter smithii LiJ_2014__V1.FI14__bin.70	90	3.6	98.7	97.9	Y
LiJ_2014__V1.FI14__bin.86	92.11	2.63	1262816.8	Clostridium sp. CAG LiJ_2014__V1.FI14__bin.86	93.3	2.9	95.7	93.3	Y
LiJ_2014__V1.FI14__bin.91	68.47	0.34	1673720.29	Anaerotruncus sp. AT3 LiJ_2014__V1.FI14__bin.91	78.8	4	91.4	89.5
LiJ_2014__V1.FI14__bin.95	88.81	2.72	853.582	Faecalibacterium prausnitzii LiJ_2014__V1.FI14__bin.95	88.9	8.1	94.0	91.9	Y
LiJ_2014__V1.FI15__bin.17	99.78	3.02	1897002.11	Eubacterium sp. 38_16 LiJ_2014__V1.FI15__bin.17	99.3	5.6	96.9	94.2	Y
LiJ_2014__V1.FI15__bin.2	98.76	0.00	40545.22	Sutterella wadsworthensis LiJ_2014__V1.FI15__bin.2	90.2	0	98.7	98.4	Y
LiJ_2014__V1.FI15__bin.23	52.18	3.61	328814.16	Alistipes shahii LiJ_2014__V1.FI15__bin.23	71.8	13.8	93.1	89.4
LiJ_2014__V1.FI15__bin.41	91.93	1.34	1262775.30	Clostridium sp. CAG LiJ_2014__V1.FI15__bin.41	96.7	1.1	94.4	93.6	Y
LiJ_2014__V1.FI15__bin.45	86.35	0.28	1841863.4	Gordonibacter massiliensis LiJ_2014__V1.FI15__bin.45	93.5	9.9	95.6	92.4	Y
LiJ_2014__V1.FI15__bin.50	61.55	0.00	387090.12	Bacteroides coprophilus LiJ_2014__V1.FI15__bin.50	57.7	0	89.7	89.5
LiJ_2014__V1.FI15__bin.60	98.63	0.00	1897003.155	Eubacterium sp. 41_20 LiJ_2014__V1.FI15__bin.60	99.3	1.9	99.3	98.9	Y
LiJ_2014__V1.FI15__bin.63	77.18	0.00	1879010.228	Firmicutes bacterium LiJ_2014__V1.FI15__bin.63	80.7	1.6	93.0	92.2	Y
LiJ_2014__V1.FI15__bin.7	53.45	1.72	823.304	Parabacteroides distasonis LiJ_2014__V1.FI15__bin.7	75.7	3.3	90.4	87.9
LiJ_2014__V1.FI16__bin.16	100.00	0.62	40545.23	Sutterella wadsworthensis LiJ_2014__V1.FI16__bin.16	92.7	0	99.6	98.8	Y
LiJ_2014__V1.FI16__bin.20	98.66	0.00	1262774.98	Clostridium sp. CAG LiJ_2014__V1.FI16__bin.20	100	1.1	96.5	94.9	Y
LiJ_2014__V1.FI16__bin.22	92.34	0.68	239935.229	Akkermansia muciniphila LiJ_2014__V1.FI16__bin.22	98.1	3.8	98.2	95.8	Y
LiJ_2014__V1.FI16__bin.4	97.28	2.04	1946508.96	Faecalibacterium sp. UBA2087 LiJ_2014__V1.FI16__bin.4	96.7	4.5	96.5	95.1	Y
LiJ_2014__V1.FI16__bin.5	88.73	1.70	745368.47	Gemmiger formicilis LiJ_2014__V1.FI16__bin.5	85.9	10.5	92.5	89.1
LiJ_2014__V1.FI16__bin.53	86.80	2.01	1879010.229	Firmicutes bacterium LiJ_2014__V1.FI16__bin.53	89.1	1.4	93.8	92.8	Y
LiJ_2014__V1.FI16__bin.76	85.58	0.02	1262885.38	Eubacterium sp. CAG LiJ_2014__V1.FI16__bin.76	87.9	10.2	94.8	91.4
LiJ_2014__V1.FI16__bin.80	79.97	3.64	1680.182	Bifidobacterium adolescentis LiJ_2014__V1.FI16__bin.80	84.8	12.2	96.4	93.8
LiJ_2014__V1.FI17__bin.10	97.71	4.25	1965576.16	Pseudoflavonifractor sp. An184 LiJ_2014__V1.FI17__bin.10	94.8	7.8	95.0	91.6	Y
LiJ_2014__V1.FI17__bin.27	100.00	0.00	2173.81	Methanobrevibacter smithii LiJ_2014__V1.FI17__bin.27	100	0	99.9	99.9	Y
LiJ_2014__V1.FI17__bin.3	91.70	0.70	1262797.27	Clostridium sp. CAG LiJ_2014__V1.FI17__bin.3	97.8	0	94.2	93.9	Y
LiJ_2014__V1.FI17__bin.34	96.98	0.34	1946244.5	Catabacter sp. UBA1385 LiJ_2014__V1.FI17__bin.34	92.2	6	93.3	90.7	Y
LiJ_2014__V1.FI17__bin.38	79.69	0.22	1262841.81	Clostridium sp. CAG LiJ_2014__V1.FI17__bin.38	98.9	13.6	95.0	93.1
LiJ_2014__V1.FI17__bin.43	54.43	0.00	154046.61	Hungatella hathewayi LiJ_2014__V1.FI17__bin.43	58.8	2.7	87.7	85.4
LiJ_2014__V1.FI17__bin.46	99.19	1.61	1965579.5	Olsenella sp. An188 LiJ_2014__V1.FI17__bin.46	100	0	97.4	96.8	Y
LiJ_2014__V1.FI17__bin.49	99.33	1.34	649756.181	Anaerostipes hadrus LiJ_2014__V1.FI17__bin.49	100	3.2	98.4	96.5	Y
LiJ_2014__V1.FI17__bin.54	90.46	0.81	360807.78	Roseburia inulinivorans LiJ_2014__V1.FI17__bin.54	86.9	4.3	94.0	93.5	Y
LiJ_2014__V1.FI17__bin.57	98.80	0.00	187327.12	Acidaminococcus intestini LiJ_2014__V1.FI17__bin.57	98.7	0.7	97.1	96.7	Y
LiJ_2014__V1.FI17__bin.62	99.62	0.00	1262738.122	Bacteroides sp. CAG LiJ_2014__V1.FI17__bin.62	100	0	98.3	98.0	Y
LiJ_2014__V1.FI17__bin.79	97.27	0.00	1262952.60	Ruminococcus sp. CAG LiJ_2014__V1.FI17__bin.79	96.7	2	96.2	95.5	Y
LiJ_2014__V1.FI17__bin.88	80.09	0.00	1946270.11	Catabacter sp. UBA4628 LiJ_2014__V1.FI17__bin.88	81.2	1.6	92.8	92.5	Y
LiJ_2014__V1.FI17__bin.91	100.00	0.59	35833.21	Bilophila wadsworthia LiJ_2014__V1.FI17__bin.91	100	0	99.3	97.8	Y
LiJ_2014__V1.FI18__bin.19	98.34	0.30	823.305	Parabacteroides distasonis LiJ_2014__V1.FI18__bin.19	100	0	97.2	95.9	Y
LiJ_2014__V1.FI18__bin.20	54.39	0.00	1262792.15	Clostridium sp. CAG LiJ_2014__V1.FI18__bin.20	53.3	0	89.4	89.1
LiJ_2014__V1.FI18__bin.24	91.52	1.69	1776046.19	Clostridium sp. C105KSO14 LiJ_2014__V1.FI18__bin.24	94.4	2.3	94.2	87.4	Y
LiJ_2014__V1.FI18__bin.25	97.47	0.00	1720194.23	Clostridium sp. AT4 LiJ_2014__V1.FI18__bin.25	97.8	0	97.3	95.0	Y
LiJ_2014__V1.FI18__bin.28	62.78	4.14	821.612	Bacteroides vulgatus LiJ_2014__V1.FI18__bin.28	60.3	6	90.0	88.3
LiJ_2014__V1.FI18__bin.33	97.85	0.10	1909734.15	Oceanibaculum nanhaiense LiJ_2014__V1.FI18__bin.33	76	1.3	95.2	94.9
LiJ_2014__V1.FI18__bin.40	95.94	0.64	1912897.23	Blautia sp. N6H1-15 LiJ_2014__V1.FI18__bin.40	91.2	1.4	95.7	94.7	Y
LiJ_2017__H1M512853__bin.15	53.83	1.75	1262805.54	Clostridium sp. CAG LiJ_2017__H1M512853__bin.15	56.7	8.9	88.4	85.6
ZeeviD_2015__PNP_Main_739__bin.17	70.43	3.00	1680.181	Bifidobacterium adolescentis ZeeviD_2015__PNP_Main_739__bin.17	76.8	9.5	92.8	91.1
LiJ_2014__V1.FI19__bin.10	56.19	0.00	1550024.11	Ruthenibacterium lactatiformans LiJ_2014__V1.FI19__bin.10	63.3	9.8	88.8	87.5
LiJ_2014__V1.FI19__bin.15	97.29	0.84	454155.6	Paraprevotella xylaniphila LiJ_2014__V1.FI19__bin.15	92.3	2.7	96.3	95.2	Y
LiJ_2014__V1.FI19__bin.19	81.21	0.00	40519.5	Ruminococcus callidus LiJ_2014__V1.FI19__bin.19	79.1	0	89.8	89.4
LiJ_2014__V1.FI19__bin.25	70.69	0.00	218538.17	Dialister invisus LiJ_2014__V1.FI19__bin.25	70.8	0	92.1	91.9
LiJ_2014__V1.FI19__bin.30	98.70	1.18	901.35	Desulfovibrio piger LiJ_2014__V1.FI19__bin.30	99.9	0	97.3	95.8	Y
LiJ_2014__V1.FI19__bin.36	94.62	0.00	216816.337	Bifidobacterium longum LiJ_2014__V1.FI19__bin.36	96.5	1.4	97.8	97.5	Y
LiJ_2014__V1.FI19__bin.41	90.87	0.69	1262736.15	Bacteroides sp. CAG LiJ_2014__V1.FI19__bin.41	91.5	4	95.9	93.5	Y
LiJ_2014__V1.FI19__bin.46	70.47	0.67	649756.182	Anaerostipes hadrus LiJ_2014__V1.FI19__bin.46	72.5	1.8	92.6	91.1
LiJ_2014__V1.FI19__bin.48	99.19	0.81	74426.155	Collinsella aerofaciens LiJ_2014__V1.FI19__bin.48	100	0	97.8	97.0	Y
LiJ_2014__V1.FI19__bin.50	99.38	0.62	40545.24	Sutterella wadsworthensis LiJ_2014__V1.FI19__bin.50	92.6	0	99.5	98.8	Y
LiJ_2014__V1.FI19__bin.54	97.15	2.26	357276.113	Bacteroides dorei LiJ_2014__V1.FI19__bin.54	94.2	1.3	98.1	97.2	Y
LiJ_2014__V1.FI19__bin.75	96.98	0.00	28052.148	Lachnospira pectinoschiza LiJ_2014__V1.FI19__bin.75	99.3	1.3	97.9	97.1	Y
LiJ_2014__V1.FI19__bin.80	81.38	1.67	28111.32	Bacteroides eggerthii LiJ_2014__V1.FI19__bin.80	68.6	1.8	92.9	92.5
LiJ_2014__V1.FI19__bin.84	98.66	0.67	40518.88	Ruminococcus bromii LiJ_2014__V1.FI19__bin.84	100	1.3	100.0	99.8	Y
LiJ_2014__V1.FI19__bin.87	94.13	1.61	651740.24	Pseudomonas cedrina LiJ_2014__V1.FI19__bin.87	35.9	20.3	94.7	91.9
LiJ_2014__V1.FI20__bin.100	99.23	0.00	823.306	Parabacteroides distasonis LiJ_2014__V1.FI20__bin.100	100	0	99.4	98.4	Y
LiJ_2014__V1.FI20__bin.106	85.27	1.69	301301.29	Roseburia hominis LiJ_2014__V1.FI20__bin.106	77.3	7.1	92.3	89.9
LiJ_2014__V1.FI20__bin.25	98.66	0.67	40518.89	Ruminococcus bromii LiJ_2014__V1.FI20__bin.25	100	1.3	100.0	99.9	Y
LiJ_2014__V1.FI20__bin.3	85.36	0.65	820.623	Bacteroides uniformis LiJ_2014__V1.FI20__bin.3	75.6	1.7	93.1	92.2
LiJ_2014__V1.FI20__bin.34	96.84	0.00	28111.31	Bacteroides eggerthii LiJ_2014__V1.FI20__bin.34	95.5	0	99.0	98.9	Y
LiJ_2014__V1.FI20__bin.4	60.34	4.31	2018038.7	Collinsella sp. TF06-26 LiJ_2014__V1.FI20__bin.4	71.1	15.3	91.6	88.4
LiJ_2014__V1.FI20__bin.5	50.31	0.00	1262736.16	Bacteroides sp. CAG LiJ_2014__V1.FI20__bin.5	50.6	0	89.1	88.9
LiJ_2014__V1.FI20__bin.55	94.57	0.00	1263079.387	Eubacterium rectale CAG LiJ_2014__V1.FI20__bin.55	95.1	5.2	98.0	96.7	Y
LiJ_2014__V1.FI20__bin.6	91.10	0.03	1896969.37	Alistipes sp. 56_sp_Nov_56_25 LiJ_2014__V1.FI20__bin.6	81	4.5	95.0	94.0	Y
LiJ_2014__V1.FI20__bin.72	94.05	1.90	40520.125	Blautia obeum LiJ_2014__V1.FI20__bin.72	97.4	3.9	97.6	95.0	Y
LiJ_2014__V1.FI20__bin.76	87.10	0.00	1293891.13	Thalassospira mesophila LiJ_2014__V1.FI20__bin.76	68.9	0	93.6	93.3
LiJ_2014__V1.FI20__bin.81	82.83	0.96	1501391.15	Alistipes inops LiJ_2014__V1.FI20__bin.81	73.7	4.2	92.0	90.0
LiJ_2014__V1.FI20__bin.84	95.07	0.00	35833.22	Bilophila wadsworthia LiJ_2014__V1.FI20__bin.84	96.2	0	98.1	96.2	Y
LiJ_2014__V1.FI21__bin.14	79.48	3.45	328814.17	Alistipes shahii LiJ_2014__V1.FI21__bin.14	85.3	10.7	94.8	91.6
LiJ_2014__V1.FI21__bin.20	97.60	1.04	626929.16	Bacteroides clarus LiJ_2014__V1.FI21__bin.20	84.6	0.8	96.3	95.5	Y
LiJ_2014__V1.FI21__bin.24	94.24	2.70	1870993.23	Tyzzerella sp. Marseille-P3062 LiJ_2014__V1.FI21__bin.24	91.4	11.9	96.7	92.4
LiJ_2014__V1.FI21__bin.37	97.50	0.00	1262975.10	Sutterella sp. CAG LiJ_2014__V1.FI21__bin.37	90.2	0	95.1	94.3	Y
LiJ_2014__V1.FI21__bin.41	93.53	1.27	1262756.13	Blautia sp. CAG LiJ_2014__V1.FI21__bin.41	90.5	2.1	95.9	94.9	Y
LiJ_2014__V1.FI21__bin.5	67.87	0.36	166486.78	Roseburia intestinalis LiJ_2014__V1.FI21__bin.5	68	1.9	91.2	90.3
LiJ_2014__V1.FI22__bin.12	96.73	0.38	823.307	Parabacteroides distasonis LiJ_2014__V1.FI22__bin.12	94.8	0	98.6	97.5	Y
LiJ_2014__V1.FI22__bin.20	96.64	0.34	2108523.14	Lawsonibacter asaccharolyticus LiJ_2014__V1.FI22__bin.20	97.4	4.5	96.0	94.2	Y
LiJ_2014__V1.FI22__bin.29	98.20	0.00	1232428.13	Megasphaera massiliensis LiJ_2014__V1.FI22__bin.29	100	0	98.7	98.2	Y
LiJ_2014__V1.FI22__bin.35	92.18	0.34	745368.48	Gemmiger formicilis LiJ_2014__V1.FI22__bin.35	94.1	2.7	96.5	95.6	Y
LiJ_2014__V1.FI22__bin.4	96.41	0.00	187327.13	Acidaminococcus intestini LiJ_2014__V1.FI22__bin.4	95.4	0.7	96.3	95.9	Y
LiJ_2014__V1.FI22__bin.46	97.37	0.00	28118.63	Odoribacter splanchnicus LiJ_2014__V1.FI22__bin.46	98.4	0.4	98.7	97.2	Y
[truncated: 126,252 more rows]
[truncated: 9 more columns]
